# Supplementary material for: Sponge Long Non-Coding RNAs Are Expressed in Specific Cell Types and Conserved Networks
Source: Noncoding RNA. 2018 Mar 7;4(1):6. doi: 10.3390/ncrna4010006 (PMC5890393; doi:10.3390/ncrna4010006)
Supplement: Supplementary file 1 [file ncrna-04-00006-s001.zip]

Archive with 10 entries (7 files):
- Supp Files/
- Supp Files/Gaiti et al_Fig.S2.tif
- __MACOSX/
- __MACOSX/Supp Files/
- __MACOSX/Supp Files/._Gaiti et al_Fig.S2.tif
- Supp Files/Gaiti et al_Fig.S1.tif
- __MACOSX/Supp Files/._Gaiti et al_Fig.S1.tif
- Supp Files/Gaiti et al_Supplementary_Tables.xlsx
- __MACOSX/Supp Files/._Gaiti et al_Supplementary_Tables.xlsx
- __MACOSX/._Supp Files
