# Supplementary material for: Sponge Long Non-Coding RNAs Are Expressed in Specific Cell Types and Conserved Networks
Source: Noncoding RNA. 2018 Mar 7;4(1):6. doi: 10.3390/ncrna4010006 (PMC5890393; doi:10.3390/ncrna4010006)
Supplement: Supplementary file 1 [file ncrna-04-00006-s001.zip › Supp Files/Gaiti et al_Supplementary_Tables.xlsx]

## Sheet: Table S1
Table S1 - Cell-type specific CEL-seq normalized read counts of Amphimedon lncRNAs and protein-coding genes across all samples.
	Choanocyte_1	Choanocyte_2	Choanocyte_3	Choanocyte_4	Choanocyte_5	Choanocyte_6	Choanocyte_7	Choanocyte_8	Choanocyte_9	Choanocyte_10	Archeocyte_1	Archeocyte_2	Archeocyte_3	Archeocyte_4	Archeocyte_5	Archeocyte_6	Archeocyte_7	Archeocyte_8	Archeocyte_9	Archeocyte_10	Archeocyte_11	Archeocyte_12	Archeocyte_13	Archeocyte_14	Archeocyte_15	Pinacocyte_1	Pinacocyte_2	Pinacocyte_3	Pinacocyte_4	Pinacocyte_5	Pinacocyte_6
TCONS_00000004	0	0	0	0	0	1.39487	0	0	0	0.976159	0	1.49422	0	0	1.27464	1.2116	0.883337	0	0	0	4.84322	2.85086	0.948584	1.49081	1.1044	2.03265	0	0	0	0	4.06464
TCONS_00000007	18.4554	11.3344	6.91967	0	0	0.697436	5.33317	4.5961	2.72382	2.4404	8.60489	1.49422	0	2.58942	0	3.02899	1.76667	1.03505	0.51151	1.24503	1.38378	0.475144	3.32004	0	1.47253	7.11426	0	3.68786	6.08896	0	2.03232
TCONS_00000008	0	0	0	0	0	0	0	0	1.81588	1.46424	0	0	0	0	0	2.42319	0	1.03505	3.58057	1.24503	1.38378	4.2763	3.32004	1.49081	2.2088	0.508162	0	0	0	1.83565	0
TCONS_00000018	1.84554	22.6688	0	0	0	0	0	1.14902	0	6.83311	0	9.71241	14.8404	5.17884	3.82392	4.84638	0	5.17526	3.06906	3.11259	6.91889	5.70173	3.79434	8.19945	6.99453	6.09794	3.67454	0	6.08896	0	0
TCONS_00000020	1.84554	5.66719	11.5328	0	0	6.27692	3.55545	6.89415	11.8032	2.92848	0	0.747109	1.85505	0	0	2.42319	3.53335	1.03505	1.02302	2.49007	0.691889	2.85086	0	0	0	0	0.612424	7.37573	0	0	0
TCONS_00000025	0	0	0	0	0	0	0.888862	0	0	0.976159	0	0	0	0	0	1.81739	0	0	3.58057	0	2.76756	0.475144	0.474292	0	0	0	1.22485	0	0	0	0
TCONS_00000029	9.22772	39.6703	9.22623	6.7069	1.79698	13.2513	15.9995	5.74512	6.35559	16.5947	4.30245	30.6315	61.2165	44.8833	45.8871	26.6551	22.9668	46.5774	27.1101	30.5033	28.3674	21.3815	24.6632	14.9081	20.9836	44.2101	15.923	47.0203	79.1565	37.6308	32.5171
TCONS_00000031	3.69109	0	4.61312	2.23563	0	1.39487	0	6.89415	4.5397	1.95232	0	0	0	0	0	0	0	0	1.02302	2.49007	0	1.90058	1.42288	0	0.736267	0	0	0	0	0	0
TCONS_00000032	0	0	0	0	0	1.39487	2.66659	2.29805	4.5397	0.976159	0	0	0	0	0	0	0	3.10516	0	0.622517	0.691889	0	0	0	1.1044	0	0.612424	0	0	0	0
TCONS_00000033	0	0	0	0	0	0	1.77772	0	1.81588	0	0	2.98844	0	1.72628	0	0	1.76667	0	0	1.24503	0.345944	0	0	0	0	0	0	0	0	2.75348	0
TCONS_00000035	1.84554	2.83359	2.30656	2.23563	0	1.39487	3.55545	2.29805	3.63176	1.95232	0	0.747109	0	0	1.27464	2.42319	1.76667	2.07011	3.06906	1.24503	0.345944	0.950288	1.89717	0.745404	0.736267	1.52448	0.612424	1.84393	6.08896	0.917825	0
TCONS_00000041	0	0	0	0	0	0	0	0	0	0	0	0	3.71009	0	0	0	0	0	0	0	0	1.42543	0	0	0	3.04897	0	0	0	0	4.06464
TCONS_00000044	0	0	0	0	0	0	0	0	0	0	8.60489	2.98844	0	3.45256	0	0	0	0	0	0	0	0	0	0	0	1.01632	0	0	0	0	0
TCONS_00000049	0	0	4.61312	0	3.59395	0	4.44431	9.1922	6.35559	0	0	1.49422	1.85505	0.86314	1.27464	3.63479	1.76667	8.28042	1.53453	3.11259	0	2.37572	0.948584	2.23621	1.1044	0	0	0	0	0	8.12928
TCONS_00000052	0	0	0	0	0	0	0	0	0	0.48808	0	0	0	0.86314	3.82392	0.605798	2.65001	0	4.09208	0	0.691889	0.950288	1.42288	1.11811	0.368133	1.52448	0.612424	0	0	0	0
TCONS_00000055	0	0	0	0	0	0	0	0	0	0	0	0	0	0	0	0	0	0	0	0	0	0	1.89717	0	0	0.508162	1.22485	2.7659	18.2669	5.50695	0
TCONS_00000058	0	2.83359	6.91967	0	0	0	0	0	0	0	0	0	11.1303	1.72628	0	0	0	0	0	0	0	0	0	0	0	0	1.22485	1.84393	0	0	0
TCONS_00000063	0	5.66719	2.30656	0	0	4.18461	0	4.5961	2.72382	8.29735	0	5.97687	7.42019	9.49454	5.09857	0	0	0	1.02302	0.622517	10.7243	12.8289	15.1773	6.70864	12.1484	6.6061	6.12424	1.84393	6.08896	11.9317	8.12928
TCONS_00000069	1.84554	0	0	20.1207	35.9395	9.7641	15.1107	16.0863	13.6191	12.6901	4.30245	1.49422	5.56514	6.04198	5.09857	11.5102	14.1334	17.5959	9.20719	12.4503	9.68644	21.8566	17.5488	9.69026	12.8847	4.57345	1.22485	0.921966	6.08896	22.9456	10.1616
TCONS_00000071	0	0	9.22623	0	0	0	0.888862	0	0	0.48808	0	0	0	0	0	0	0	0	0	1.24503	0	0.475144	0	0.372702	0.736267	0	0	0	0	0	0
TCONS_00000075	11.0733	0	4.61312	46.9483	35.9395	2.78974	2.66659	0	2.72382	1.95232	8.60489	13.448	3.71009	0	25.4928	4.84638	0	4.14021	1.53453	1.24503	1.72972	0.950288	0.948584	0	0	1.52448	1.83727	2.7659	54.8006	3.6713	0
TCONS_00000076	0	0	4.61312	0	0	0	0	0	0	0	0	0	1.85505	0	2.54928	0.605798	0	2.07011	0	0	0	0	0.948584	0.745404	0	0	7.34908	3.68786	0	0	0
TCONS_00000086	12.9188	0	4.61312	0	5.39093	1.39487	0	6.89415	1.81588	0.48808	0	0.747109	0	0	0	1.2116	1.76667	0	1.02302	1.86755	0.691889	0.950288	1.89717	0	0	0	3.06212	3.68786	6.08896	0	0
TCONS_00000087	0	0	6.91967	0	0	1.39487	0	4.5961	6.35559	0.48808	0	1.49422	0	1.72628	0	0	0.883337	4.14021	2.55755	1.24503	0.691889	0	0	0	0	0.508162	0	1.84393	0	0	4.06464
TCONS_00000090	0	0	6.91967	0	0	1.39487	2.66659	4.5961	14.5271	1.46424	0	0.747109	0	0	2.54928	0	0	0	0	0	0.345944	0	0	0	0	0	0	1.84393	0	1.83565	0
TCONS_00000099	0	0	0	0	0	1.39487	0	1.14902	1.81588	0	0	1.49422	0	0.86314	1.27464	1.2116	0	1.03505	0	0.622517	0.345944	0	0.948584	0.745404	2.94507	0	1.22485	1.84393	0	0	0
TCONS_00000116	12.9188	17.0016	11.5328	0	1.79698	2.78974	0.888862	0	0	3.90464	0	12.7008	25.9707	21.5785	17.845	0	0	0	0	0	6.91889	6.65201	9.48584	4.47243	8.8352	6.09794	14.0857	15.6734	0	5.50695	0
TCONS_00000119	0	0	0	2.23563	0	0	0	0	1.81588	0	0	0	0	0	0	2.42319	0	0	1.02302	0.622517	1.38378	0	0	0	0	0	0	0	0	0	0
TCONS_00000120	0	0	4.61312	0	0	0	0.888862	3.44707	1.81588	0	0	0	3.71009	0.86314	0	0	0.883337	0	0	0	0.345944	0.950288	0	0.745404	0.368133	1.52448	0	1.84393	0	0	0
TCONS_00000134	0	0	0	0	0	0	0	0	0	0	0	0	0	0	0	3.63479	0	2.07011	0	0	0	0	1.89717	2.23621	3.68133	0	0	0	0	0	0
TCONS_00000139	1.84554	8.50078	4.61312	0	0	0	1.77772	0	1.81588	0.976159	0	2.98844	7.42019	0	6.37321	0	0	0	0	0	7.61078	9.02773	6.1658	2.60892	6.6264	2.54081	1.22485	2.7659	0	3.6713	4.06464
TCONS_00000141	0	0	6.91967	0	0	0.697436	0	0	1.81588	0	0	0	0	0	0	0	0	0	0	0	0.691889	0	0.474292	1.49081	0	0	0	0	0	0	0
TCONS_00000145	5.53663	0	4.61312	0	0	0	0	0	0	0	4.30245	7.47109	0	0	0	0	0	3.10516	0	0	0	0	0.948584	0	0	0	0	0	0	0.917825	0
TCONS_00000146	0	0	0	2.23563	1.79698	2.78974	3.55545	0	0.907941	2.4404	0	0	0	0	0	0	0	1.03505	0	0	0	0	0	0.372702	0.368133	0	0	0.921966	0	0	2.03232
TCONS_00000148	1.84554	0	2.30656	0	0	0	0	0	0	0	8.60489	0	0	0	3.82392	0	0	0	0	0	0	1.90058	0	0.372702	0	0	0	0	0	0	0
TCONS_00000151	0	0	0	0	0	0	0	0	0	0.976159	0	0	0	0	0	0	0	0	1.53453	0	0	0.475144	0.948584	0.745404	1.84067	0	0.612424	0	0	1.83565	0
TCONS_00000159	23.9921	0	0	0	0	0.697436	0	0	0	0.976159	0	0	0	0	2.54928	0	0	0	0	0	0	0	0	0	0	0	0	0	0	1.83565	0
TCONS_00000161	12.9188	2.83359	6.91967	2.23563	10.7819	2.09231	3.55545	2.29805	0	0.48808	0	1.49422	0	0	0	0	0	1.03505	0	0	0	0.475144	0	1.86351	0	4.06529	3.06212	7.37573	9.13344	0	0
TCONS_00000162	0	2.83359	0	0	0	1.39487	0	0	0	0	0	0	3.71009	0.86314	3.82392	0	0	0	0	0	0	0.950288	0	0	0	0	0.612424	11.9856	0	1.83565	2.03232
TCONS_00000168	3.69109	0	2.30656	0	0	2.09231	9.77749	10.3412	13.6191	1.95232	4.30245	2.24133	12.9853	0	7.64785	0.605798	0	0	0.51151	1.24503	3.80539	5.70173	3.32004	2.98162	1.1044	0	3.06212	2.7659	0	8.26043	6.09696
TCONS_00000175	0	0	0	0	0	0	0	0	0	1.95232	0	2.24133	0	0	0	0	0	0	0	0	0.345944	1.42543	0.948584	0	2.2088	0	0	0	0	0	0
TCONS_00000176	0	0	0	4.47127	12.5788	1.39487	0.888862	4.5961	2.72382	2.92848	0	0	0	0	0	1.2116	1.76667	4.14021	3.06906	2.49007	1.38378	0.475144	1.42288	1.11811	2.94507	0	0	1.84393	0	0	6.09696
TCONS_00000177	0	0	0	0	0	1.39487	0	0	1.81588	7.80927	4.30245	1.49422	0	3.45256	2.54928	3.02899	9.71671	2.07011	1.02302	2.49007	1.72972	4.75144	3.79434	2.60892	2.94507	3.55713	4.28697	2.7659	0	0	0
TCONS_00000178	7.38218	19.8352	0	2.23563	5.39093	4.18461	3.55545	0	4.5397	0.48808	0	0	5.56514	10.3577	7.64785	1.2116	3.53335	8.28042	2.55755	3.11259	2.42161	0.950288	15.1773	1.11811	7.36267	2.03265	1.83727	8.29769	0	0	8.12928
TCONS_00000180	18.4554	34.0031	18.4525	4.47127	1.79698	10.4615	22.2216	19.5334	39.0415	19.5232	8.60489	4.48265	7.42019	3.45256	12.7464	9.08697	4.41669	12.4206	8.18417	3.7351	9.68644	10.9283	19.446	11.9265	15.8297	7.11426	4.28697	13.8295	6.08896	5.50695	4.06464
TCONS_00000181	0	0	0	0	0	0	0	0	0	0	0	0	0	0.86314	0	0	0	0	1.02302	0	1.38378	2.37572	0.474292	1.49081	0.736267	0	0	0	0	0	4.06464
TCONS_00000184	0	11.3344	2.30656	0	0	1.39487	0	3.44707	3.63176	2.4404	8.60489	23.1604	11.1303	41.4307	15.2957	7.26957	8.83337	8.28042	5.62662	21.1656	7.61078	6.65201	5.21721	7.45404	7.36267	16.2612	17.1479	5.5318	6.08896	14.6852	8.12928
TCONS_00000185	0	11.3344	6.91967	6.7069	1.79698	1.39487	1.77772	0	0.907941	3.90464	0	2.24133	3.71009	0.86314	3.82392	4.84638	0.883337	6.21032	7.16115	0	1.72972	3.80115	5.21721	2.23621	3.3132	11.6877	2.44969	3.68786	3.04448	4.58913	0
TCONS_00000191	7.38218	0	4.61312	0	0	2.78974	2.66659	4.5961	2.72382	1.46424	4.30245	0	0	1.72628	0	0	1.76667	0	0	0	1.03783	0	5.6915	0.745404	1.1044	0	0	0	0	0	2.03232
TCONS_00000194	0	22.6688	0	0	0	0	0	0	0	0.976159	0	5.22976	3.71009	0	3.82392	1.81739	0	1.03505	0.51151	0	0	0	0	3.35432	0	0	11.0236	2.7659	3.04448	0.917825	0
TCONS_00000195	0	2.83359	0	4.47127	3.59395	1.39487	0	2.29805	0	0.48808	8.60489	6.72398	5.56514	4.3157	1.27464	3.63479	6.18336	11.3856	8.69568	6.22517	5.53511	9.02773	8.53726	5.96324	6.6264	9.65507	0.612424	0	0	0	0
TCONS_00000197	1.84554	0	0	2.23563	0	1.39487	0	3.44707	3.63176	0	0	1.49422	0	0	0	0.605798	0	0	0	0	0	0.950288	0	0.372702	0.736267	0	0	0	0	0	0
TCONS_00000198	0	0	0	0	0	0	0	2.29805	0.907941	0.976159	0	0	0	0	0	1.2116	0	0	0	0	0	3.80115	1.89717	0	2.2088	0.508162	0	0	0	0.917825	0
TCONS_00000203	0	0	0	0	0	0	1.77772	0	0	0.976159	0	0	0	0	0	0	0	0	0	0	0	0.950288	0.948584	0.372702	0	0	1.22485	0	0	0	4.06464
TCONS_00000204	0	0	0	0	3.59395	2.09231	4.44431	3.44707	3.63176	1.95232	0	0.747109	0	0	0	0	0	1.03505	0	0	0	0	0	0	0	2.54081	0.612424	0	0	0	2.03232
TCONS_00000211	0	0	0	0	0	1.39487	1.77772	2.29805	2.72382	2.92848	8.60489	0	0	0	0	3.02899	0	0	0	1.86755	1.03783	2.37572	1.42288	1.86351	2.2088	2.03265	0	0.921966	0	1.83565	0
TCONS_00000212	0	0	0	2.23563	0	0.697436	1.77772	8.04317	0	1.95232	0	0	0	1.72628	2.54928	0	2.65001	0	0	0.622517	3.1135	4.75144	4.74292	2.98162	2.94507	0	0	0	0	1.83565	2.03232
TCONS_00000220	0	0	0	0	0	0	0	0	3.63176	0.48808	0	0	0	0	0	0	0	0	1.02302	0	1.03783	0	0.474292	0.372702	0	0	0	0	6.08896	0	0
TCONS_00000223	22.1465	11.3344	9.22623	0	3.59395	0	0.888862	4.5961	0	2.4404	4.30245	0.747109	0	0	8.92249	0.605798	0	3.10516	0	0	0	2.85086	1.89717	0	0	0	4.28697	0	3.04448	0	0
TCONS_00000226	0	0	0	0	0	0	0	1.14902	0	0	0	0	0	0	10.1971	0	1.76667	0	0	0	0	0	0	0	0	0	0	0	0	0	0
TCONS_00000229	0	0	0	0	1.79698	1.39487	0.888862	0	0	0	0	0	0	0	0	3.63479	12.3667	7.24537	7.16115	4.35762	1.03783	2.85086	1.89717	0	0	0	0	0	9.13344	1.83565	0
TCONS_00000230	3.69109	0	0	0	1.79698	0	2.66659	3.44707	2.72382	0	0	0	0	0	2.54928	1.81739	3.53335	0	1.02302	0	0	1.90058	0.948584	1.11811	0.736267	0	1.83727	0	0	1.83565	0
TCONS_00000235	3.69109	0	4.61312	0	0	0	0	0	0	0	0	0	0	0	0	2.42319	1.76667	1.03505	2.04604	3.7351	0	0	0.474292	0	0.736267	0	0	0	0	0	0
TCONS_00000236	0	0	0	0	1.79698	0.697436	0.888862	2.29805	1.81588	2.4404	0	0	0	0	3.82392	0	0	0	0	0	0.691889	0.950288	0.474292	2.23621	2.2088	0	0	1.84393	0	0.917825	2.03232
TCONS_00000238	0	0	0	20.1207	16.1728	0	1.77772	0	0	0	0	0	0	2.58942	0	3.02899	57.4169	55.8928	52.6856	122.013	4.84322	0.475144	4.74292	0.372702	0	1.01632	1.22485	1.84393	12.1779	2.75348	2.03232
TCONS_00000239	0	0	6.91967	0	0	0	1.77772	0	0	0	0	0	0	0	0	0	0	0	0.51151	1.24503	0	0	0	0	0	0	0	2.7659	0	0	0
TCONS_00000261	1.84554	19.8352	4.61312	4.47127	39.5335	2.09231	7.99976	4.5961	3.63176	8.29735	0	19.4248	53.7963	14.6734	43.3378	5.45218	0	17.5959	7.16115	4.35762	12.1081	9.50288	16.6002	18.6351	22.8243	17.2775	1.83727	31.3468	12.1779	8.26043	6.09696
TCONS_00000267	0	17.0016	0	0	0	0	0	0	0	0	0	0	3.71009	0	2.54928	1.2116	0	0	0	0	0	0	0	0	0	0.508162	1.22485	0.921966	0	0	0
TCONS_00000268	12.9188	2.83359	27.6787	0	0	1.39487	0	0	0.907941	0.48808	8.60489	31.3786	11.1303	21.5785	15.2957	1.2116	7.0667	2.07011	5.1151	0.622517	2.07567	0	0.948584	0	0	15.753	6.73666	9.21966	6.08896	0.917825	0
TCONS_00000270	0	0	9.22623	0	1.79698	0	1.77772	5.74512	4.5397	0	0	0	0	0	0	0	2.65001	0	1.02302	2.49007	1.03783	1.42543	0	0.745404	1.47253	1.01632	0	1.84393	0	1.83565	0
TCONS_00000279	0	11.3344	2.30656	0	0	8.36923	1.77772	5.74512	2.72382	6.34503	0	4.48265	5.56514	2.58942	7.64785	16.9623	7.95004	17.5959	8.18417	9.96027	9.68644	12.3537	7.11438	5.21783	6.25827	7.62242	2.44969	6.45376	0	2.75348	10.1616
TCONS_00000281	1.84554	0	0	0	0	0.697436	4.44431	6.89415	14.5271	1.95232	4.30245	0	0	0.86314	0	0	0	0	0	0	9.3405	6.17687	5.6915	7.08134	6.25827	1.52448	0.612424	0	0	43.1378	38.6141
TCONS_00000284	0	0	0	2.23563	0	1.39487	0	2.29805	4.5397	2.4404	0	0	1.85505	0	0	1.2116	0	0	0	0	1.38378	3.32601	3.32004	2.60892	4.4176	1.01632	0	0	0	0	0
TCONS_00000285	0	0	0	0	0	1.39487	0	0	1.81588	1.46424	0	0	0	0	0	0	0	0	0	0	0.691889	0.950288	0.474292	0	0	0	0	0	0	0	0
TCONS_00000288	40.602	17.0016	55.3574	42.4771	8.98489	5.57949	1.77772	8.04317	9.98735	4.39272	0	3.73554	5.56514	3.45256	5.09857	4.84638	4.41669	0	1.02302	4.35762	0.345944	0.950288	0.948584	0.372702	0	1.52448	1.83727	11.0636	9.13344	1.83565	0
TCONS_00000302	0	0	0	0	0	0	0	0	0	0	0	0	0	0	0	2.42319	0	2.07011	2.55755	0	0	0	0	0	0	0	0	0	0	0	0
TCONS_00000304	3.69109	0	0	0	3.59395	0	2.66659	0	0	0.976159	0	0	0	0	0	0	1.76667	0	0	0	0	0	5.21721	0	1.47253	0	0	0	0	1.83565	0
TCONS_00000307	0	0	0	0	0	0	0	0	0	0.48808	0	2.24133	0	2.58942	0	1.2116	6.18336	4.14021	1.02302	0.622517	1.03783	0.950288	2.37146	0	2.94507	0	0.612424	0	3.04448	0	0
TCONS_00000341	0	0	0	0	0	0	0.888862	4.5961	0	0	0	0	0	0	0	0	0	8.28042	0	0	0	0	0	0	0	1.01632	0	0	0	0	0
TCONS_00000352	0	0	0	0	0	0	0	0	1.81588	0	0	0	0	0	0	5.45218	0	0	0	0	0	0	0	0	0	0.508162	0	0	0	0	0
TCONS_00000366	3.69109	0	2.30656	0	1.79698	0	0	1.14902	0	0	0	0	0	0	0	0	0	0	0	1.24503	0	0	0	1.49081	0	0	0.612424	0	0	0	0
TCONS_00000369	0	5.66719	2.30656	0	1.79698	0.697436	1.77772	1.14902	0	0.48808	0	0	0	0	0	0	0	0	0	0	0	0	0	0	0.368133	0	0	0	0	0	4.06464
TCONS_00000383	0	0	0	0	0	0	0	0	0	0	12.9073	0	0	0.86314	0	2.42319	0	0	1.53453	2.49007	2.07567	0	0	0	0	0	0	0	0	0	0
TCONS_00000392	7.38218	22.6688	2.30656	0	7.18791	18.1333	14.2218	5.74512	6.35559	6.83311	0	12.7008	22.2606	14.6734	2.54928	10.2986	4.41669	7.24537	9.7187	11.2053	20.4107	17.1052	21.3431	21.9894	9.9396	3.55713	7.96151	4.60983	0	1.83565	4.06464
TCONS_00000399	0	0	4.61312	0	0	0	0	0	0	2.4404	0	1.49422	3.71009	0	0	0	0	0	0	0	0	0	0.948584	1.86351	0	0	0	0	0	0	0
TCONS_00000410	0	5.66719	0	0	0	3.48718	1.77772	0	2.72382	0	0	0	0	0	0	0	0	0	0	0.622517	0.345944	0.950288	0.948584	0.372702	0.736267	0	0	0	0	0	4.06464
TCONS_00000411	0	5.66719	0	0	0	0	0	0	1.81588	0.48808	0	0	0	0	2.54928	0	0	1.03505	0	0	0	0	0	0	0.736267	0	0.612424	0.921966	0	0	0
TCONS_00000414	0	31.1695	6.91967	4.47127	1.79698	0	0	0	2.72382	0.976159	21.5122	2.24133	1.85505	7.76826	5.09857	4.84638	1.76667	4.14021	0	0	2.76756	0.475144	3.79434	5.96324	2.94507	2.54081	1.22485	1.84393	0	1.83565	0
TCONS_00000415	0	5.66719	6.91967	0	0	2.78974	0	2.29805	5.44765	0.976159	0	4.48265	9.27523	0	0	0	1.76667	0	0.51151	0	0	0	0	0	0.368133	0	0	0	0	0	0
TCONS_00000416	0	0	4.61312	0	0	0	0	0	0	0	0	1.49422	0	0	0	0	0	0	0	0	0	0	0	0	0	0	9.79878	2.7659	0	0	0
TCONS_00000420	0	0	0	0	0	0	0	0	1.81588	0	0	0	0	0	0	0	0.883337	0	3.06906	0	0.345944	0	0.948584	1.11811	0.368133	1.01632	0	0	0	0	0
TCONS_00000422	0	0	0	0	0	0	0	0	2.72382	0	4.30245	0.747109	3.71009	0	0	0	1.76667	0	0	0.622517	1.38378	1.90058	0	0	1.1044	0	0	0	0	0	0
TCONS_00000424	3.69109	5.66719	27.6787	13.4138	1.79698	0	13.3329	2.29805	4.5397	1.95232	4.30245	0	3.71009	0	0	0	0.883337	0	0	0	0	0	1.89717	1.11811	0.368133	1.01632	1.22485	5.5318	0	0	0
TCONS_00000425	0	0	0	0	7.18791	1.39487	0	0	1.81588	0.976159	0	1.49422	0	0	3.82392	0	0	0	0	0	0	0	0	1.11811	0	1.01632	0	0	0	0	0
TCONS_00000429	0	0	0	0	0	0	0	0	0	2.92848	0	2.24133	0	0	0	0	0	0	0	0	0	2.85086	0.948584	0	2.2088	0	0	0	0	0	0
TCONS_00000430	0	5.66719	0	0	0	0	0	0	2.72382	3.90464	4.30245	2.24133	3.71009	3.45256	6.37321	3.02899	1.76667	1.03505	2.55755	1.24503	3.45944	6.65201	3.32004	5.59053	8.09893	6.09794	4.89939	5.5318	3.04448	0.917825	0
TCONS_00000433	16.6099	2.83359	29.9852	2.23563	0	2.09231	10.6663	9.1922	10.8953	12.6901	4.30245	11.2066	9.27523	5.17884	10.1971	0	0	0	0	0	22.1404	12.8289	18.9717	7.45404	12.8847	9.65507	0.612424	6.45376	0	23.8635	24.3878
TCONS_00000436	0	0	4.61312	11.1782	3.59395	2.09231	3.55545	4.5961	9.07941	1.46424	0	0	0	5.17884	2.54928	6.66378	8.83337	3.10516	8.69568	4.35762	6.91889	2.85086	3.79434	3.35432	6.25827	1.01632	1.83727	0	6.08896	1.83565	4.06464
TCONS_00000443	0	0	4.61312	6.7069	1.79698	0	0	0	5.44765	2.92848	0	3.73554	3.71009	0	2.54928	0.605798	0.883337	7.24537	5.62662	7.47021	3.45944	0.475144	4.74292	0	4.04947	1.01632	0	0	0	0	0
TCONS_00000451	0	2.83359	0	0	0	0	0	1.14902	0	0	0	4.48265	1.85505	5.17884	17.845	2.42319	0	1.03505	0	5.60265	3.1135	3.80115	4.74292	4.09972	1.47253	1.52448	0	4.60983	0	4.58913	0
TCONS_00000452	0	0	0	0	0	2.78974	0.888862	0	1.81588	0	4.30245	0	0	3.45256	0	1.2116	0	0	1.02302	0	0	0.950288	0	0	1.84067	0	0	0	0	0	0
TCONS_00000454	0	0	0	0	0	0	0	0	0	0	0	0	0	0	0	0	0	0	0	0	0	2.85086	0	0	1.47253	0	0.612424	0	0	0	0
TCONS_00000463	0	0	6.91967	0	0	0	0	2.29805	1.81588	2.4404	0	0	0	0.86314	1.27464	0.605798	0	0	0.51151	0	0.691889	0	0.474292	2.98162	0	0	0	0	0	0	0
TCONS_00000465	5.53663	0	0	0	0	1.39487	0.888862	2.29805	2.72382	1.95232	0	0	0	0.86314	0	0	0	0	0	0	0.345944	0	0	0.745404	1.47253	0	1.22485	0	6.08896	0	0
TCONS_00000470	1.84554	5.66719	13.8393	0	0	0	1.77772	3.44707	9.98735	2.4404	0	0	0	0.86314	0	0	0	1.03505	0	2.49007	0	0	2.37146	0.372702	0	1.01632	0.612424	1.84393	0	0	4.06464
TCONS_00000471	1.84554	0	0	0	0	0.697436	0	2.29805	0	0	0	5.22976	16.6954	4.3157	2.54928	0.605798	6.18336	3.10516	0	3.11259	2.42161	1.90058	0	5.21783	1.84067	1.52448	8.57393	3.68786	0	0	0
TCONS_00000477	0	0	0	0	0	0	0	0	0	0	0	1.49422	0	0	0	1.2116	1.76667	0	1.02302	0	1.38378	0	0	0	0	0	0	0	0	0	0
TCONS_00000478	0	0	4.61312	4.47127	14.3758	1.39487	0	3.44707	1.81588	0	0	0	0	0.86314	0	3.02899	16.7834	6.21032	4.09208	2.49007	0.345944	0	2.37146	1.11811	0	0	0	3.68786	21.3114	3.6713	0
TCONS_00000479	0	0	0	0	0	1.39487	0.888862	3.44707	0	3.90464	0	0	0	1.72628	0	0.605798	0	1.03505	0.51151	0	0.345944	1.42543	0	0.745404	1.1044	1.52448	0	0.921966	0	0	0
TCONS_00000481	1.84554	0	0	0	0	0	0	0	0	0	0	0	0	0.86314	0	0	1.76667	1.03505	2.55755	0	0	0.475144	0	0	0	0	0	0	3.04448	0.917825	0
TCONS_00000484	0	5.66719	0	0	0	0.697436	0	0	0	4.8808	4.30245	0.747109	16.6954	0	2.54928	1.2116	7.95004	7.24537	2.04604	0	2.76756	0.950288	3.79434	2.23621	0.736267	1.01632	1.22485	6.45376	0	3.6713	0
TCONS_00000490	0	0	0	0	0	0	0	0	0	0	0	3.73554	1.85505	0.86314	2.54928	0.605798	1.76667	1.03505	2.55755	0.622517	0.345944	0	0	0.745404	0	4.06529	0.612424	0	0	0	0
TCONS_00000491	0	0	0	0	0	0	0.888862	2.29805	6.35559	0.48808	0	0	0	0	2.54928	0	0	2.07011	0	0	0	0.475144	0	0	0	0.508162	0	1.84393	0	0.917825	0
TCONS_00000495	9.22772	8.50078	16.1459	24.592	8.98489	66.9538	42.6654	32.1727	82.6226	37.5821	4.30245	1.49422	3.71009	10.3577	7.64785	14.5391	19.4334	13.4557	13.2993	15.5629	14.5297	13.304	17.5488	11.9265	29.4507	2.03265	1.83727	5.5318	36.5338	25.6991	10.1616
TCONS_00000497	0	11.3344	0	0	0	0	0	0	0	0	0	0	5.56514	3.45256	0	0	0	0	0	0	0	0	0	0	0	2.54081	0	0	0	0	0
TCONS_00000499	0	0	0	0	0	0	0	0	0	0	0	0.747109	0	3.45256	1.27464	0	0	0	0	0	0	0	1.42288	0	0	0	2.44969	0	0	0	0
TCONS_00000506	0	5.66719	0	6.7069	0	2.78974	0.888862	0	1.81588	0	0	5.22976	1.85505	6.04198	7.64785	5.45218	6.18336	4.14021	2.04604	3.7351	2.07567	3.80115	5.21721	0	2.2088	4.06529	4.28697	1.84393	9.13344	1.83565	0
TCONS_00000515	0	0	0	0	0	0	0	0	0	0	0	2.98844	0	7.76826	0	4.84638	4.41669	2.07011	4.09208	0	0	0	0	0	0	0.508162	1.22485	1.84393	0	0	0
TCONS_00000520	9.22772	0	6.91967	2.23563	1.79698	0.697436	2.66659	6.89415	1.81588	0.976159	4.30245	0	9.27523	0	1.27464	1.81739	0	0	0	0	0.345944	0	0.474292	1.49081	0	0	0	0.921966	0	0	2.03232
TCONS_00000538	0	0	2.30656	0	0	1.39487	0	0	0	0	8.60489	0	0	0	0	0	0	5.17526	1.02302	1.24503	0.345944	0	2.37146	0.745404	0.736267	0	0.612424	0	0	2.75348	0
TCONS_00000541	1.84554	11.3344	9.22623	0	0	2.09231	1.77772	0	1.81588	1.95232	4.30245	0.747109	5.56514	2.58942	2.54928	0.605798	0	0	0	1.24503	0.691889	2.37572	0.474292	1.11811	1.1044	3.55713	0	0	0	7.3426	0
TCONS_00000543	0	0	0	0	0	0	0	0	0	0.976159	0	5.22976	0	0	0	0.605798	0	0	0	1.24503	0.691889	0.950288	0	0.745404	0	0	0	1.84393	0	0	0
TCONS_00000544	0	0	4.61312	6.7069	1.79698	2.09231	0	4.5961	0.907941	0	0	0	3.71009	0.86314	0	1.2116	0	0	2.55755	0.622517	1.03783	0	0.474292	0	0	1.01632	0	0	0	0	0
TCONS_00000547	0	0	0	0	0	0.697436	0.888862	0	0	0.976159	0	2.24133	0	5.17884	2.54928	0	0	1.03505	2.04604	0	2.42161	2.37572	2.84575	2.23621	3.68133	0.508162	1.22485	5.5318	0	1.83565	0
TCONS_00000554	0	0	0	0	3.59395	0	0	0	0	0	0	1.49422	7.42019	0	2.54928	0	0	2.07011	0	3.11259	0.345944	0.475144	0	0	0	1.01632	0	0	0	0	0
TCONS_00000555	0	0	0	0	1.79698	1.39487	0	0	0	0.976159	4.30245	3.73554	14.8404	4.3157	3.82392	3.63479	2.65001	1.03505	2.04604	0.622517	2.07567	0.475144	0	0.372702	0.368133	1.01632	1.22485	4.60983	3.04448	8.26043	0
TCONS_00000568	0	0	4.61312	0	0	0	0	0	0	0	0	0	0	0	0	3.02899	0	0	2.04604	0	0	0	0	0.745404	0	0	0	0	0	0	0
TCONS_00000572	1.84554	0	0	0	0	0	0	0	0	0.976159	0	0	0	0	0	4.24058	0	0	0.51151	0.622517	0	0.950288	0	1.86351	0.368133	0	0	1.84393	0	0	0
TCONS_00000582	0	11.3344	13.8393	0	0	9.7641	4.44431	5.74512	10.8953	0.976159	0	0.747109	0	0	0	1.2116	0	2.07011	0	1.86755	0	1.90058	0.948584	0	0	0	1.83727	3.68786	0	0	0
TCONS_00000585	5.53663	8.50078	0	2.23563	0	5.57949	2.66659	0	3.63176	3.90464	17.2098	5.97687	14.8404	12.9471	2.54928	11.5102	12.3667	7.24537	6.64964	2.49007	4.84322	9.02773	2.37146	6.70864	13.6209	8.13058	6.12424	7.37573	0	8.26043	8.12928
TCONS_00000586	0	0	0	0	0	0.697436	1.77772	0	3.63176	0	0	0	0	0	3.82392	0	1.76667	0	1.02302	0	0	0.475144	0	0.745404	0.736267	0.508162	1.22485	1.84393	0	1.83565	2.03232
TCONS_00000587	0	11.3344	4.61312	0	0	3.48718	1.77772	3.44707	8.17147	5.36887	0	7.47109	16.6954	8.6314	8.92249	0	1.76667	0	0	2.49007	2.07567	0.475144	3.79434	0	2.57693	1.52448	4.28697	0	3.04448	1.83565	2.03232
TCONS_00000592	0	0	0	0	0	0	1.77772	0	0.907941	0.48808	0	2.98844	0	0	0	0	1.76667	0	0	0	0	2.85086	0.474292	1.11811	0.368133	1.52448	0.612424	1.84393	0	0	0
TCONS_00000633	1.84554	0	0	0	0	0.697436	0	0	0	0	0	0	0	0	0	0	0	0	1.02302	1.24503	2.42161	0	0.948584	0.745404	0	0	0	0	0	0	4.06464
TCONS_00000658	0	0	0	0	0	0	0	0	0	0	0	0	0	0	0	0	1.76667	2.07011	0	0	0	0	0	0	0	4.06529	2.44969	0	0	0.917825	0
TCONS_00000662	5.53663	5.66719	6.91967	0	7.18791	0.697436	1.77772	6.89415	2.72382	1.46424	0	0	0	0	0	0.605798	5.30002	0	2.04604	0.622517	1.03783	3.32601	1.42288	2.23621	2.57693	0.508162	1.83727	0.921966	0	0	4.06464
TCONS_00000663	7.38218	0	11.5328	0	3.59395	0.697436	0	1.14902	0.907941	1.46424	4.30245	2.98844	1.85505	0	5.09857	1.2116	4.41669	0	3.06906	0.622517	0.691889	2.37572	1.42288	0.745404	2.57693	0	1.83727	0	6.08896	0	4.06464
TCONS_00000670	0	0	0	0	0	5.57949	0	26.4276	1.81588	8.78543	4.30245	0	0	0	0	1.2116	0	0	0	0.622517	1.38378	0	0	0	0.368133	2.03265	4.89939	0	0	3.6713	8.12928
TCONS_00000674	0	0	0	0	0	0	1.77772	0	0	0	0	0	0	0.86314	0	0	0	0	0	0	1.38378	2.37572	1.89717	0.745404	0.736267	0	0	0	0	0	0
TCONS_00000677	0	0	0	0	0	0.697436	1.77772	3.44707	3.63176	1.46424	0	0	0	0	0	0	0	0	0	0	0	0	0	0	0	0	0	0	0	0	0
TCONS_00000678	0	0	6.91967	2.23563	0	0	0	0	0	0	4.30245	1.49422	3.71009	6.04198	5.09857	0	0.883337	4.14021	0	3.7351	0	0.950288	0	0.745404	0	1.52448	1.83727	0	6.08896	0.917825	0
TCONS_00000679	0	0	0	0	0	0	0	0	0	0	0	1.49422	0	0	0	0	0	0	0	0	0	0	0	0.372702	0	0	0	8.29769	0	0	0
TCONS_00000687	3.69109	5.66719	11.5328	4.47127	8.98489	3.48718	13.3329	11.4902	17.2509	9.76159	0	2.24133	0	1.72628	0	3.63479	7.95004	6.21032	3.58057	4.98014	4.84322	9.50288	3.32004	8.19945	5.89013	4.57345	3.06212	1.84393	0	3.6713	4.06464
TCONS_00000699	0	0	9.22623	0	0	0	0	0	1.81588	0	0	0	0	0	0	0	0	0	0	0	0.691889	0.475144	0	0	0	0	0	0	0	0	4.06464
TCONS_00000710	3.69109	0	2.30656	0	0	0	1.77772	0	0	1.46424	0	0	0	0	0	0	0.883337	0	1.02302	0.622517	3.45944	3.32601	3.79434	3.35432	0.368133	0	0	0	0	0	0
TCONS_00000720	0	0	0	0	3.59395	0	0	0	1.81588	0	0	0	0	0	1.27464	1.2116	0	0	0	0	0	0	1.89717	0	0	0	1.22485	0	0	0	0
TCONS_00000747	0	0	0	0	0	9.06667	20.4438	37.9178	44.4891	6.83311	0	0	0	0	0	0	0	0	0	0	0	0	0.474292	0.745404	0	0.508162	0	0	0	1.83565	0
TCONS_00000751	5.53663	0	25.3721	0	0	3.48718	6.22204	4.5961	5.44765	3.90464	0	5.22976	7.42019	8.6314	6.37321	0	0	0	0	0	2.07567	2.37572	1.42288	2.98162	2.57693	5.58978	6.12424	2.7659	0	0	0
TCONS_00000752	5.53663	0	6.91967	0	0	0.697436	1.77772	2.29805	0	3.41656	4.30245	0.747109	3.71009	4.3157	3.82392	0	0	0	0	0	0	1.42543	1.42288	0.372702	0.368133	1.01632	0	1.84393	0	0	0
TCONS_00000757	1.84554	0	11.5328	0	0	1.39487	3.55545	0	6.35559	0	0	5.97687	0	2.58942	21.6689	0	5.30002	4.14021	1.02302	2.49007	0	3.32601	1.42288	0.745404	7.7308	6.6061	1.22485	1.84393	0	6.42478	2.03232
TCONS_00000763	3.69109	0	6.91967	6.7069	1.79698	1.39487	0	11.4902	4.5397	5.85695	0	2.24133	0	0	0	0.605798	0	0	0.51151	1.24503	0	1.90058	1.89717	0.745404	0.736267	1.52448	2.44969	1.84393	0	0.917825	0
TCONS_00000765	0	0	0	0	0	0	0	0	0	1.95232	0	2.24133	0	0	0	0	0	0	0	1.24503	0	1.90058	0.948584	1.86351	0	0	0	0	0	0	4.06464
TCONS_00000766	0	8.50078	0	0	0	0	0	0	0	0.976159	0	0	0	0	0	1.2116	0	0	0	1.24503	1.03783	0	0.474292	1.49081	0	1.01632	0	0	0	0	0
TCONS_00000767	0	8.50078	4.61312	0	1.79698	0	0	0	0	0.976159	0	0	0	1.72628	2.54928	3.02899	0.883337	2.07011	1.02302	0	0	2.85086	0	0	0.368133	1.01632	0	1.84393	0	0	0
TCONS_00000782	0	0	0	4.47127	0	0	0	1.14902	1.81588	1.46424	0	0	0	0	0	1.81739	0	4.14021	1.53453	0	0.691889	0	0.474292	0	0.736267	0	0	1.84393	0	0.917825	0
TCONS_00000804	0	0	0	0	0	0	0	0	0	0	0	0	0	4.3157	0	4.24058	0.883337	1.03505	4.60359	1.86755	4.15133	2.37572	3.32004	0	1.47253	1.01632	0	1.84393	0	0.917825	0
TCONS_00000835	9.22772	8.50078	11.5328	0	0	0.697436	2.66659	2.29805	7.26353	0.976159	0	0.747109	1.85505	0	0	0	1.76667	0	0	0.622517	0.345944	0.950288	0.474292	1.11811	1.47253	0.508162	0	0	0	0.917825	0
TCONS_00000837	3.69109	0	4.61312	0	0	0	0	0	0	0.976159	0	5.22976	0	0	0	0	0	0	0	0	0	0	0	0.745404	0	0	0	1.84393	0	0	0
TCONS_00000839	0	0	4.61312	0	0	0.697436	1.77772	0	5.44765	2.92848	4.30245	0	0	0	2.54928	0	0	0	2.55755	0	2.07567	0.950288	0.948584	0	2.57693	3.04897	0	0	3.04448	0	0
TCONS_00000840	3.69109	0	0	0	0	0	1.77772	4.5961	3.63176	0	0	0	0	0	1.27464	0	0	0	0	0	1.38378	0	0	0	1.47253	0	0	1.84393	0	0	4.06464
TCONS_00000843	0	0	0	0	0	0	0	0	0.907941	0	0	0	3.71009	1.72628	3.82392	0.605798	0	0	0	0	0	0	0.474292	0	0	0	0.612424	0.921966	0	0	0
TCONS_00000848	1.84554	14.168	0	0	0	0.697436	0.888862	0	0	1.95232	0	3.73554	1.85505	3.45256	2.54928	0	0.883337	2.07011	3.06906	0.622517	1.38378	4.75144	1.42288	0.745404	1.1044	1.52448	1.22485	2.7659	0	0	4.06464
TCONS_00000849	3.69109	11.3344	0	0	0	0	0	0	0	0	0	0	0	0	0	0	1.76667	6.21032	0.51151	0	0	0	0	0	0	2.54081	0	0	0	0	0
TCONS_00000854	3.69109	0	0	0	0	1.39487	0.888862	2.29805	2.72382	1.46424	0	0	0	0	0	0	0	0	0	0	0	0	0	0	0	0	0	0	0	0	0
TCONS_00000856	0	0	0	0	0	0.697436	1.77772	9.1922	0.907941	2.92848	8.60489	0	0	0	0	0.605798	0	0	0	0	0	0.950288	0.948584	0	0	0.508162	0	0	0	0	4.06464
TCONS_00000866	0	0	0	0	0	0	0	4.5961	0	1.46424	0	0	0	0	1.27464	2.42319	0.883337	0	2.04604	1.24503	0.691889	2.37572	0	0.745404	0	1.01632	0	0	0	1.83565	0
TCONS_00000867	0	0	0	0	0	0.697436	0	0	1.81588	2.92848	0	0	1.85505	0	0	0	0	0	0	0	4.15133	5.22658	12.3316	2.60892	5.522	0	0	0	0	0	0
TCONS_00000870	0	0	0	0	0	0	0	0	0	0.976159	0	0	0	0	0	0	1.76667	0	0	0	0.691889	2.85086	0	0.745404	0	0	0	0.921966	0	0	0
TCONS_00000871	1.84554	0	4.61312	0	0	1.39487	0	1.14902	8.17147	5.85695	4.30245	3.73554	5.56514	1.72628	2.54928	0.605798	0	0	0.51151	1.24503	2.76756	1.90058	2.37146	2.60892	4.78573	0.508162	3.06212	6.45376	0	1.83565	0
TCONS_00000872	0	5.66719	4.61312	0	3.59395	2.09231	0.888862	0	2.72382	2.4404	0	1.49422	5.56514	2.58942	2.54928	3.63479	1.76667	6.21032	1.53453	1.86755	4.84322	1.42543	6.64009	2.60892	2.2088	1.52448	6.73666	2.7659	0	1.83565	0
TCONS_00000881	11.0733	0	34.5984	0	0	0	0	0	0	0.976159	0	3.73554	12.9853	2.58942	2.54928	0	0	0	1.02302	0	1.03783	0	1.42288	0.745404	1.47253	0	9.18635	5.5318	0	7.3426	4.06464
TCONS_00000888	0	0	4.61312	0	0	0	0	4.5961	7.26353	1.95232	0	0	0	0	0	0	0	0	0	1.24503	0	0	1.89717	0.745404	1.47253	0	0	1.84393	0	0	0
TCONS_00000889	0	2.83359	2.30656	58.1265	52.1123	96.2461	16.8884	17.2354	103.505	40.0225	0	0	0	0.86314	0	0	0	0	0	0	0	0	0.948584	2.98162	0	0	0	0	0	0.917825	0
TCONS_00000892	0	0	0	0	0	0	3.55545	2.29805	5.44765	0.976159	0	0	0	0	0	0	0	0	0	0	0.691889	0	0	0.372702	1.84067	0	0	0	0	0.917825	2.03232
TCONS_00000893	3.69109	0	0	0	0	0	1.77772	1.14902	0.907941	0.976159	8.60489	0	0	1.72628	0	0.605798	0	0	0.51151	1.24503	0	0	0	0	1.47253	0	0	0	6.08896	0	0
TCONS_00000895	9.22772	0	4.61312	0	0	0.697436	1.77772	0	2.72382	0	8.60489	0	0	0	0	0.605798	0.883337	0	0	0	0	0	0	1.11811	0	0	1.83727	0	0	0	4.06464
TCONS_00000903	46.1386	11.3344	126.861	0	3.59395	4.18461	0	0	0	3.90464	0	2.98844	7.42019	2.58942	5.09857	5.45218	3.53335	4.14021	3.58057	5.60265	0.345944	0.950288	3.79434	2.60892	1.47253	2.03265	5.51181	15.6734	0	4.58913	0
TCONS_00000911	9.22772	0	9.22623	0	0	21.6205	3.55545	3.44707	3.63176	2.4404	8.60489	0.747109	0	0.86314	0	2.42319	1.76667	6.21032	5.1151	3.7351	3.1135	0	2.37146	5.21783	2.94507	2.54081	1.22485	2.7659	6.08896	2.75348	0
TCONS_00000913	18.4554	0	0	17.8851	0	5.57949	4.44431	2.29805	4.5397	7.80927	34.4196	11.2066	7.42019	18.9891	24.2182	16.3565	10.6	13.4557	19.9489	24.2782	22.4864	20.4312	16.6002	18.6351	16.9341	16.2612	14.0857	14.7515	12.1779	9.17825	10.1616
TCONS_00000926	3.69109	0	0	2.23563	0	0	2.66659	0	3.63176	0	0	1.49422	0	0	0	0	0.883337	0	0	0	0	0	0	0	0	0	0	2.7659	6.08896	0	0
TCONS_00000930	7.38218	0	4.61312	0	3.59395	0	0.888862	1.14902	3.63176	0	0	1.49422	0	0	0	0	0	1.03505	0	0	1.03783	0.475144	0.474292	0	0	0.508162	0	1.84393	0	0	12.1939
TCONS_00000932	0	0	0	0	0	0	0	0	0	0	0	0	0	0	0	0	0	0	0	0	0	1.42543	1.89717	0	2.2088	0	0	0	0	0	0
TCONS_00000938	7.38218	0	0	0	0	5.57949	1.77772	2.29805	1.81588	0	0	0	0	0	1.27464	8.48117	1.76667	12.4206	2.04604	2.49007	1.03783	0	0	0	0	0	0	0	0	1.83565	0
TCONS_00000939	0	2.83359	0	0	0	0	3.55545	2.29805	0	0.48808	0	5.22976	7.42019	2.58942	0	1.2116	2.65001	0	0	1.24503	0.345944	0.475144	3.79434	0.745404	1.1044	3.55713	1.22485	3.68786	0	1.83565	2.03232
TCONS_00000954	0	0	0	0	0	0	0	0	0	0	0	1.49422	3.71009	0	2.54928	0	0.883337	0	0	0	0	0	0.948584	0.745404	0.736267	0	0	0	0	0	0
TCONS_00000960	7.38218	5.66719	0	0	0	0.697436	0	0	3.63176	0	4.30245	2.98844	0	0	2.54928	3.63479	0.883337	3.10516	0	0	0.691889	6.17687	13.2802	0	4.04947	0	6.73666	3.68786	0	3.6713	0
TCONS_00000963	0	0	0	0	0	0.697436	0	2.29805	0.907941	0.48808	0	0	1.85505	0.86314	0	1.2116	0	0	0	0	0	0	0.948584	0	0.368133	1.01632	0	0	0	0	0
TCONS_00000964	3.69109	0	0	0	0	0	1.77772	0	3.63176	2.92848	0	2.98844	3.71009	1.72628	1.27464	0	1.76667	0	3.06906	2.49007	0	0.475144	2.84575	2.98162	1.47253	5.58978	0	1.84393	6.08896	0	6.09696
TCONS_00000966	3.69109	0	0	8.94254	7.18791	4.18461	1.77772	5.74512	4.5397	1.46424	4.30245	0	3.71009	3.45256	0	13.3276	9.71671	10.3505	6.13813	9.33776	4.49728	0	0.948584	0	1.1044	1.01632	1.22485	0	15.2224	0	0
TCONS_00000974	0	0	0	0	0	0	2.66659	0	0	2.92848	0	0	0	0	0	1.2116	0	0	1.02302	0	1.38378	1.42543	1.42288	0	1.47253	0	0	0	0	1.83565	4.06464
TCONS_00000985	3.69109	0	0	0	0	0	2.66659	0	0	1.95232	0	0	0	0	0	0	0	0	0	0	0	0	0	0.745404	0	0	0	0	0	1.83565	0
TCONS_00000986	62.7485	8.50078	103.795	0	0	3.48718	0	0	1.81588	0	21.5122	11.2066	24.1156	9.49454	11.4718	3.63479	0	0	0	0	0.691889	0	0.474292	0.372702	0	5.58978	6.12424	12.9075	0	3.6713	0
TCONS_00000989	0	0	0	0	0	0	0	0	0	0.976159	0	0	0	0	0	0	5.30002	0	0	0.622517	0.691889	0	0	0	0	0	0	0	0	0	0
TCONS_00000991	0	0	0	2.23563	21.5637	0.697436	0	1.14902	0	0	4.30245	0	0	0	0	2.42319	0.883337	2.07011	4.09208	3.11259	1.03783	0	0	0	0	1.01632	0	0	9.13344	0	0
TCONS_00000993	0	0	20.759	0	0	0	0	0	0	0	0	0.747109	3.71009	2.58942	3.82392	3.02899	0	0	0	0	0.691889	0	0	0	0	6.09794	3.06212	8.29769	0	0	0
TCONS_00000997	3.69109	0	0	0	1.79698	0	0	0	0	0.48808	0	0	0	0	0	0	0	0	0.51151	1.86755	0	0	0	0	0	0.508162	0	1.84393	0	0	0
TCONS_00001007	0	0	0	0	0	0	0	0	4.5397	0	0	1.49422	0	0	0	0	1.76667	2.07011	1.02302	0.622517	0	0.475144	1.89717	0.745404	2.94507	1.01632	0	0	0	0	4.06464
TCONS_00001013	0	0	2.30656	0	0	2.09231	0	0	1.81588	0	0	2.98844	1.85505	9.49454	2.54928	7.87537	8.83337	12.4206	10.7417	10.5828	6.227	0.950288	0	2.23621	4.04947	0	1.22485	1.84393	12.1779	1.83565	14.2262
TCONS_00001017	0	0	0	0	0	0.697436	0	0	1.81588	0	0	0	3.71009	1.72628	3.82392	0	2.65001	2.07011	3.06906	0	0	0.950288	0.948584	0.745404	0.368133	0.508162	0	0	0	1.83565	2.03232
TCONS_00001022	0	0	4.61312	0	0	0.697436	0	3.44707	12.7112	2.92848	0	1.49422	1.85505	0	2.54928	0	0	0	0	0	0	0	0	0	0	0	1.22485	0.921966	0	0	0
TCONS_00001023	0	2.83359	4.61312	0	0	1.39487	0	0	0	0	0	0	0	0	0	1.81739	0	0	0	0	0.691889	0.475144	0.474292	0	0	0	0	0	3.04448	0	0
TCONS_00001026	0	5.66719	50.7443	11.1782	7.18791	42.5436	44.4431	62.0473	37.2256	14.6424	0	14.1951	11.1303	8.6314	10.1971	3.63479	1.76667	2.07011	0.51151	0.622517	8.64861	1.90058	1.42288	1.11811	9.20333	0	2.44969	0.921966	3.04448	5.50695	6.09696
TCONS_00001027	3.69109	5.66719	2.30656	40.2414	23.3607	65.559	79.9976	88.4749	64.4638	35.1417	12.9073	0	0	4.3157	0	18.1739	11.4834	10.3505	14.3223	24.2782	27.3296	4.2763	37.4691	3.72702	2.2088	3.55713	1.83727	0.921966	42.6227	11.9317	40.6464
TCONS_00001028	112.578	93.5086	272.174	366.644	411.508	628.39	665.758	618.175	592.885	254.778	12.9073	241.316	487.877	176.081	188.647	68.4552	4.41669	2.07011	95.1409	88.3974	76.7997	89.3271	231.454	184.86	195.479	78.2569	123.71	99.5723	252.692	262.498	463.369
TCONS_00001029	188.246	104.843	369.049	371.115	442.056	548.882	420.432	268.872	282.37	145.936	51.6294	117.296	118.723	71.6406	63.7321	33.9247	3.53335	15.5258	16.8798	25.5232	37.7079	19.956	59.7608	44.3516	57.0607	35.5713	38.5827	49.7862	60.8896	41.3021	140.23
TCONS_00001030	186.4	90.675	212.203	183.322	240.795	214.113	176.884	180.397	114.401	85.902	73.1416	139.709	137.273	121.703	99.422	104.803	13.2501	6.21032	104.86	73.457	53.2754	48.9398	78.7325	67.4591	66.6321	90.4527	110.849	83.8989	91.3344	125.742	101.616
TCONS_00001033	0	0	0	17.8851	0	2.78974	6.22204	0	2.72382	3.41656	0	1.49422	0	0	1.27464	0	0	0	0	0.622517	1.38378	0.475144	0	0.745404	1.1044	0	0	0.921966	0	0.917825	2.03232
TCONS_00001041	0	0	0	0	0	0	0	2.29805	0.907941	0	0	7.47109	9.27523	3.45256	1.27464	0	0	0	0	0	0	0	0	0	0	4.06529	3.06212	1.84393	0	0	0
TCONS_00001082	0	2.83359	4.61312	0	3.59395	5.57949	10.6663	3.44707	0	0.976159	0	1.49422	0	0	0	0	0	0	0	0	0.691889	0.950288	0	0	0	0	0	0.921966	0	0.917825	0
TCONS_00001087	0	0	0	0	0	0	0.888862	0	0	0.976159	0	0	0	0	0	0	1.76667	4.14021	0	0	0	1.90058	0.474292	0	0.736267	0.508162	0	0	0	0	0
TCONS_00001125	3.69109	0	0	0	0	1.39487	0	0	1.81588	0	0	0	0	0	0	0	0	2.07011	0	0	0	0	0	0	0	0	1.22485	2.7659	0	0	0
TCONS_00001137	1.84554	14.168	4.61312	2.23563	7.18791	16.041	17.7772	18.3844	10.8953	11.7139	17.2098	13.448	5.56514	13.8102	7.64785	9.69277	6.18336	5.17526	7.16115	15.5629	18.681	14.2543	11.383	14.9081	16.9341	7.62242	8.57393	5.5318	0	6.42478	18.2909
TCONS_00001139	0	0	0	0	0	0	0	0	0.907941	0	0	0	0	0	0	0	0	0	0	0	0.345944	0.950288	1.42288	0.745404	1.1044	0	0	0	0	0	0
TCONS_00001150	0	0	0	0	0	0	0	0	0	0.976159	0	0	0	0	0	0	0	0	0	0	0	1.90058	1.89717	0.745404	0	0	2.44969	0	0	0	0
TCONS_00001169	0	0	0	0	0	0	0	0	0	0	0	0	0	0	0	1.2116	0	1.03505	0	1.24503	0	0	0.948584	0.372702	0	0	1.22485	0	0	0.917825	0
TCONS_00001186	3.69109	0	0	0	0	0	2.66659	1.14902	1.81588	0	0	1.49422	0	0	0	0	0	0	0	0	0	0.950288	0.474292	0	0	0	1.22485	0	0	0	0
TCONS_00001193	0	0	0	0	0	0	0	0	0	0	0	0	0	0	0	0	0	0	0	1.86755	0	0.475144	0	0.372702	1.47253	0.508162	0	0	0	1.83565	0
TCONS_00001197	0	0	0	0	0	0	0	0	0	0	0	0	0	0	0	4.84638	5.30002	2.07011	2.55755	3.7351	0	0	0	0	0	1.01632	0	0	0	0	0
TCONS_00001206	0	0	0	0	0	0	0	0	1.81588	0	0	2.98844	0	0.86314	0	0	0	0	0	0	0	0	0	1.11811	0	1.01632	1.22485	2.7659	0	0	0
TCONS_00001213	0	53.8383	4.61312	0	0	2.09231	0	2.29805	1.81588	7.80927	4.30245	20.919	29.6807	11.2208	10.1971	27.8667	10.6	12.4206	8.69568	12.4503	9.68644	9.02773	9.01155	9.31756	7.36267	16.2612	6.12424	0.921966	12.1779	2.75348	0
TCONS_00001216	7.38218	0	4.61312	0	0	1.39487	1.77772	10.3412	0	0.976159	4.30245	0	0	0	2.54928	0	0	0	0	0	0.345944	0	1.89717	0	0	0	0	1.84393	0	1.83565	0
TCONS_00001220	5.53663	5.66719	9.22623	0	3.59395	0	1.77772	2.29805	5.44765	4.8808	0	0	0	0	0	0	0	4.14021	0	1.86755	0	0	1.89717	0	0	0	0	1.84393	0	0	0
TCONS_00001237	0	0	13.8393	0	0	0	0	1.14902	0	0	0	0	7.42019	0	0	0	0	0	0	0	0	0	0	0	1.1044	0	0	3.68786	0	0	0
TCONS_00001242	14.7644	0	20.759	0	0	1.39487	8.88862	11.4902	9.07941	9.76159	0	5.97687	5.56514	3.45256	6.37321	0	0	0	0	0	18.3351	10.4532	10.9087	7.08134	10.3077	7.11426	0.612424	0.921966	0	14.6852	10.1616
TCONS_00001249	9.22772	0	11.5328	0	0	0	4.44431	5.74512	4.5397	2.92848	0	7.47109	0	0	5.09857	3.02899	1.76667	0	0	0	0	0.950288	3.32004	0	1.84067	1.01632	3.06212	11.9856	6.08896	13.7674	2.03232
TCONS_00001253	0	0	0	0	0	0	0	2.29805	0	0	0	2.24133	0	0	2.54928	0	0	0	0	0	0	0	0	0	0	1.01632	1.22485	0	0	0	0
TCONS_00001259	0	0	0	0	0	0	0	0	0	0	0	0	0	0	0	0	0	0	0	1.24503	0	0.475144	0.948584	0	1.1044	0	0.612424	0.921966	9.13344	0	0
TCONS_00001261	0	0	0	4.47127	0	0	0	0	2.72382	0	0	0	0	0	0	0	1.76667	0	0	0	0	0.950288	0.474292	0	2.2088	0	0.612424	0	0	0	0
TCONS_00001278	0	0	0	0	0	0	0	0	0	0	0	0	0	0	0	3.02899	2.65001	0	1.53453	6.22517	0	0	0	0	0	0	0	0	0	0	0
TCONS_00001290	0	0	0	0	1.79698	0.697436	0	0	0	1.95232	0	0	0	0	0	0	0	0	0	0	0	0	0	0	1.47253	0	0	0	6.08896	0	0
TCONS_00001291	7.38218	22.6688	6.91967	8.94254	1.79698	11.8564	13.3329	11.4902	29.0541	3.41656	4.30245	4.48265	3.71009	13.8102	5.09857	4.84638	40.6335	2.07011	1.53453	6.84769	4.49728	2.85086	2.37146	0.745404	2.2088	6.6061	3.06212	15.6734	39.5782	7.3426	22.3555
TCONS_00001311	0	5.66719	0	0	0	0	0	2.29805	0	1.95232	0	0	0	0	0	1.2116	0	0	0	0	0.345944	0	0.474292	0	0.368133	0	0.612424	0	0	0	4.06464
TCONS_00001314	0	11.3344	0	0	0	0	0	0	0	0	0	8.96531	3.71009	6.04198	0	0	0	0	0	1.24503	1.38378	0	0	0	1.47253	2.54081	0	0	0	0	0
TCONS_00001316	1.84554	0	0	2.23563	1.79698	0	0	0	3.63176	1.46424	0	0	0	0	0	3.02899	0	3.10516	1.53453	1.24503	0.345944	0	0.948584	0	0.368133	0	0	0	0	0	0
TCONS_00001330	0	0	0	0	0	0	0	0	0	0	0	0	0	0	0	0	1.76667	0	0	0	0.691889	0.950288	0	0.745404	1.1044	0	0	0.921966	0	0	0
TCONS_00001331	7.38218	11.3344	4.61312	0	5.39093	4.18461	3.55545	1.14902	6.35559	1.95232	0	2.24133	5.56514	0	1.27464	0	0	1.03505	0.51151	1.24503	0	0	0	0.372702	1.47253	0	0	4.60983	0	0	0
TCONS_00001335	326.661	56.6719	290.626	169.908	120.397	552.369	274.658	288.405	561.107	256.242	21.5122	18.6777	16.6954	8.6314	30.5914	3.02899	0	60.033	0	0.622517	3.1135	27.5583	10.9087	19.7532	32.3957	18.2938	53.8933	71.9133	12.1779	34.8774	89.422
TCONS_00001336	22.1465	0	18.4525	20.1207	1.79698	6.97436	7.99976	5.74512	0	8.29735	0	0	0	0	0	0.605798	0	1.03505	0	0.622517	1.72972	0.475144	0	1.49081	18.4067	0.508162	1.83727	0	3.04448	1.83565	4.06464
TCONS_00001337	1373.09	569.552	2527.99	936.731	1026.07	3065.93	1517.29	1444.32	2561.3	1133.32	464.664	268.212	549.094	197.659	224.337	88.4465	33.5668	659.328	39.8978	36.7285	77.1456	361.109	92.9612	428.98	294.138	141.269	458.705	713.602	584.54	740.685	373.947
TCONS_00001338	830.495	493.045	1130.21	822.714	598.393	896.902	1114.63	841.086	670.968	649.146	98.9563	203.961	170.664	108.756	130.013	12.7218	18.5501	12.4206	23.018	19.9205	22.1404	38.4867	45.532	123.364	232.66	27.4407	145.144	451.763	404.916	242.306	656.439
TCONS_00001339	262.067	141.68	426.713	355.466	219.231	1139.61	806.198	706.65	882.519	516.876	30.1171	77.6993	55.6514	56.1041	58.6335	6.66378	6.18336	70.3836	7.67266	9.33776	8.99455	36.1109	28.9318	75.6586	138.05	12.1959	60.6299	177.939	557.14	97.2895	378.011
TCONS_00001352	0	0	0	0	0	0.697436	0	0	0	0.976159	0	0	3.71009	0	1.27464	0	0	0	0	0	0.345944	0	0	0.745404	0	1.52448	1.22485	1.84393	0	0	4.06464
TCONS_00001355	0	0	4.61312	0	0	0	0.888862	4.5961	0	0	0	0	0	0	0	0.605798	5.30002	0	1.02302	0	0	0.475144	0.474292	0	1.1044	0	0	0	0	0	0
TCONS_00001366	3.69109	0	4.61312	0	0	0	0	0	2.72382	2.92848	0	3.73554	1.85505	0	3.82392	2.42319	2.65001	4.14021	0	0	0.691889	1.90058	0	0.372702	0	0	1.22485	1.84393	0	0	0
TCONS_00001381	0	0	0	0	0	0	0.888862	0	5.44765	0.976159	0	0.747109	0	0	0	3.02899	0.883337	2.07011	0	0	0.691889	0	1.42288	0.745404	1.1044	3.04897	0	0	0	6.42478	0
TCONS_00001389	18.4554	28.3359	16.1459	13.4138	26.9547	14.6462	14.2218	16.0863	12.7112	16.5947	0	19.4248	1.85505	25.0311	11.4718	10.9044	10.6	6.21032	9.20719	13.6954	32.5188	10.4532	13.7545	5.59053	12.8847	13.7204	19.5976	7.37573	18.2669	6.42478	6.09696
TCONS_00001398	0	2.83359	4.61312	0	0	0	0	0	0	3.41656	0	0	0	0	3.82392	3.63479	0.883337	0	0	0	0	0	0.474292	0.372702	1.47253	0.508162	0	1.84393	0	0	2.03232
TCONS_00001405	1.84554	0	4.61312	6.7069	3.59395	0.697436	5.33317	9.1922	7.26353	9.76159	0	0	0	0	3.82392	4.24058	0	3.10516	5.1151	0	2.07567	5.70173	12.3316	0.745404	4.78573	0.508162	0	0	0	5.50695	28.4525
TCONS_00001407	0	5.66719	4.61312	0	0	0	0	0	0	0	0	2.24133	0	1.72628	0	3.02899	3.53335	1.03505	3.06906	0.622517	1.38378	0.475144	0	2.60892	0.368133	3.04897	0	0	0	0	0
TCONS_00001415	0	0	0	0	0	4.18461	0	0	0	0.48808	4.30245	2.24133	7.42019	1.72628	5.09857	2.42319	1.76667	0	1.02302	2.49007	1.38378	0	0.948584	1.11811	0.736267	0	0	5.5318	0	0	0
TCONS_00001429	3.69109	0	0	0	0	0	0	1.14902	0	0	0	0	0	0	0	0	0	0	0	0	1.38378	1.90058	0	0	0.736267	0	0	0	0	0	0
TCONS_00001434	0	0	0	0	0	1.39487	0	0	0	0	0	3.73554	3.71009	10.3577	0	0.605798	5.30002	2.07011	4.09208	2.49007	0	0	0.474292	0	0	1.52448	0.612424	0	12.1779	0	0
TCONS_00001437	0	0	0	0	0	0	0	0	0	0.976159	0	0	0	0	0	0	0	2.07011	0.51151	1.24503	2.07567	3.32601	5.6915	4.47243	6.99453	0	0	0	0	0	0
TCONS_00001441	14.7644	42.5039	41.518	82.7185	48.5184	46.0308	47.9986	14.9373	9.98735	46.3676	34.4196	150.916	42.6661	36.2519	252.379	110.861	300.335	251.518	20.9719	89.6425	48.0863	83.1502	71.1438	134.173	65.1596	119.418	35.5206	17.5174	76.112	29.3704	89.422
TCONS_00001443	0	0	4.61312	4.47127	0	0.697436	0	2.29805	0.907941	1.46424	0	0	1.85505	0	1.27464	0	0	0	0.51151	1.24503	0.345944	0	0	0.372702	0.368133	0.508162	1.22485	0	0	0	0
TCONS_00001460	0	0	2.30656	0	0	0	0	0	0	0	0	0	1.85505	0	11.4718	0	0	1.03505	0	0	0	0.475144	0.474292	0	0	0	0	0	0	0	0
TCONS_00001461	3.69109	0	0	0	0	0	0	2.29805	2.72382	0	0	0	0	0	0	0.605798	0	0	0.51151	0	0.691889	2.85086	0.948584	1.11811	3.3132	0	0	0	0	0	0
TCONS_00001469	0	2.83359	0	0	0	0	0	0	0	0.48808	0	0	0	0	1.27464	1.2116	0	0	1.53453	1.24503	1.03783	1.42543	1.89717	1.86351	0	0	0	0	0	0	0
TCONS_00001475	0	0	9.22623	0	0	1.39487	0.888862	3.44707	3.63176	0.976159	0	2.24133	3.71009	1.72628	0	0	0	0	0	1.24503	0	0.475144	0	0	0	0	0	1.84393	0	2.75348	0
TCONS_00001482	0	2.83359	6.91967	4.47127	3.59395	4.88205	4.44431	1.14902	5.44765	3.90464	0	3.73554	3.71009	1.72628	14.0211	12.116	6.18336	4.14021	7.67266	6.22517	5.88105	2.85086	5.6915	7.08134	5.89013	4.06529	3.06212	2.7659	6.08896	9.17825	4.06464
TCONS_00001493	0	0	6.91967	0	0	0	1.77772	0	0	0	0	0	0	0	0	1.2116	0	0	0	0	0	0	0.948584	0	0	1.01632	0	0	0	0	0
TCONS_00001524	0	0	4.61312	0	0	0	0	0	0	1.46424	0	0	0	0	3.82392	0.605798	0	0	0	0	0.345944	0	1.89717	1.11811	0.368133	0	0	0	0	1.83565	0
TCONS_00001525	0	0	4.61312	2.23563	0	0	1.77772	0	3.63176	1.46424	0	0	0	0.86314	0	1.2116	0.883337	3.10516	0.51151	0.622517	0	0	0.948584	0	0.368133	0	0	0	0	0	0
TCONS_00001527	0	0	0	0	0	0	0	0	0	0.48808	0	2.24133	0	0	0	0	0	7.24537	0	0	0	0	0	0	0	0	1.83727	0	0	1.83565	0
TCONS_00001537	0	0	0	0	0	11.8564	7.99976	8.04317	8.17147	6.83311	0	2.98844	0	0	2.54928	0	0	0	0	0	0	0	0.948584	0	0.736267	0	0.612424	0	0	0	8.12928
TCONS_00001544	3.69109	0	0	0	0	0	0	0	0	0.976159	0	0	0	0	2.54928	0	0	0	0	0	0	0	0.474292	0	0	0	0	3.68786	0	0	0
TCONS_00001551	1.84554	0	0	0	0	1.39487	0	0	0	0	0	0	0	0	0	0	0	0	0	0	0	0	0	0	1.1044	0	0.612424	0	0	3.6713	2.03232
TCONS_00001555	3.69109	0	4.61312	0	0	0	0	2.29805	1.81588	1.46424	0	0	0	0	0	0	0	0	0	0	0	0	0	0	0	0	0	0	0	0	0
TCONS_00001557	1.84554	5.66719	0	15.6494	8.98489	13.9487	7.1109	16.0863	9.07941	4.39272	0	3.73554	7.42019	6.90512	8.92249	7.87537	8.83337	8.28042	11.7647	11.2053	4.49728	4.2763	5.21721	3.72702	4.4176	5.58978	2.44969	3.68786	15.2224	2.75348	6.09696
TCONS_00001560	0	5.66719	0	0	0	0	0	0	0	0.976159	0	2.24133	3.71009	0	0	0	0	0	0	0	0	0	0	0	0	0	3.06212	0	0	0	2.03232
TCONS_00001575	0	0	0	0	0	0	0	0	0	2.4404	0	0	0	0	0	0	0	0	0	0	0.345944	0	0	1.11811	0	0.508162	0	1.84393	0	1.83565	0
TCONS_00001592	0	0	0	0	0	0	0	0	1.81588	0	0	4.48265	0	0	1.27464	0	0	0	0	0	0	0	0	0	0	2.54081	0	0	0	0	0
TCONS_00001600	5.53663	22.6688	13.8393	0	3.59395	2.09231	0	6.89415	0	0.976159	8.60489	20.919	0	15.5365	5.09857	21.2029	10.6	4.14021	8.18417	7.47021	4.84322	2.85086	2.37146	0.745404	3.68133	12.1959	4.28697	5.5318	9.13344	4.58913	0
TCONS_00001605	0	0	0	0	0	0	0	0	1.81588	0	0	0	1.85505	0	0	4.84638	5.30002	2.07011	2.04604	4.35762	0.345944	0	0	0	0.736267	3.04897	0	0	0	0	0
TCONS_00001622	3.69109	2.83359	0	0	0	0.697436	0.888862	0	0.907941	1.95232	0	1.49422	0	0	0	1.2116	0	0	2.04604	1.24503	1.03783	0	0.948584	0.745404	0	1.01632	0	0.921966	0	0.917825	0
TCONS_00001652	0	0	0	0	1.79698	0	2.66659	1.14902	5.44765	1.95232	0	0.747109	0	0	1.27464	0.605798	0	0	0	1.86755	0.691889	0	0	0	0	0	0	0	0	0	6.09696
TCONS_00001671	0	0	0	0	1.79698	0.697436	0	0	0	0	12.9073	1.49422	0	1.72628	0	3.02899	0	4.14021	5.62662	9.33776	0.345944	1.42543	0.948584	0	2.57693	0.508162	4.28697	5.5318	15.2224	0	0
TCONS_00001672	0	0	0	2.23563	0	0	0.888862	0	1.81588	2.4404	0	0	0	0	0	0.605798	0	2.07011	0	1.24503	1.72972	0.950288	0.948584	1.11811	1.84067	0	0	0	0	0	4.06464
TCONS_00001681	9.22772	14.168	16.1459	0	14.3758	2.78974	8.88862	5.74512	6.35559	2.92848	12.9073	1.49422	37.1009	3.45256	12.7464	2.42319	0	0	0.51151	0	1.03783	0.475144	1.89717	2.98162	0.736267	0.508162	3.06212	90.3527	6.08896	3.6713	8.12928
TCONS_00001685	171.636	5.66719	228.349	78.2472	26.9547	90.6667	84.4419	121.797	165.245	48.808	4.30245	0.747109	0	2.58942	1.27464	0.605798	0	4.14021	3.58057	1.24503	5.18917	9.97802	3.79434	4.84513	5.15387	1.52448	1.22485	12.9075	0	1.83565	24.3878
TCONS_00001694	1.84554	0	0	2.23563	0	2.78974	0	1.14902	0	0.976159	4.30245	2.98844	0	3.45256	3.82392	1.2116	0	2.07011	1.02302	1.24503	1.03783	0.475144	0.474292	1.11811	0.368133	0.508162	0	0	0	0.917825	0
TCONS_00001701	0	0	0	0	0	0	1.77772	1.14902	0	0.976159	0	1.49422	0	0	0	0	0	2.07011	0	0	0.691889	0	0.948584	0	0.368133	0	0	1.84393	0	0	0
TCONS_00001706	0	0	0	0	0	4.18461	0.888862	2.29805	0.907941	0.48808	0	0	3.71009	0.86314	0	1.81739	0.883337	0	0.51151	0	2.07567	0.950288	0.474292	1.49081	1.47253	2.54081	1.83727	0.921966	0	0	0
TCONS_00001707	0	0	0	0	0	0	3.55545	0	0	1.95232	0	1.49422	0	0	0	0	0	2.07011	0	0	0	0	0	0	0	0	0	0	0	0	0
TCONS_00001708	0	0	2.30656	0	0	0.697436	0	1.14902	1.81588	0.48808	0	0	0	3.45256	0	0	0	2.07011	0	0	0	0	0	2.23621	0.736267	0	1.22485	0	0	0	0
TCONS_00001718	0	0	0	0	0	0	0.888862	0	0	0	0	0.747109	0	3.45256	0	1.2116	0	4.14021	2.04604	0	0.691889	0.950288	0.948584	1.86351	0	0	1.22485	0	0	0.917825	2.03232
TCONS_00001727	0	0	0	0	0	0	0	0	0	0	0	0.747109	1.85505	1.72628	0	1.81739	0.883337	1.03505	0	0	0	0	0	0	0.736267	2.54081	1.22485	0	0	0	0
TCONS_00001729	35.0654	31.1695	4.61312	24.592	26.9547	10.4615	4.44431	16.0863	5.44765	0	60.2342	76.9522	35.2459	334.035	29.3168	11.5102	2.65001	4.14021	3.58057	2.49007	9.68644	3.80115	4.74292	1.86351	0	43.7019	190.464	49.7862	24.3558	18.3565	0
TCONS_00001732	3.69109	0	2.30656	0	0	0.697436	0	0	0	0	8.60489	2.98844	0	2.58942	0	0	1.76667	0	1.53453	0	2.07567	2.37572	0	0	0.736267	0	0	0	6.08896	0.917825	0
TCONS_00001733	0	0	4.61312	2.23563	0	0	0	4.5961	0	0	0	1.49422	0	5.17884	3.82392	0	0	2.07011	0	1.86755	1.03783	2.37572	0	0.745404	0	3.04897	1.22485	8.29769	9.13344	5.50695	4.06464
TCONS_00001753	0	0	0	0	0	0	0	0	0	1.95232	0	0	0	0	0	0	0	4.14021	1.02302	0	2.07567	0.950288	0.948584	0	0	1.01632	0	0	6.08896	0	0
TCONS_00001759	1.84554	0	0	0	0	9.06667	12.4441	1.14902	9.98735	1.95232	0	0	0	0	0	0	0	0	0	0	0	1.90058	2.37146	1.11811	1.84067	0	0	0	0	0.917825	0
TCONS_00001770	0	0	9.22623	0	0	0	0.888862	1.14902	5.44765	1.95232	4.30245	0	1.85505	0.86314	1.27464	0.605798	0.883337	2.07011	0.51151	0	0	0	0	0	0	0.508162	0	1.84393	0	0.917825	0
TCONS_00001772	0	0	0	0	0	0	0	0	1.81588	0.48808	0	0.747109	0	0	0	0	0	0	0	0	0.345944	2.85086	0.474292	0.745404	1.84067	2.03265	0	0	0	0	0
TCONS_00001779	1.84554	0	0	0	0	0	0.888862	0	0	1.95232	8.60489	0	9.27523	0.86314	0	6.05798	6.18336	1.03505	2.55755	5.60265	3.1135	0.950288	4.74292	0.745404	3.68133	0	1.22485	0	0	0	0
TCONS_00001787	99.6594	79.3406	205.284	239.213	231.81	108.8	97.7749	111.455	85.3464	58.0815	64.5367	79.9406	79.767	66.4618	44.6124	79.9653	60.9503	78.664	72.123	59.1391	56.043	57.9676	55.4922	46.9605	51.1705	90.4527	61.2424	74.6792	76.112	76.1795	44.711
TCONS_00001803	0	0	0	0	0	1.39487	1.77772	0	0	0	0	0	0	0	0	0	1.76667	0	0	0	0	0	0	0	0	0	0	4.60983	0	0	0
TCONS_00001807	0	0	0	0	0	0	0	0	0	0	0	0	0	2.58942	1.27464	6.05798	8.83337	2.07011	1.02302	1.86755	0	0	0.474292	0.372702	0	0	0.612424	0	3.04448	0	0
TCONS_00001813	0	0	6.91967	0	0	0	0	0	0	0	0	0	0	0	0	0	0	4.14021	2.55755	0.622517	1.38378	0.950288	0	0	0	1.01632	0	0	0	0	0
TCONS_00001817	5.53663	0	9.22623	2.23563	0	1.39487	0	0	0	1.46424	4.30245	0	3.71009	0	0	0	0	0	1.02302	0	0	0	1.42288	0	1.47253	0.508162	0	0	0	0	0
TCONS_00001818	7.38218	0	0	0	0	7.67179	0	0	0	0	30.1171	0.747109	0	0	1.27464	3.63479	0	0	0	0	0.691889	0	1.42288	0	0.368133	2.03265	0	0	0	5.50695	0
TCONS_00001863	1.84554	0	0	0	1.79698	0.697436	0	0	0	0.976159	4.30245	0.747109	3.71009	4.3157	1.27464	0.605798	1.76667	0	0	2.49007	4.84322	3.80115	2.37146	2.98162	6.6264	4.06529	0.612424	0	12.1779	0.917825	0
TCONS_00001885	0	0	0	4.47127	0	2.09231	0	0	1.81588	0.976159	0	0	7.42019	0	0	0	0	3.10516	0	0	0	0	0	0	1.47253	0	0	0	0	0	0
TCONS_00001886	11.0733	0	4.61312	0	0	2.09231	1.77772	1.14902	8.17147	6.83311	0	2.24133	5.56514	1.72628	2.54928	3.63479	1.76667	17.5959	4.09208	12.4503	0	0	0	0	0	2.03265	0.612424	4.60983	0	4.58913	4.06464
TCONS_00001892	0	0	0	0	1.79698	0	0	0	0	0.48808	0	1.49422	0	0	0	1.2116	0	0	0.51151	0	0.691889	0.475144	0	0.372702	0.736267	0.508162	0.612424	0	3.04448	1.83565	0
TCONS_00001924	0	0	0	0	0	0	0	0	1.81588	0	0	0	0	0	0	0	2.65001	2.07011	3.06906	1.24503	0.345944	0.475144	0	1.49081	2.57693	0	2.44969	1.84393	0	9.17825	0
TCONS_00001945	393.101	110.51	369.049	183.322	70.0821	18.8308	0	1.14902	8.17147	2.92848	51.6294	52.2976	90.8973	100.987	57.3589	32.7131	23.8501	50.7176	34.7827	14.3179	4.49728	1.90058	4.26863	1.49081	0.368133	51.3243	18.3727	27.659	36.5338	16.5209	6.09696
TCONS_00001951	0	0	0	0	3.59395	0	0.888862	2.29805	0	0	0	1.49422	0	0	0	0	0	0	0	1.24503	0	0	0.948584	0	0	0	0	0	0	0	0
TCONS_00001972	0	0	0	0	0	0	0	0	0	1.95232	0	1.49422	0	0	0	0	1.76667	0	0.51151	0	0.691889	0	0	0	0	0	1.22485	0	0	0	0
TCONS_00001979	9.22772	0	0	0	0	0	9.77749	1.14902	9.98735	1.95232	4.30245	3.73554	7.42019	0.86314	6.37321	2.42319	1.76667	0	0	1.24503	0	0.475144	1.89717	0.372702	4.4176	1.01632	0	0	0	2.75348	14.2262
TCONS_00001983	0	5.66719	0	2.23563	1.79698	0.697436	0	0	0.907941	1.46424	0	0.747109	0	0	0	1.81739	0	4.14021	3.06906	2.49007	1.72972	0.950288	1.42288	2.60892	2.57693	4.06529	1.22485	0	0	0.917825	0
TCONS_00001987	0	0	4.61312	0	0	0	0	0	1.81588	2.92848	8.60489	0	1.85505	6.90512	2.54928	1.81739	0	5.17526	0.51151	0	2.07567	1.42543	2.37146	0.745404	1.84067	1.01632	3.67454	2.7659	0	1.83565	0
TCONS_00001988	0	5.66719	2.30656	4.47127	0	3.48718	0	0	5.44765	10.2497	0	8.2182	0	10.3577	2.54928	29.6841	7.0667	25.8763	13.2993	11.8278	21.1026	18.5306	16.1259	8.94485	12.5165	11.6877	3.67454	3.68786	12.1779	3.6713	10.1616
TCONS_00002014	0	2.83359	0	0	0	0	0	0	4.5397	0.48808	0	0	0	0	0	3.63479	0	0	1.02302	0	0.345944	1.90058	0	2.23621	0.736267	0	1.22485	1.84393	0	1.83565	0
TCONS_00002018	7.38218	0	0	4.47127	0	2.09231	1.77772	0	1.81588	0	0	0	0	0	0	0	0	1.03505	0	0	0	0	0	0	0	0	1.22485	1.84393	0	0	0
TCONS_00002019	7.38218	0	23.0656	0	0	0	0	0	0	3.90464	0	0	0	0	2.54928	0	0	3.10516	0	0	0	0	0.948584	0.372702	0	1.01632	1.22485	1.84393	0	1.83565	0
TCONS_00002020	44.2931	36.8367	94.5689	35.7702	53.9093	25.8051	30.2213	49.408	39.9494	28.7967	43.0245	13.448	3.71009	11.2208	6.37321	6.66378	15.0167	17.5959	11.7647	13.6954	15.9134	9.50288	13.7545	9.69026	15.0935	4.06529	5.51181	8.29769	9.13344	9.17825	44.711
TCONS_00002022	0	0	0	0	10.7819	0.697436	0	0	0	0.976159	4.30245	0	0	1.72628	0	0	0	0	1.02302	0	0	0.950288	0	0	0	0	4.28697	1.84393	0	0	0
TCONS_00002048	0	5.66719	4.61312	4.47127	5.39093	0	5.33317	1.14902	2.72382	8.78543	0	17.1835	11.1303	14.6734	7.64785	17.5681	18.5501	10.3505	16.3683	13.6954	14.5297	9.97802	26.0861	9.69026	18.4067	9.14691	11.636	0	0	3.6713	8.12928
TCONS_00002052	3.69109	0	0	0	3.59395	5.57949	3.55545	2.29805	1.81588	0.48808	8.60489	0	0	2.58942	2.54928	4.24058	0	2.07011	0.51151	0	0.691889	0	4.26863	1.49081	0	0.508162	0	1.84393	6.08896	5.50695	0
TCONS_00002068	9.22772	14.168	23.0656	129.667	120.397	41.1487	35.5545	28.7256	59.9241	33.1894	12.9073	4.48265	1.85505	4.3157	7.64785	37.5595	31.8001	53.8227	41.4323	56.6491	28.7134	20.4312	18.9717	29.4435	23.1924	18.2938	6.12424	12.9075	63.9341	50.4804	60.9696
TCONS_00002073	0	2.83359	0	0	0	0	0	0	1.81588	1.95232	0	0	0	0	0	0	0	0	1.53453	1.24503	0.691889	0	0.474292	0	0	0	0	0	0	0	0
TCONS_00002083	0	0	0	0	0	1.39487	5.33317	0	1.81588	4.8808	0	0	0	0	0	0	0	0	0	0	0	0	0	0	0.368133	0	0	0	0	0	0
TCONS_00002092	0	0	0	0	3.59395	0	1.77772	0	0	0	0	1.49422	0	0	0	0	0.883337	0	0	0	0.345944	0	0	1.11811	0.736267	1.01632	2.44969	0	6.08896	0	0
TCONS_00002095	0	0	0	0	0	7.67179	1.77772	0	2.72382	2.92848	0	0	7.42019	5.17884	0	4.24058	0	2.07011	2.55755	6.22517	3.80539	3.32601	1.89717	0.745404	2.94507	1.01632	4.28697	1.84393	6.08896	1.83565	0
TCONS_00002096	0	0	0	4.47127	12.5788	0	0.888862	0	0	0.48808	0	0	3.71009	0	0	0	0.883337	1.03505	1.53453	0.622517	0	0	0	0	0	0	2.44969	3.68786	15.2224	1.83565	0
TCONS_00002097	0	0	0	0	0	0	0	0	0	2.4404	0	0	7.42019	0	0	3.63479	0	0	0.51151	0	2.07567	1.90058	0.948584	0	4.04947	0	0	0	0	0	0
TCONS_00002106	0	0	0	0	3.59395	0	0	0	3.63176	0	0	0	0	0	0	1.2116	0	2.07011	0	0	0	0.950288	1.89717	0.372702	1.84067	0	0.612424	0	0	0	0
TCONS_00002115	0	0	0	0	0	1.39487	2.66659	2.29805	9.07941	1.46424	4.30245	0.747109	3.71009	5.17884	2.54928	6.05798	2.65001	0	2.55755	0	4.84322	1.90058	0.474292	0	2.2088	6.6061	4.89939	12.9075	0	2.75348	0
TCONS_00002117	0	0	0	0	0	2.09231	0	2.29805	3.63176	0	8.60489	0	0	0	0	0	1.76667	0	1.02302	0	1.38378	0	0.474292	0	0.368133	1.52448	0	0	0	0	0
TCONS_00002130	0	0	4.61312	0	0	3.48718	3.55545	2.29805	3.63176	8.29735	0	0.747109	7.42019	0	2.54928	7.26957	11.4834	3.10516	2.55755	8.71524	7.26483	8.55259	11.383	8.94485	16.1979	0	1.22485	2.7659	6.08896	0.917825	2.03232
TCONS_00002131	0	0	4.61312	0	3.59395	0	7.99976	3.44707	9.98735	2.92848	4.30245	0	0	0	0	6.66378	2.65001	3.10516	0.51151	3.7351	6.57294	8.07745	9.01155	9.31756	16.1979	3.04897	1.22485	1.84393	0	3.6713	0
TCONS_00002142	0	0	0	0	0	13.9487	11.5552	8.04317	6.35559	3.90464	0	0	0	2.58942	0	0	5.30002	0	0.51151	0.622517	3.80539	3.80115	2.37146	2.98162	5.89013	0	4.28697	0	0	0	0
TCONS_00002146	0	0	9.22623	0	10.7819	0	0.888862	2.29805	4.5397	3.41656	0	0	0	0	0	0	3.53335	0	0	0	0.691889	1.42543	0	0	1.47253	0	0	0	0	0	0
TCONS_00002147	0	0	0	0	0	0	0	0	0	0	0	0	0	0	0	0.605798	1.76667	0	0	0	0	0	0	0	0	0	3.67454	0	0	1.83565	0
TCONS_00002151	0	0	0	0	1.79698	0	0	1.14902	0.907941	0	0	1.49422	0	0	0	0	0	2.07011	0	1.24503	0.691889	0	0	0.372702	0	0	0	1.84393	0	0.917825	0
TCONS_00002174	0	0	0	0	0	0	0	0	0	0	0	0	0	0	0	3.02899	1.76667	1.03505	3.06906	0	2.07567	0	0	0	0	0	0	0	0	0	0
TCONS_00002175	3.69109	0	0	0	0	0.697436	0	0	3.63176	0.48808	0	0	1.85505	0	0	1.81739	1.76667	0	1.02302	0	0	0	0	0.745404	0.736267	0	1.22485	0	0	0	0
TCONS_00002177	0	0	0	0	3.59395	0	0.888862	0	0.907941	0	0	1.49422	3.71009	1.72628	0	0	0	0	0	0	0	0	0.948584	0	0	0.508162	1.22485	1.84393	3.04448	0.917825	0
TCONS_00002192	7.38218	11.3344	32.2918	17.8851	1.79698	18.8308	7.1109	28.7256	14.5271	5.36887	8.60489	5.97687	0	4.3157	6.37321	0	0	1.03505	0.51151	0	0	0	0.474292	0	1.1044	2.03265	135.346	229.569	3.04448	0.917825	6.09696
TCONS_00002208	0	0	0	0	0	2.09231	0	0	0	0	0	0	0	0	0	2.42319	1.76667	5.17526	1.02302	2.49007	0.691889	1.42543	1.42288	0	1.47253	0	0	0	0	0	0
TCONS_00002210	3.69109	0	0	0	3.59395	0	0	0	1.81588	0	0	0	0	0	0	0.605798	0	0	0	2.49007	0	0	0	0	0	0	0	0	0	0	0
TCONS_00002216	0	0	0	0	0	0	0	0	0	0	0	4.48265	0	1.72628	3.82392	1.2116	1.76667	0	0	0	0	0.950288	0	0	0	1.01632	2.44969	6.45376	0	0	0
TCONS_00002221	0	0	0	4.47127	0	0	0	0	0.907941	0.48808	0	0.747109	0	0	1.27464	5.45218	0	0	1.02302	0	0	0	0.948584	0	0.368133	0	0	0	0	0	0
TCONS_00002222	0	0	0	0	0	0	2.66659	1.14902	0	0.976159	0	1.49422	0	0	0	1.2116	0	0	0	0	0	2.85086	1.42288	0	0.736267	0	0	1.84393	0	0	0
TCONS_00002223	0	0	0	0	0	2.09231	0	0	8.17147	0	0	0	0	0	0	0	0	0	0	0	0	0.950288	3.79434	0	0.736267	0	0	0.921966	0	0	0
TCONS_00002234	0	5.66719	0	0	0	2.09231	0	2.29805	0	0.976159	8.60489	2.24133	3.71009	0	6.37321	6.05798	5.30002	0	1.53453	1.86755	0	0.475144	5.6915	2.23621	5.15387	0	0	0.921966	0	3.6713	0
TCONS_00002276	0	0	0	0	1.79698	0	1.77772	1.14902	5.44765	1.95232	0	13.448	1.85505	6.04198	2.54928	0	0	0	0	0	0	0.950288	0	0	0	0.508162	1.22485	0	6.08896	0	10.1616
TCONS_00002294	0	0	0	0	0	0	1.77772	0	0	0.976159	0	0	0	0	0	8.48117	0	3.10516	2.04604	0	0.345944	0.475144	0	0	0	0	0	0	0	0	0
TCONS_00002301	64.5941	14.168	92.2623	13.4138	17.9698	11.159	9.77749	12.6393	23.6065	8.29735	4.30245	16.4364	16.6954	5.17884	6.37321	2.42319	0	4.14021	2.04604	0	3.1135	4.75144	4.74292	3.35432	6.25827	0	7.96151	11.0636	6.08896	1.83565	20.3232
TCONS_00002311	18.4554	2.83359	9.22623	4.47127	0	0	0	0	1.81588	0.976159	0	5.22976	3.71009	10.3577	5.09857	0.605798	0	0	0	1.24503	0	0	0	0	0.368133	3.55713	1.22485	0.921966	6.08896	0	0
TCONS_00002312	3.69109	0	2.30656	2.23563	3.59395	0	0	0	0	0.976159	0	1.49422	3.71009	1.72628	2.54928	6.66378	4.41669	8.28042	7.67266	3.7351	1.03783	0	2.84575	1.49081	3.68133	5.58978	0.612424	2.7659	0	0.917825	10.1616
TCONS_00002324	0	0	0	0	0	0	0	0	0	0	0	0	0	0	0	0	5.30002	0	5.62662	0	0	1.42543	0	0	0.736267	0	0	0	0	0	0
TCONS_00002335	0	0	0	0	0	0	0.888862	0	1.81588	0	0	0	0	0	0	0	0	0	0	0	0	0	0	0	0	0	1.22485	1.84393	0	3.6713	12.1939
TCONS_00002336	0	0	0	0	0	0	6.22204	0	1.81588	0	0	0	0	0	0	0	2.65001	0	0	0	0	0.950288	0	0.745404	0	0	0	1.84393	0	0	0
TCONS_00002349	0	8.50078	4.61312	0	0	0	2.66659	0	1.81588	0	0	2.24133	0	8.6314	1.27464	0	0	0	0	0	2.76756	1.42543	0.474292	0.372702	0	2.03265	1.22485	3.68786	0	0	2.03232
TCONS_00002352	0	0	0	0	0	2.09231	0	0	0	0.976159	0	0	0	0	0	0	0	2.07011	0	0	1.72972	2.37572	0	1.49081	0.368133	0.508162	0	0	0	1.83565	0
TCONS_00002364	0	0	0	0	3.59395	0	0	2.29805	1.81588	0	0	0	0	0	0	0	0	0	0	0	0	0	0	0	0	1.52448	0	1.84393	0	1.83565	0
TCONS_00002367	0	0	0	0	0	0	0	0	0	0.48808	0	1.49422	0	0	0	0	1.76667	0	0	0	0	0	0	0	0	0	1.22485	1.84393	0	1.83565	0
TCONS_00002394	7.38218	11.3344	9.22623	4.47127	10.7819	9.7641	26.6659	14.9373	7.26353	6.83311	0	4.48265	20.4055	2.58942	3.82392	9.69277	5.30002	9.31547	9.7187	6.84769	10.3783	3.32601	7.58867	8.57215	9.20333	6.6061	1.22485	1.84393	15.2224	1.83565	6.09696
TCONS_00002396	0	0	0	0	0	0	0	0	1.81588	0	0	2.24133	0	0	0	1.81739	0	0	1.53453	1.24503	1.38378	0.475144	2.84575	2.23621	1.47253	1.01632	0	0	0	0	4.06464
TCONS_00002397	0	2.83359	0	0	0	0	0	0	0	0.48808	8.60489	5.22976	12.9853	3.45256	3.82392	1.2116	1.76667	2.07011	1.02302	0.622517	2.76756	4.2763	0.474292	2.98162	3.3132	3.55713	3.06212	5.5318	0	0	8.12928
TCONS_00002398	0	2.83359	0	2.23563	0	0	0	0	0	0	0	2.24133	0	0	0	0	0	0	0	0	1.38378	0.475144	0	0.372702	0.736267	1.01632	0.612424	0	0	0	0
TCONS_00002399	0	0	2.30656	0	0	0	0	1.14902	1.81588	0.976159	0	0	0	0	0	1.2116	0	0	0	0	1.38378	1.90058	0	0	0.736267	0	0	0	0	0	0
TCONS_00002400	3.69109	11.3344	11.5328	15.6494	3.59395	4.88205	1.77772	140.181	1.81588	2.4404	8.60489	25.4017	11.1303	2.58942	2.54928	1.2116	0.883337	1.03505	0	1.24503	0.345944	1.90058	0	0	44.176	2.03265	1.83727	602.966	0	1.83565	4.06464
TCONS_00002401	0	8.50078	0	0	0	0	3.55545	0	5.44765	2.4404	12.9073	9.71241	16.6954	1.72628	10.1971	0	0	0	3.58057	2.49007	1.38378	1.90058	3.32004	2.23621	4.4176	3.04897	3.06212	5.5318	0	0	2.03232
TCONS_00002406	0	0	0	0	0	0	0	2.29805	0	0	0	0	0	2.58942	0	0	1.76667	0	0	0	2.42161	3.80115	0.948584	2.23621	2.2088	0	2.44969	0	0	0	0
TCONS_00002417	0	0	0	8.94254	0	1.39487	1.77772	0	0	0	0	0	0	0.86314	0	0	0	0	0	0	0	0	0	0.745404	0	0.508162	1.22485	0	0	0	0
TCONS_00002427	11.0733	2.83359	11.5328	17.8851	10.7819	19.5282	12.4441	3.44707	29.0541	12.6901	0	6.72398	3.71009	5.17884	0	9.69277	18.5501	3.10516	10.2302	3.7351	5.88105	4.75144	2.37146	7.08134	6.99453	7.11426	6.12424	22.1272	0	9.17825	4.06464
TCONS_00002448	0	0	0	0	3.59395	2.09231	3.55545	0	0.907941	0	0	1.49422	0	0	0	0.605798	0	0	0	0.622517	0.345944	1.42543	0	0.372702	0	0	0	0	0	0	0
TCONS_00002457	0	0	0	0	0	0	1.77772	0	1.81588	0.976159	0	0	0	0	0	0	0	0	0	1.24503	0.345944	0	1.89717	0	0	0	1.22485	0	0	0.917825	0
TCONS_00002465	0	0	6.91967	0	0	0	0	0	0.907941	0	0	0	0	0	0	0	2.65001	0	0	0	0	0	0	0	0	0	0	0	15.2224	0	0
TCONS_00002466	1.84554	0	0	0	5.39093	1.39487	0	1.14902	0.907941	1.95232	0	0	0	0.86314	0	0	0.883337	0	1.02302	0	0.345944	0	0.474292	0	0	0	0	0	0	0	0
TCONS_00002470	1.84554	5.66719	0	0	0	15.3436	0	0	0	9.27351	0	0	0	0	0	1.81739	0	0	0	1.24503	0.691889	0	1.89717	1.11811	0	0	0	0	0	0	0
TCONS_00002478	12.9188	25.5023	20.759	11.1782	26.9547	36.2667	22.2216	21.8315	31.7779	15.1305	0	14.9422	14.8404	7.76826	16.5703	9.08697	4.41669	6.21032	6.13813	5.60265	9.68644	12.3537	14.7031	14.5354	18.0385	21.8509	28.7839	24.8931	30.4448	14.6852	34.5494
TCONS_00002482	0	2.83359	2.30656	0	0	0.697436	1.77772	0	1.81588	0.976159	0	1.49422	3.71009	8.6314	10.1971	0	2.65001	2.07011	0.51151	4.35762	1.03783	2.37572	4.26863	1.11811	1.47253	3.04897	0.612424	4.60983	0	3.6713	26.4201
TCONS_00002487	0	0	4.61312	2.23563	5.39093	1.39487	0	1.14902	0.907941	0.976159	0	0	0	0	0	0	0	0	0	0	0	0	0	0	0	0	0	0	0	0	0
TCONS_00002488	0	0	4.61312	0	0	2.09231	0	10.3412	4.5397	0	0	1.49422	1.85505	0	3.82392	0	0	0	0	0	0.345944	0	1.42288	0.372702	0.368133	0	0	4.60983	0	0	4.06464
TCONS_00002502	1.84554	8.50078	2.30656	13.4138	5.39093	4.18461	0.888862	0	4.5397	0	0	3.73554	1.85505	5.17884	5.09857	3.02899	7.95004	5.17526	4.09208	11.2053	2.07567	6.65201	3.79434	2.23621	4.4176	4.57345	4.89939	0.921966	0	2.75348	4.06464
TCONS_00002504	7.38218	5.66719	0	8.94254	10.7819	11.159	7.1109	1.14902	5.44765	4.39272	30.1171	16.4364	7.42019	12.084	7.64785	23.6261	20.3168	7.24537	17.3914	18.6755	19.3729	15.6797	16.6002	8.19945	18.4067	15.2448	6.73666	5.5318	0	11.0139	14.2262
TCONS_00002518	0	0	2.30656	0	3.59395	0	1.77772	2.29805	4.5397	0	0	0.747109	1.85505	0	0	1.2116	0	0	0	1.24503	0	0	2.37146	0	0	0	1.22485	0.921966	0	0.917825	8.12928
TCONS_00002529	0	0	0	0	0	0	0	0	0	0	0	0	0	0	0	0	0	0	0	0	0	0.950288	0	0	0	0	1.22485	5.5318	0	1.83565	0
TCONS_00002532	12.9188	14.168	11.5328	2.23563	1.79698	0.697436	0	11.4902	2.72382	1.95232	8.60489	4.48265	3.71009	1.72628	3.82392	12.116	3.53335	4.14021	3.06906	3.11259	1.38378	1.42543	0	1.11811	1.47253	3.04897	0.612424	2.7659	6.08896	3.6713	0
TCONS_00002543	0	0	0	0	0	0	0	0	0	0	0	0.747109	0	0.86314	0	0	0	0	0	1.24503	0	0	0	0	2.2088	1.01632	0	0	0	0	0
TCONS_00002544	3.69109	2.83359	0	4.47127	3.59395	4.18461	6.22204	2.29805	1.81588	1.46424	0	2.24133	0	0	1.27464	0.605798	3.53335	5.17526	2.55755	1.86755	1.03783	1.90058	1.42288	0.745404	2.2088	0.508162	0.612424	0	0	2.75348	0
TCONS_00002545	1.84554	0	0	4.47127	0	1.39487	3.55545	0	0	0	0	1.49422	0	2.58942	0	3.02899	10.6	4.14021	2.55755	6.22517	3.1135	1.42543	2.84575	1.49081	1.1044	4.06529	1.83727	0	0	0	0
TCONS_00002552	0	0	0	4.47127	0	1.39487	0	2.29805	0.907941	0.976159	0	0	0	0	0	1.2116	0	0	0	0	0	0	0	0	0	0	0	0	0	0	4.06464
TCONS_00002572	1.84554	0	0	0	0	0	0	0	0	1.46424	0	0	0	0	0	0	2.65001	4.14021	0	0	0	0.950288	3.32004	0.372702	0	0	0	0	0	1.83565	0
TCONS_00002593	0	0	0	0	0	0	1.77772	0	2.72382	0	0	0.747109	0	0	0	0.605798	0	0	0	0	3.1135	0.475144	3.79434	2.98162	2.2088	0.508162	0	0	0	0	2.03232
TCONS_00002606	1.84554	0	0	0	0	0.697436	1.77772	0	0	0.48808	0	0	0	0	0	0	0	0	0	0	0	0	0.474292	1.49081	1.47253	0	0	0	0	0	0
TCONS_00002610	22.1465	19.8352	23.0656	13.4138	8.98489	14.6462	22.2216	32.1727	25.4223	8.78543	43.0245	5.22976	16.6954	10.3577	14.0211	18.1739	15.0167	7.24537	6.64964	7.47021	15.5675	16.63	14.2288	5.21783	13.9891	17.7857	12.2485	5.5318	24.3558	18.3565	4.06464
TCONS_00002620	0	0	0	0	3.59395	6.97436	0	1.14902	0	0.976159	0	5.22976	1.85505	5.17884	3.82392	0.605798	9.71671	12.4206	5.62662	6.22517	6.91889	5.22658	4.74292	5.21783	7.7308	4.57345	4.28697	1.84393	15.2224	0.917825	8.12928
TCONS_00002643	12.9188	5.66719	2.30656	4.47127	3.59395	11.159	0	0	0	1.95232	38.722	23.9075	3.71009	13.8102	15.2957	13.3276	18.5501	7.24537	3.06906	7.47021	7.61078	5.22658	4.74292	12.2992	9.20333	16.2612	3.67454	4.60983	12.1779	20.1922	8.12928
TCONS_00002644	1.84554	0	0	0	0	0.697436	0	4.5961	0.907941	0.976159	0	0	0	0	0	0	0	0	3.58057	0	0	0	0	0	0.736267	0	0	0	3.04448	0	0
TCONS_00002646	3.69109	0	0	0	0	2.09231	0.888862	0	0	0	0	0	0	0	0	0	0	0	0	0.622517	0.345944	0	0	0	0	0	0	0	3.04448	0	4.06464
TCONS_00002660	60.903	17.0016	96.8754	98.3679	91.6458	201.559	65.7758	27.5766	49.0288	20.0113	38.722	0.747109	7.42019	7.76826	3.82392	7.26957	1.76667	0	5.1151	1.24503	2.76756	2.85086	4.74292	0.372702	4.78573	7.11426	2.44969	2.7659	3.04448	7.3426	4.06464
TCONS_00002664	0	0	4.61312	4.47127	0	0	0	0	0	0	0	0	0	0	0	0	0.883337	0	0	0	0	0	0	0.745404	0	2.03265	2.44969	0	0	0	0
TCONS_00002703	1.84554	0	4.61312	4.47127	3.59395	3.48718	4.44431	2.29805	14.5271	0.976159	0	0	0	0	0	0	0	0	2.04604	1.24503	1.03783	1.90058	0.948584	0	1.84067	0	1.83727	3.68786	3.04448	3.6713	4.06464
TCONS_00002704	3.69109	0	0	4.47127	5.39093	2.78974	5.33317	0	1.81588	4.39272	0	0	0	1.72628	1.27464	1.2116	1.76667	0	1.02302	0.622517	1.72972	0.950288	0	1.11811	0	0.508162	1.83727	11.0636	0	6.42478	2.03232
TCONS_00002723	0	0	0	0	0	1.39487	0	0	0	0	0	0	0	0	0	0.605798	0	4.14021	3.58057	0	0	0	1.42288	0	0.736267	0	0	0	0	0	4.06464
TCONS_00002730	0	0	0	0	0	0	0	0	0	0	0	1.49422	1.85505	0	0	0	3.53335	0	1.02302	1.24503	0	0	0	0	0.368133	1.01632	0	4.60983	0	0	4.06464
TCONS_00002751	5.53663	19.8352	4.61312	0	3.59395	4.88205	5.33317	3.44707	0	2.92848	4.30245	1.49422	20.4055	7.76826	0	3.63479	1.76667	7.24537	2.55755	2.49007	4.49728	6.17687	3.79434	2.98162	4.4176	10.1632	10.4112	12.9075	12.1779	7.3426	4.06464
TCONS_00002769	0	0	0	4.47127	8.98489	0	0.888862	0	0	0.48808	0	0	0	0	5.09857	1.2116	0	0	0	0	0	0	0	0	0	0	0	1.84393	0	0	0
TCONS_00002770	0	0	0	0	0	0	0	0	0	0	0	0	9.27523	0.86314	0	0	0	0	0	0	0.691889	0	0	0	0	0	0	2.7659	0	0	0
TCONS_00002785	1.84554	11.3344	0	0	0	1.39487	0	4.5961	1.81588	2.92848	0	2.24133	1.85505	2.58942	2.54928	14.5391	13.2501	14.4907	14.3223	3.7351	10.0324	5.22658	6.1658	7.08134	4.4176	2.54081	2.44969	1.84393	3.04448	0	0
TCONS_00002791	0	0	0	0	5.39093	0	0	0	0	0	0	0.747109	3.71009	0	2.54928	0	0	0	0	0	0	0	0	0	0	1.01632	0	0	0	0.917825	0
TCONS_00002793	0	0	0	0	0	0	0	2.29805	0	0.976159	0	0	3.71009	0	1.27464	0	0	0	0	0	0.345944	0	0	0.745404	0	1.01632	0	0	0	1.83565	0
TCONS_00002833	0	0	13.8393	0	0	2.78974	0	9.1922	0	1.95232	0	0	3.71009	1.72628	6.37321	0	0	4.14021	0	1.24503	1.03783	0	4.74292	1.11811	1.47253	1.52448	0	5.5318	0	3.6713	0
TCONS_00002839	1.84554	0	0	0	0	0	0.888862	0	0	0	0	0.747109	0	0.86314	0	0	1.76667	1.03505	0.51151	0.622517	0	0.475144	0.474292	0.745404	0.736267	0	0.612424	1.84393	0	1.83565	0
TCONS_00002843	0	0	0	0	0	0	0	0	0	0.976159	0	0	0	0	2.54928	0	1.76667	0	0	0.622517	1.72972	0	0	0.745404	0	0	0	0	0	0	0
TCONS_00002844	1.84554	0	4.61312	0	1.79698	0	2.66659	0	0	2.92848	0	0	0	1.72628	0	3.02899	0.883337	1.03505	1.53453	1.86755	0.691889	2.85086	1.89717	1.49081	2.57693	0	0.612424	0	0	2.75348	0
TCONS_00002845	0	0	0	0	3.59395	0	0	0	0	0	0	0	0	1.72628	0	9.69277	9.71671	5.17526	8.69568	3.11259	1.38378	0	0.948584	0	0	0	0	0	18.2669	0	0
TCONS_00002846	0	0	0	0	0	0	1.77772	1.14902	3.63176	0.976159	0	0	0	0	0	0	0	0	0	0	0.691889	0	2.37146	2.60892	0.368133	0	0	0	0	0	0
TCONS_00002854	0	0	0	0	0	0	1.77772	0	2.72382	1.46424	0	0	0	0	0	0	0	0	0	0	0.345944	0	2.37146	1.49081	0	0	0	0	0	0	0
TCONS_00002858	1.84554	0	0	0	0	1.39487	1.77772	0	0	0	0	0	0	0	2.54928	0.605798	0	0	1.02302	0	0	0	0	1.49081	0	0	2.44969	1.84393	0	0.917825	0
TCONS_00002872	3.69109	0	0	0	0	0	0	0	0	0.48808	0	2.98844	0	0	2.54928	0	0	0	0	0	0	0	0	0.745404	0.736267	0	2.44969	0	0	0	0
TCONS_00002881	3.69109	0	2.30656	0	0	0	1.77772	0	2.72382	0.976159	0	2.24133	1.85505	0.86314	0	0.605798	0	0	0.51151	0	0	0.475144	0	1.49081	0	0	0	0.921966	0	0	2.03232
TCONS_00002883	0	0	0	4.47127	0	0	0	0	0	0.48808	0	0.747109	0	0	0	0	0.883337	0	0	0	0	0.950288	0	0	0.736267	2.03265	0	0	0	1.83565	0
TCONS_00002908	3.69109	0	0	0	0	0	1.77772	2.29805	1.81588	0	0	1.49422	0	0	0	1.2116	0	0	0	0	0.691889	0	0	0	0.736267	2.03265	0	0.921966	0	11.9317	2.03232
TCONS_00002935	3.69109	0	0	0	3.59395	0	0	0	0	0	0	0	1.85505	0	0	0	0	0	0	0	0.345944	0.475144	0	1.11811	0	0	0.612424	1.84393	0	0	0
TCONS_00002937	1.84554	0	0	0	0	0	1.77772	2.29805	3.63176	0	0	1.49422	11.1303	0	0	0.605798	0	0	0	1.24503	0	0	0.948584	0	0	0	0	0	0	0	0
TCONS_00002943	0	0	0	4.47127	0	0	0	0	0	0	0	2.98844	0	0.86314	0	0.605798	0	0	0	1.24503	0.691889	3.32601	4.26863	0	1.47253	0	0	0	0	0	0
TCONS_00002946	5.53663	2.83359	4.61312	2.23563	0	0.697436	3.55545	3.44707	0.907941	0.48808	0	0	0	0	0	0.605798	0	0	0	0.622517	0.691889	0.475144	0	0.745404	0	0.508162	0	0.921966	0	0	0
TCONS_00002957	7.38218	5.66719	0	2.23563	3.59395	0	0	0	0	0	0	1.49422	0	0	0	1.2116	0	0	0	0.622517	0	0	0	0	0	0	0	0	0	0.917825	0
TCONS_00002976	0	0	0	0	0	0.697436	0	3.44707	0	1.46424	0	0	0	1.72628	2.54928	4.24058	0	0	0	3.7351	0	1.42543	0.948584	1.11811	0.736267	0	0	0	0	0.917825	0
TCONS_00002989	3.69109	0	0	0	0	0	1.77772	0	0	0.48808	0	1.49422	3.71009	4.3157	2.54928	0	6.18336	0	3.06906	0	1.38378	1.42543	2.84575	1.86351	2.57693	1.01632	0	0.921966	0	0	0
TCONS_00002994	0	0	4.61312	0	0	0	0	0	1.81588	0	4.30245	0	0	0	2.54928	0	0	0	0	0	0	0	0	0	0.736267	1.01632	0	2.7659	0	0	0
TCONS_00003056	0	0	4.61312	0	0	0	0	0	1.81588	0	0	0	3.71009	1.72628	0	2.42319	0	0	0	1.86755	0.691889	0	0	0	0.736267	0	1.22485	0	0	0	0
TCONS_00003068	9.22772	0	0	0	0	0	0	4.5961	0	0	0	0	0	0	0	0	0	0	0	0.622517	0	0	0	0	0	0	0	0	0	0	4.06464
TCONS_00003075	12.9188	11.3344	2.30656	4.47127	10.7819	18.1333	15.1107	9.1922	6.35559	7.80927	17.2098	17.1835	22.2606	27.6205	14.0211	6.05798	14.1334	11.3856	14.8338	14.3179	8.99455	21.3815	22.766	5.59053	9.20333	12.1959	41.0324	23.9711	63.9341	5.50695	30.4848
TCONS_00003088	0	5.66719	0	0	0	0	1.77772	2.29805	0.907941	0.976159	0	2.24133	3.71009	3.45256	0	0	0	4.14021	0.51151	1.86755	1.03783	0	0	0.745404	3.68133	1.01632	0.612424	0	0	0.917825	0
TCONS_00003089	0	0	0	0	3.59395	4.88205	0	4.5961	1.81588	7.80927	0	2.24133	1.85505	0.86314	0	0.605798	0.883337	2.07011	1.02302	0.622517	6.57294	3.80115	8.53726	1.49081	10.6759	0	1.22485	0	3.04448	2.75348	0
TCONS_00003094	0	0	2.30656	0	0	0	0.888862	0	0.907941	0	0	0	0	0	0	0	0	0	0	0	2.07567	0.475144	0	1.49081	1.84067	0	0	0	0	0	0
TCONS_00003099	0	0	0	0	0	0	0	0	0	0.976159	0	2.98844	3.71009	0	0	0	0	0	0	0	0	0	0	0.745404	2.57693	0.508162	4.89939	0	0	0.917825	2.03232
TCONS_00003103	1.84554	0	0	0	0	0.697436	3.55545	1.14902	1.81588	5.36887	0	1.49422	0	0	0	1.81739	0	0	0.51151	2.49007	1.38378	1.90058	1.42288	2.60892	1.1044	1.01632	1.83727	0	6.08896	0.917825	4.06464
TCONS_00003112	0	0	0	0	0	0	0	2.29805	1.81588	0	8.60489	2.98844	0	5.17884	3.82392	4.24058	5.30002	0	4.09208	1.24503	1.38378	0.950288	3.79434	1.11811	7.36267	1.52448	1.83727	0	0	0	0
TCONS_00003119	0	0	2.30656	0	1.79698	0.697436	0	2.29805	3.63176	2.92848	4.30245	1.49422	3.71009	0.86314	2.54928	0	0	0	0	0	0.691889	0	0.474292	0	2.94507	0	4.89939	2.7659	9.13344	5.50695	8.12928
TCONS_00003141	7.38218	0	2.30656	4.47127	3.59395	8.36923	8.88862	10.3412	7.26353	3.90464	12.9073	2.98844	68.6367	12.084	15.2957	10.2986	13.2501	7.24537	7.16115	14.9404	10.7243	3.80115	8.06296	6.33594	3.68133	45.2264	22.0473	42.4104	6.08896	77.0973	6.09696
TCONS_00003152	0	0	0	0	0	0	0	0	0	0.976159	8.60489	0.747109	0	0	0	1.81739	0	0	1.02302	0	3.45944	0	1.42288	0.745404	0.368133	1.01632	0	0	0	0	4.06464
TCONS_00003173	1.84554	0	2.30656	2.23563	0	0	1.77772	1.14902	2.72382	0	0	1.49422	0	0	0	1.2116	0	0	0.51151	0.622517	0.691889	0.475144	0	0	0.368133	0	4.89939	3.68786	6.08896	0	0
TCONS_00003214	0	0	0	0	0	0	0.888862	4.5961	2.72382	0.976159	0	0	0	1.72628	0	0	0	2.07011	0	0	1.03783	0	0	0	0.736267	1.52448	0.612424	1.84393	0	0	0
TCONS_00003227	0	11.3344	0	0	0	0	0	0	0	0.976159	0	0	0	0	0	2.42319	0	0	1.02302	0	1.38378	0.950288	1.89717	0	1.47253	0	0	0	0	0	0
TCONS_00003257	90.4317	28.3359	48.4377	0	0	0	0	0	0	0	4.30245	14.9422	14.8404	12.9471	14.0211	0	0	0	0	0	0.345944	0	0	0.745404	0	15.753	12.8609	15.6734	0	0	0
TCONS_00003258	0	0	6.91967	0	0	0	0	0	0	0.48808	0	0	0	0	0	0	1.76667	3.10516	0	0	0	0	0	0	0	0	0	1.84393	0	0	0
TCONS_00003265	0	0	0	0	0	0	0	0	0	0	0	1.49422	0	4.3157	0	3.02899	0	2.07011	0	2.49007	1.38378	0.950288	1.89717	2.23621	0	1.01632	0	0	0	0	0
TCONS_00003272	18.4554	8.50078	6.91967	17.8851	5.39093	13.2513	15.9995	14.9373	6.35559	6.34503	30.1171	4.48265	18.5505	19.8522	8.92249	23.0203	21.2001	7.24537	19.4374	8.71524	16.6053	11.4035	12.3316	8.94485	13.6209	22.8673	15.923	18.4393	15.2224	17.4387	8.12928
TCONS_00003302	12.9188	0	9.22623	0	3.59395	0	0	0	2.72382	0.48808	0	0	0	0	0	0	0	0	1.02302	0	0.345944	0	0	0	0	0	0	0	0	0	0
TCONS_00003307	0	0	0	0	0	0	0	0	0	0	0	0	0	0	0	1.2116	0	0	1.02302	0.622517	2.07567	0	0	0	0.368133	0	0	0	0	0	0
TCONS_00003309	0	0	0	0	0	0.697436	0	0	0	0	0	0	0	0	0	4.84638	0	0	1.53453	0	0.691889	0.950288	1.89717	0.372702	1.1044	1.52448	1.22485	0	0	1.83565	0
TCONS_00003318	0	0	0	0	0	0	0	2.29805	0	0	8.60489	0	0	2.58942	0	0	10.6	0	2.04604	1.86755	1.38378	6.65201	16.1259	4.47243	6.99453	2.03265	0	0.921966	0	0	0
TCONS_00003335	11.0733	0	13.8393	6.7069	1.79698	2.78974	3.55545	2.29805	0.907941	3.90464	0	0	3.71009	0	0	0.605798	1.76667	3.10516	0	0	1.03783	1.42543	2.37146	1.86351	1.1044	1.01632	3.67454	7.37573	3.04448	4.58913	0
TCONS_00003339	0	0	0	0	3.59395	0	0	2.29805	3.63176	0	0	0	0	0	0	0	0	0	1.02302	0	0	0	0	0	0	0	0	1.84393	0	0	0
TCONS_00003351	0	0	4.61312	4.47127	0	0	0	0	0	1.95232	4.30245	0	0	0	0	4.84638	0	4.14021	0	1.86755	4.15133	9.50288	4.74292	0.745404	4.78573	0	1.22485	0	0	0.917825	0
TCONS_00003355	0	0	0	0	0	0	0	0	0	0	0	0	3.71009	2.58942	0	1.2116	2.65001	0	0	0	2.07567	0.950288	0	0	0	1.01632	0	1.84393	0	0.917825	0
TCONS_00003370	0	0	0	0	0	0	0	0	0	0.976159	0	0	0	0	0	1.2116	1.76667	0	0	0	0	0	5.21721	0.745404	1.1044	0	4.89939	0	0	0	4.06464
TCONS_00003376	0	0	0	0	0	0	1.77772	1.14902	0	0.976159	0	0.747109	0	0	0	0	0	0	0	1.24503	2.76756	2.85086	12.8059	0.372702	6.6264	0	1.22485	0.921966	0	3.6713	4.06464
TCONS_00003421	0	0	0	0	0	2.09231	0	1.14902	0	0	17.2098	0.747109	0	0	0	0	0	0	0	0	0.345944	0	0	0	1.47253	0	3.67454	1.84393	6.08896	0	0
TCONS_00003444	0	0	0	2.23563	0	0	1.77772	0	0.907941	1.46424	0	0.747109	0	0	2.54928	0	0	4.14021	0	1.24503	0.345944	0	0.948584	0	1.1044	0	0	0	0	0	0
TCONS_00003446	0	0	0	0	0	2.09231	0	0	0.907941	1.46424	0	0	0	0	1.27464	1.81739	0	0	1.02302	0	0.345944	0	0.474292	1.49081	0.736267	0	0	0	0	0	0
TCONS_00003449	0	0	4.61312	0	0	0	0.888862	0	0	0	0	0.747109	0	0	0	0.605798	0	3.10516	0	0	0	0	0	0.745404	0.368133	0	0.612424	0	0	0	0
TCONS_00003450	0	0	0	0	0	0	0	0	0	2.92848	0	1.49422	0	0.86314	1.27464	1.81739	2.65001	10.3505	2.55755	4.35762	2.76756	3.80115	8.06296	8.57215	4.78573	3.55713	0	6.45376	0	0.917825	0
TCONS_00003451	0	2.83359	0	0	0	0.697436	1.77772	1.14902	3.63176	0	0	1.49422	1.85505	0.86314	0	0	0	1.03505	0	0	0	0	0.948584	0.372702	0	1.52448	0.612424	0.921966	0	0	0
TCONS_00003470	14.7644	5.66719	13.8393	11.1782	7.18791	24.4103	23.9993	19.5334	32.6859	13.6662	0	14.9422	0	9.49454	10.1971	3.02899	3.53335	10.3505	13.8108	14.9404	2.07567	5.70173	0.948584	12.2992	2.94507	8.13058	1.22485	5.5318	12.1779	18.3565	18.2909
TCONS_00003499	0	0	0	0	0	0	0	2.29805	0	0	0	0	0	0	0	1.2116	1.76667	2.07011	2.04604	0	0	0.475144	0	0	0	0	0	0	0	0	0
TCONS_00003502	14.7644	5.66719	0	0	17.9698	10.4615	0.888862	2.29805	1.81588	1.95232	25.8147	5.97687	24.1156	7.76826	31.866	1.2116	0	0	0.51151	0	3.1135	0.950288	3.79434	0.372702	3.3132	5.08162	11.0236	2.7659	6.08896	12.8496	0
TCONS_00003521	0	0	4.61312	0	0	0.697436	1.77772	2.29805	3.63176	0	0	0	0	0	0	0	0	0	0	0	0	1.42543	0	0	0	0	0	0	0	0	0
TCONS_00003542	0	5.66719	0	4.47127	3.59395	2.78974	6.22204	0	3.63176	8.29735	0	4.48265	0	5.17884	5.09857	4.24058	1.76667	6.21032	7.67266	2.49007	2.76756	5.70173	7.58867	4.09972	8.46706	4.57345	1.22485	2.7659	0	0	0
TCONS_00003558	3.69109	0	0	4.47127	12.5788	3.48718	1.77772	0	0.907941	0.976159	4.30245	0	0	0	1.27464	8.48117	5.30002	10.3505	3.58057	3.11259	5.53511	5.70173	5.21721	3.72702	1.47253	2.03265	0	3.68786	12.1779	11.9317	36.5817
TCONS_00003567	36.9109	17.0016	41.518	31.2989	23.3607	34.8718	31.999	9.1922	30.87	8.78543	38.722	5.97687	12.9853	6.90512	2.54928	15.1449	0	14.4907	7.16115	2.49007	4.49728	5.22658	8.06296	8.94485	6.99453	11.1796	20.21	19.3613	9.13344	16.5209	0
TCONS_00003579	5.53663	25.5023	18.4525	4.47127	7.18791	3.48718	15.1107	11.4902	22.6985	10.2497	0	5.22976	1.85505	0	1.27464	4.24058	5.30002	5.17526	1.53453	1.86755	4.15133	7.12716	6.1658	7.45404	4.4176	2.03265	3.67454	7.37573	3.04448	9.17825	8.12928
TCONS_00003582	1.84554	0	0	0	0	0	1.77772	2.29805	1.81588	0	0	0	0	0	0	0	0	0	0	0	0	0	0	1.49081	0	0	0	0.921966	0	4.58913	0
TCONS_00003609	0	0	0	2.23563	0	1.39487	0.888862	3.44707	0.907941	0.48808	0	0	0	0	0	0.605798	0	1.03505	0.51151	0.622517	0.691889	0.475144	0.474292	0.745404	0.368133	0	0	0.921966	0	0	2.03232
TCONS_00003642	14.7644	0	9.22623	0	3.59395	0	0.888862	1.14902	9.07941	0.976159	0	0	0	0	0	0	0	0	0.51151	1.24503	0	0	0	0.372702	0	2.54081	0	3.68786	0	0	0
TCONS_00003651	3.69109	0	4.61312	0	5.39093	1.39487	2.66659	0	0	0.976159	0	0	0	0	0	1.2116	0	0	0	1.24503	0.691889	0.950288	0	1.86351	0	0.508162	1.22485	0	0	0	2.03232
TCONS_00003671	1.84554	0	2.30656	0	0	0	0.888862	2.29805	0.907941	0	0	2.98844	0	0	0	0	0	3.10516	0	0	0	0.475144	0	0	0.736267	0.508162	0	0.921966	0	0	2.03232
TCONS_00003675	0	0	11.5328	0	0	0	2.66659	10.3412	5.44765	0	0	0	0	0	0	0	0	0	1.02302	0	1.38378	0	0	0	3.3132	0	0	0	0	0	0
TCONS_00003709	0	0	2.30656	0	0	0.697436	0	0	0	0	0	0	0	0	1.27464	0.605798	0	0	0	1.24503	0	0	0	0	0	1.01632	1.83727	0	0	0	0
TCONS_00003712	0	8.50078	4.61312	0	0	4.18461	1.77772	0	0	1.95232	4.30245	2.98844	3.71009	10.3577	1.27464	6.05798	3.53335	6.21032	0	3.7351	0.345944	0.475144	2.37146	1.86351	1.1044	4.57345	6.73666	3.68786	0	2.75348	0
TCONS_00003733	0	0	0	0	0	4.88205	3.55545	3.44707	0.907941	2.92848	0	0.747109	0	0	0	0	0	0	0	0	1.72972	2.85086	3.32004	1.49081	4.78573	0	0	0.921966	0	0	0
TCONS_00003753	5.53663	0	0	4.47127	0	0.697436	1.77772	8.04317	0.907941	0	4.30245	0	5.56514	0	0	0	0	3.10516	0	1.24503	0.345944	0.950288	0	0	1.1044	0.508162	3.06212	8.29769	0	1.83565	2.03232
TCONS_00003757	0	2.83359	4.61312	2.23563	0	0	0	0	0.907941	0.976159	0	0	0	2.58942	0	4.24058	0	0	2.55755	0.622517	0	2.85086	1.89717	1.11811	1.47253	0.508162	1.22485	0	6.08896	0	0
TCONS_00003762	0	0	0	0	0	0	0	0	3.63176	0	0	0	0	0	0	0	0	0	0	0.622517	0	0	0	0.745404	0.736267	0.508162	0	0	0	2.75348	0
TCONS_00003790	0	0	0	4.47127	0	0.697436	3.55545	2.29805	3.63176	0	0	0	0	0	0	3.63479	1.76667	6.21032	0.51151	2.49007	2.76756	2.37572	3.32004	1.11811	0.368133	0	0	0	0	1.83565	4.06464
TCONS_00003802	1.84554	0	0	0	0	0.697436	7.1109	2.29805	1.81588	2.92848	0	0	0	0.86314	0	0.605798	0	0	0	1.24503	1.03783	4.75144	4.26863	1.11811	3.68133	0	0	0	0	1.83565	0
TCONS_00003814	3.69109	124.678	62.2771	22.3563	59.3002	28.5949	119.108	65.4944	21.7906	44.4152	12.9073	66.4927	25.9707	42.2939	53.5349	19.3855	14.1334	19.666	53.1971	50.4239	7.95672	11.8786	9.01155	25.7165	26.8737	12.704	7.96151	59.9278	63.9341	15.603	54.8726
TCONS_00003836	0	31.1695	0	4.47127	7.18791	7.67179	7.1109	2.29805	0	2.92848	4.30245	15.6893	3.71009	11.2208	1.27464	2.42319	2.65001	6.21032	4.09208	0	2.42161	0.475144	0	0	1.47253	25.4081	3.67454	11.0636	0	25.6991	10.1616
TCONS_00003838	1.84554	0	0	0	12.5788	0	3.55545	0	9.07941	4.39272	0	0	0	0	0	0	0	0	0	0	0	0	0	0	0.368133	1.01632	0	0.921966	0	1.83565	0
TCONS_00003846	0	11.3344	0	0	0	0.697436	2.66659	3.44707	1.81588	0.976159	17.2098	9.71241	1.85505	4.3157	0	6.05798	0.883337	3.10516	4.60359	3.7351	4.84322	2.85086	5.21721	4.09972	4.78573	5.58978	5.51181	3.68786	0	1.83565	0
TCONS_00003849	0	0	0	0	0	0	0	1.14902	1.81588	0	0	0.747109	0	0	0	0	0	0	0.51151	0	1.38378	0	0	0	0	1.01632	0	0	0	0	0
TCONS_00003853	0	0	0	0	0	0	0	0	2.72382	0	0	0	0	0	0	0	0	2.07011	0.51151	1.24503	0	0	0.948584	0.745404	0	1.01632	0	0	0	0	0
TCONS_00003887	1.84554	0	2.30656	2.23563	3.59395	1.39487	1.77772	2.29805	0	0.976159	0	0	0	0	0	7.87537	14.1334	10.3505	12.2763	8.71524	7.26483	4.2763	3.79434	4.09972	4.04947	0.508162	0	0	6.08896	0	0
TCONS_00003890	0	0	0	0	0	0	1.77772	2.29805	1.81588	0	0	0	0	1.72628	0	0	0	0	0	1.24503	0	0	0	0.745404	0	0	1.22485	0.921966	0	0	0
TCONS_00003892	0	0	0	0	0	1.39487	2.66659	6.89415	1.81588	0	0	0	0	3.45256	0	0.605798	0	0	0	0	0	0	0	0	0	0	0	0	0	0	0
TCONS_00003894	0	0	0	0	3.59395	0	0	0	0	0	0	0	0	0	0	1.2116	0	0	1.02302	1.24503	0	0	0	0	0	0	2.44969	0	6.08896	0	0
TCONS_00003914	1.84554	0	0	0	0	2.78974	0	0	0	0	0	2.24133	0	0	0	0	0	0	1.02302	0	0.691889	0	2.37146	0	0	0	0	0	0	0	0
TCONS_00003919	3.69109	8.50078	0	0	0	1.39487	0	2.29805	0	3.90464	4.30245	1.49422	0	0.86314	7.64785	1.2116	6.18336	9.31547	7.16115	4.35762	1.38378	5.70173	0.948584	3.35432	4.4176	5.08162	1.83727	0.921966	0	1.83565	10.1616
TCONS_00003920	0	2.83359	2.30656	0	0	1.39487	0	1.14902	0	0	0	0	0	0	10.1971	0	3.53335	0	0	0	0	0	0.948584	0.745404	0.736267	0	0.612424	0.921966	0	0	0
TCONS_00003924	0	0	0	0	0	5.57949	3.55545	0	0	0	0	0	0	0	0	1.81739	0	0	0	0	0	0	0	2.60892	0	0	0	0	0	0	0
TCONS_00003939	0	8.50078	0	0	0	0	0	0	1.81588	0	0	0	0	0	2.54928	3.63479	1.76667	0	2.04604	0	0	0.950288	0	0	1.47253	0	0	0	0	0	4.06464
TCONS_00003953	7.38218	0	23.0656	0	7.18791	2.78974	7.99976	0	7.26353	0	8.60489	0	0	5.17884	0	0	0	0	1.02302	0	0.345944	0	0	0.745404	0.736267	4.57345	1.22485	1.84393	0	0	8.12928
TCONS_00003962	3.69109	0	0	2.23563	0	0	0	1.14902	0.907941	0	0	0	0	0	0	0	0.883337	0	0	0	0	0.950288	1.42288	0.745404	0	0	0	0	0	0	0
TCONS_00003963	0	0	0	0	0	0	4.44431	1.14902	3.63176	0.48808	0	0	0	0	0	2.42319	0	0	0	0	0	0	0	0	0	0	0	0	0	0	0
TCONS_00003982	0	0	0	0	0	2.09231	3.55545	2.29805	5.44765	0	0	0	0	0	0	0	0	0	1.53453	0	0	0	0.948584	0	0.736267	0	0	1.84393	0	0	0
TCONS_00003996	1.84554	5.66719	0	0	0	0	0	2.29805	0.907941	0	0	1.49422	0	0	0	1.81739	0	0	0	0	0	0	0	0	0	1.01632	0	1.84393	0	0	0
TCONS_00004009	0	0	0	0	0	0	0	0	0	0	0	0	5.56514	0	2.54928	0	1.76667	0	0	0	0	0	0	0	0	1.01632	3.67454	0	0	0	0
TCONS_00004015	0	8.50078	0	6.7069	0	0	0	0	1.81588	0	0	0	0	0.86314	0	0	0	0	0	0	0	0	0	0	0.368133	1.52448	0	0	0	0	0
TCONS_00004017	0	0	2.30656	13.4138	1.79698	0	0	0	0	0	0	0	0	0	0	1.81739	0	2.07011	1.02302	1.24503	0.691889	0	0	0.372702	0	0	0	4.60983	0	0	0
TCONS_00004022	0	0	0	0	0	0	0	0	0	1.95232	0	0	0	2.58942	0	1.2116	0	0	1.53453	0	0	1.90058	0.948584	0	1.1044	0	0	0	0	0	0
TCONS_00004028	11.0733	0	6.91967	0	3.59395	0	2.66659	4.5961	6.35559	0	0	0	0	0	0	0	2.65001	1.03505	0.51151	1.24503	1.38378	0	0	4.09972	2.2088	0	0	0	0	1.83565	0
TCONS_00004029	7.38218	0	0	0	0	0.697436	0	3.44707	3.63176	0	0	0	0	0	0	0	0	0	0	0	0.691889	0.475144	0.948584	0.745404	0	0	0	1.84393	0	0	0
TCONS_00004043	3.69109	0	0	17.8851	5.39093	171.569	182.217	229.805	317.779	86.3901	4.30245	0.747109	1.85505	1.72628	3.82392	2.42319	2.65001	0	0.51151	0	2.42161	2.85086	2.84575	1.86351	4.78573	2.03265	3.67454	0.921966	0	1.83565	22.3555
TCONS_00004044	9.22772	0	2.30656	254.862	186.886	9.06667	7.99976	4.5961	3.63176	0	12.9073	0.747109	0	1.72628	0	3.02899	3.53335	1.03505	0	5.60265	0.345944	0.950288	1.89717	0	0	3.04897	0	0	6.08896	5.50695	2.03232
TCONS_00004056	0	0	2.30656	2.23563	0	1.39487	0.888862	0	10.8953	3.41656	0	2.98844	0	10.3577	1.27464	9.08697	1.76667	8.28042	1.02302	0	7.61078	2.37572	4.74292	5.59053	7.7308	1.52448	0.612424	0	6.08896	6.42478	0
TCONS_00004086	7.38218	0	0	0	0	0.697436	0	0	0	0.48808	0	0	0	0	0	0	0	0	0	0	0.345944	0.950288	0	0	0	0	0	1.84393	3.04448	3.6713	0
TCONS_00004099	0	0	0	0	3.59395	2.09231	0.888862	1.14902	0	0	0	0	0	0	0	1.2116	1.76667	1.03505	1.53453	0	1.38378	0	0	0	0	0.508162	0	1.84393	0	0	0
TCONS_00004108	0	0	0	4.47127	0	1.39487	0.888862	0	4.5397	0	0	0	0	0	0	1.2116	0	2.07011	0	0	0	0	1.89717	1.86351	0	0	0	0	0	0	0
TCONS_00004116	36.9109	5.66719	39.2115	22.3563	3.59395	2.78974	2.66659	6.89415	10.8953	2.4404	0	2.24133	0	2.58942	2.54928	0.605798	1.76667	0	2.04604	2.49007	0	0.950288	0.948584	2.60892	0.736267	0	0	0	0	0.917825	0
TCONS_00004117	20.301	0	20.759	8.94254	0	0	8.88862	4.5961	10.8953	1.95232	0	1.49422	9.27523	2.58942	3.82392	1.2116	1.76667	2.07011	1.53453	1.24503	0	4.75144	0.474292	7.08134	1.84067	0	0	0.921966	0	2.75348	2.03232
TCONS_00004118	75.6673	28.3359	256.028	129.667	28.7516	45.3333	32.8879	57.4512	35.4097	19.5232	30.1171	5.22976	16.6954	11.2208	6.37321	19.3855	6.18336	1.03505	15.3453	11.2053	11.4162	6.65201	10.9087	11.5538	14.7253	2.03265	3.06212	1.84393	9.13344	17.4387	6.09696
TCONS_00004124	0	8.50078	0	0	0	2.78974	3.55545	2.29805	0	0.976159	0	1.49422	5.56514	1.72628	5.09857	0	0.883337	0	3.06906	2.49007	3.1135	0.950288	0.474292	2.23621	1.47253	3.55713	7.96151	11.0636	6.08896	0.917825	0
TCONS_00004128	0	0	0	0	0	0	0	0	1.81588	0.48808	0	0	0	0	0	1.2116	1.76667	0	0	0.622517	0	0	1.89717	0	0	0	0	0	0	0	12.1939
TCONS_00004133	0	0	0	2.23563	3.59395	0	0	0	0	0	0	0	0	0	0	0.605798	0	0	0.51151	0	1.38378	0	0	0.745404	0	0	0	0	0	0	0
TCONS_00004141	5.53663	0	0	0	0	13.9487	5.33317	2.29805	0	1.95232	0	0	0	0.86314	0	0	0	0	0	0	0	0	0.948584	0	0	0	0	1.84393	21.3114	0	0
TCONS_00004143	0	0	2.30656	0	0	0.697436	0	0	1.81588	0.48808	0	0	0	0	0	0	0	0	0	0	0.345944	0.475144	0.474292	0.372702	0.736267	0	0.612424	0.921966	0	0	4.06464
TCONS_00004152	0	17.0016	0	0	0	4.18461	5.33317	0	0	2.92848	0	0	0	0	8.92249	0	0.883337	0	0	0	0	0	0	0.745404	0	0	0	0.921966	0	0	0
TCONS_00004164	3.69109	0	4.61312	0	0	2.09231	0	1.14902	0	0	0	0	3.71009	0	0	0	0	0	0	0	0	0	0	0	0	0	0	2.7659	0	0	0
TCONS_00004165	7.38218	0	101.489	20.1207	3.59395	4.18461	1.77772	5.74512	6.35559	5.36887	8.60489	1.49422	5.56514	4.3157	2.54928	3.02899	1.76667	2.07011	3.58057	5.60265	0.691889	0	9.96013	1.11811	2.57693	1.52448	1.22485	25.815	6.08896	7.3426	0
TCONS_00004180	0	0	0	0	0	1.39487	0	0	0	2.4404	4.30245	0	0	1.72628	3.82392	0	0	2.07011	0	0	1.38378	1.42543	4.26863	2.23621	0	0	0	0	0	0	0
TCONS_00004183	3.69109	0	0	0	0	2.78974	0	2.29805	0	0	4.30245	0	0	0	0	1.81739	0	0	2.04604	0	0	0	0.948584	0	0.368133	1.52448	2.44969	0	0	2.75348	4.06464
TCONS_00004187	0	0	25.3721	11.1782	1.79698	3.48718	5.33317	14.9373	8.17147	0	17.2098	0.747109	0	0	0	0.605798	0	2.07011	0	0	0	0	0	0.745404	0	0	0	3.68786	0	0.917825	0
TCONS_00004189	1.84554	8.50078	0	0	17.9698	5.57949	23.1104	6.89415	4.5397	19.5232	0	5.22976	3.71009	11.2208	8.92249	10.9044	15.0167	5.17526	13.8108	7.47021	12.1081	13.7792	18.4974	12.6719	13.6209	9.65507	4.89939	9.21966	6.08896	6.42478	4.06464
TCONS_00004192	0	0	0	6.7069	3.59395	0.697436	0	0	0	0	0	1.49422	1.85505	1.72628	0	0	3.53335	4.14021	3.06906	0	0	2.37572	3.32004	0	1.84067	0	0	0	0	0	0
TCONS_00004208	1.84554	0	0	0	0	0	0	0	0	0.976159	0	1.49422	0	0	0	1.81739	0	0	0	0.622517	0.691889	0.950288	5.21721	2.98162	1.47253	0	0	1.84393	0	0.917825	0
TCONS_00004214	0	0	0	0	3.59395	0.697436	0	0	0	0.976159	0	1.49422	0	0	0	0	0	0	0	0	0.691889	0	0	1.11811	0.368133	2.03265	0	0	3.04448	0	0
TCONS_00004222	0	0	0	0	0	0.697436	0.888862	5.74512	1.81588	0	0	0.747109	0	0	0	0	0	0	0	0	0	0	0	0	0	1.52448	0	10.1416	0	0.917825	4.06464
TCONS_00004228	0	2.83359	0	0	0	0	0	0	0	3.41656	0	1.49422	0	1.72628	0	4.84638	6.18336	4.14021	2.55755	6.22517	2.76756	1.90058	1.89717	2.23621	1.1044	4.06529	4.89939	1.84393	0	3.6713	0
TCONS_00004249	11.0733	68.0063	4.61312	0	5.39093	6.97436	14.2218	8.04317	4.5397	4.8808	0	0	1.85505	0	5.09857	3.63479	0.883337	0	11.7647	0.622517	2.42161	0	2.84575	2.60892	2.57693	1.52448	4.28697	25.815	103.512	6.42478	36.5817
TCONS_00004263	0	0	4.61312	0	0	0	0	2.29805	0	0	0	1.49422	0	0	0	0	1.76667	0	0	0	0	0	0	0.372702	0.736267	0	1.22485	2.7659	0	0.917825	0
TCONS_00004277	0	0	4.61312	0	3.59395	4.18461	0	0	1.81588	0.48808	0	0.747109	0	0	0	0	0.883337	1.03505	0	0	0	0	0	0	0.368133	0	0.612424	0	0	0	4.06464
TCONS_00004290	18.4554	5.66719	55.3574	15.6494	26.9547	12.5538	39.1099	19.5334	18.1588	6.83311	38.722	6.72398	24.1156	20.7154	7.64785	9.69277	12.3667	8.28042	7.16115	4.98014	13.1459	6.17687	14.2288	13.79	11.044	16.2612	25.1094	14.7515	9.13344	41.3021	4.06464
TCONS_00004291	22.1465	25.5023	2.30656	20.1207	0	43.241	15.9995	14.9373	7.26353	7.80927	0	4.48265	3.71009	1.72628	21.6689	4.24058	2.65001	0	8.69568	3.11259	1.38378	13.304	4.74292	11.5538	10.3077	12.1959	18.3727	36.8786	33.4893	4.58913	30.4848
TCONS_00004298	0	0	0	93.8967	35.9395	1.39487	0	0	1.81588	0	0	0	0	0	0	0	0	0	0.51151	0	0.691889	0	0	0	0	0	0	0	6.08896	1.83565	0
TCONS_00004300	12.9188	0	39.2115	0	0	0	1.77772	8.04317	0	0.976159	0	0	0	0	0	0	0	1.03505	1.02302	0	0.691889	0	0	0	0	0	0	0	0	0	0
TCONS_00004304	11.0733	2.83359	0	6.7069	8.98489	10.4615	6.22204	9.1922	21.7906	1.95232	17.2098	27.643	25.9707	10.3577	11.4718	4.84638	5.30002	2.07011	3.58057	5.60265	5.18917	1.90058	6.64009	4.09972	1.84067	15.753	9.79878	23.9711	12.1779	16.5209	12.1939
TCONS_00004313	0	0	0	0	0	4.88205	0	3.44707	0	0	0	1.49422	0	0	0	0	0	0	0	0	0	0	0	0	0	0	0	1.84393	0	0	2.03232
TCONS_00004314	0	0	0	0	0	0	0	0	0	0.976159	0	0	0	0	1.27464	1.2116	0	2.07011	0	1.24503	1.03783	0.950288	0	1.11811	0	1.01632	0	0.921966	0	0	0
TCONS_00004318	18.4554	0	25.3721	2.23563	0	6.27692	13.3329	27.5766	10.8953	9.27351	12.9073	4.48265	0	4.3157	5.09857	7.26957	3.53335	5.17526	2.04604	3.7351	3.80539	1.90058	0	0.372702	2.2088	2.54081	0.612424	3.68786	0	2.75348	8.12928
TCONS_00004321	3.69109	0	0	4.47127	0	0	0	1.14902	2.72382	1.95232	0	0	0	0	0	0	1.76667	2.07011	0	1.24503	0	0	0.948584	0.372702	0.736267	0	0.612424	0	3.04448	0	4.06464
TCONS_00004332	0	0	0	0	0	0	1.77772	0	9.07941	0	0	0	0	0	0	0	0	0	0	0	0	0	0	0	0	0	0	0	0	0	0
TCONS_00004339	1.84554	5.66719	0	2.23563	0	0.697436	0	2.29805	2.72382	0	8.60489	1.49422	5.56514	4.3157	2.54928	0.605798	0.883337	5.17526	2.04604	2.49007	4.84322	0.950288	1.42288	4.47243	2.2088	0.508162	0	2.7659	12.1779	1.83565	0
TCONS_00004342	0	0	2.30656	0	0	0	0	0	1.81588	0	0	0	1.85505	0	0	1.81739	0	0	0.51151	2.49007	0.345944	0	0.948584	0	0.736267	2.54081	0	0.921966	0	1.83565	0
TCONS_00004348	22.1465	36.8367	53.0508	15.6494	21.5637	12.5538	39.1099	26.4276	29.0541	18.547	34.4196	41.091	9.27523	39.7044	30.5914	24.2319	21.2001	14.4907	39.8978	45.4438	33.2107	26.1329	21.3431	36.8975	36.0771	13.2122	14.6982	18.4393	0	18.3565	12.1939
TCONS_00004362	0	0	0	0	0	0	0	0	1.81588	0	0	0	1.85505	0	0	1.2116	0	1.03505	0	0	0.345944	1.42543	0	0	0.368133	2.03265	0	0	0	0	0
TCONS_00004372	0	0	0	0	0	0	0	0	0	0	0	0	0	0	2.54928	0	0	0	1.02302	0	0	0	1.89717	1.11811	0	0	0	0	0	0	0
TCONS_00004379	0	0	0	4.47127	0	0	0	0	0	0	0	0	0	1.72628	0	1.2116	0	2.07011	2.04604	0	1.38378	0	0.474292	0	1.47253	0	1.83727	0	0	0	0
TCONS_00004386	0	2.83359	2.30656	4.47127	0	0	0	2.29805	0	0	0	0	0	0	1.27464	0	1.76667	4.14021	0	0	1.38378	1.90058	0	0.745404	0	0	1.83727	0	6.08896	1.83565	0
TCONS_00004387	0	5.66719	0	0	0	0	1.77772	2.29805	1.81588	0	0	0	0	0	0	1.2116	0	0	0	0	0	0	0.948584	0	0.736267	0	0	0	0	0.917825	0
TCONS_00004403	0	0	0	0	0	0.697436	0.888862	0	0	0	0	0	1.85505	0	0	0.605798	0	1.03505	0	1.86755	0.691889	0.475144	0.948584	0.372702	0.368133	1.01632	1.83727	1.84393	0	1.83565	0
TCONS_00004409	0	0	0	0	0	0.697436	0	0	0	0	0	0	0	0	0	0	0	0	0	0	0	0.475144	1.42288	0	0	0	1.22485	4.60983	0	1.83565	0
TCONS_00004430	0	0	0	0	0	0	0	3.44707	0	1.46424	0	0	0	0	1.27464	0	0	0	0	0	0	0	1.89717	0	0	0	0	0.921966	0	0.917825	0
TCONS_00004434	3.69109	0	0	2.23563	3.59395	1.39487	1.77772	18.3844	3.63176	3.90464	0	1.49422	0	0	7.64785	0	0	0	0	0	0	0.950288	0	0	0.736267	1.01632	1.22485	1.84393	0	0	4.06464
TCONS_00004445	0	5.66719	0	0	0	0	0	0	0	0	0	0	0	0	0	1.2116	0	0	0	0.622517	0	0	1.42288	0	0	1.01632	0	0	0	0.917825	0
TCONS_00004448	0	0	0	0	0	0	0	0	0	0	0	1.49422	0	0	0	0	0	0	1.53453	1.24503	0	0.950288	0	0	0	0.508162	0	0	3.04448	0	0
TCONS_00004449	0	0	0	0	0	0	0	3.44707	1.81588	0	0	0.747109	0	0	1.27464	0	0	0	0.51151	0	0	0	0.474292	0.372702	0.736267	0	1.22485	0	0	0	0
TCONS_00004462	0	0	6.91967	4.47127	0	1.39487	0	0	0	0	0	0	0	1.72628	0	0	0	2.07011	0	0	0	0	0	0	0	0	0	0	0	0	0
TCONS_00004466	1.84554	0	11.5328	0	3.59395	0	1.77772	0	8.17147	3.90464	0	0	3.71009	0	0	0	0	0	0	0	0	0	0	0.745404	0.368133	1.01632	1.22485	0	0	0	0
TCONS_00004476	0	0	0	2.23563	0	2.78974	0	3.44707	4.5397	0	0	0	0	2.58942	0	0	0	0	0	0	0	0	0	0	0	2.03265	1.22485	0	0	0	0
TCONS_00004515	1.84554	0	0	0	0	0	0.888862	1.14902	0	0.976159	4.30245	0	0	0.86314	0	0.605798	0.883337	0	0	0	0	0	0	0	0.368133	0	0.612424	1.84393	0	0	0
TCONS_00004523	0	2.83359	0	0	1.79698	0.697436	0	0	3.63176	0	0	0.747109	0	0.86314	0	0	0	1.03505	0	0.622517	0	0.475144	0.474292	0.745404	1.1044	0	0.612424	0.921966	0	0	4.06464
TCONS_00004535	27.6832	42.5039	103.795	107.31	77.27	55.0974	76.4422	75.8356	152.534	54.6649	30.1171	23.1604	14.8404	20.7154	15.2957	9.69277	7.0667	18.6309	24.5525	14.3179	10.3783	22.3318	9.48584	35.034	25.0331	11.6877	7.34908	30.4249	9.13344	10.0961	30.4848
TCONS_00004567	0	0	0	0	0	1.39487	0	3.44707	0	0	0	0	0	1.72628	5.09857	0	0	0	0	0	0	0	0	0	0	0.508162	0	0	0	0	0
TCONS_00004573	1.84554	0	4.61312	4.47127	0	2.78974	3.55545	0	0	0	0	0	0	0	1.27464	0	0	0	0	0	0	0	0.474292	0	0.736267	0	0	2.7659	6.08896	0	0
TCONS_00004595	0	2.83359	0	0	1.79698	2.09231	0	3.44707	0	2.4404	0	0	0	0.86314	1.27464	1.2116	0.883337	0	1.02302	0	0	0	0.948584	0.745404	0	1.01632	0.612424	0.921966	0	1.83565	0
TCONS_00004631	0	0	0	0	0	0	0	0	1.81588	0	0	0	0	1.72628	0	1.81739	1.76667	4.14021	1.53453	0	0	0	0	0	0	0	0	0	0	0	0
TCONS_00004636	0	2.83359	0	0	1.79698	3.48718	16.8884	11.4902	2.72382	1.46424	0	3.73554	31.5358	1.72628	2.54928	0	0.883337	3.10516	0	1.24503	0.691889	0.475144	0.474292	0.372702	0.736267	129.073	46.5442	80.211	3.04448	305.636	58.9373
TCONS_00004649	0	0	0	0	0	0	0.888862	0	0	0	0	0	0	0	0	0	0	0	0	0	1.38378	2.85086	1.89717	0.372702	0.736267	0	0	0	0	0	0
TCONS_00004678	0	14.168	4.61312	0	0	0	0	0	1.81588	0	0	0	0	0	0	0	0	0	0	0	0	0	1.89717	0	0	0	0	0	0	0	0
TCONS_00004685	0	0	0	0	0	0	0	0	0	0	0	0	0	0	0	0	0	3.10516	0	0	1.03783	0	0	1.49081	0.736267	0	0	0	0	0	0
TCONS_00004686	0	0	0	0	0	0	0	2.29805	0	1.46424	0	0	0	0	0	0	0	0	0	0	0	0	3.79434	1.11811	0.736267	1.01632	1.22485	1.84393	0	0	0
TCONS_00004699	1.84554	0	0	0	0	0	1.77772	1.14902	0	1.46424	0	0	0	0	0	0	1.76667	0	0	0	0	5.70173	0	0.372702	0	3.55713	0	0	0	0	0
TCONS_00004703	1.84554	0	0	0	0	0	0	0	1.81588	0	0	1.49422	0	0	0	0	1.76667	0	0	0	0	1.90058	0	0	0	0	0	0	0	0	0
TCONS_00004704	3.69109	2.83359	0	0	0	1.39487	0.888862	0	0	0	0	1.49422	0	5.17884	0	0	0	0	0	0	0.691889	2.85086	0	1.49081	0	0.508162	1.22485	7.37573	0	0.917825	4.06464
TCONS_00004721	0	0	0	0	0	0	0	0	0	0.48808	0	0	0	4.3157	0	0	1.76667	0	0	0	0	0.475144	0.948584	0	0	0	1.22485	0	0	0	0
TCONS_00004723	3.69109	0	4.61312	0	0	0	0.888862	4.5961	0	1.46424	4.30245	0.747109	0	1.72628	3.82392	1.81739	0	0	0	1.86755	0.691889	3.80115	3.79434	1.86351	3.68133	1.01632	2.44969	0	0	0.917825	2.03232
TCONS_00004733	0	0	0	0	0	0	0	0	0	0.976159	0	1.49422	0	0	0	5.45218	3.53335	9.31547	5.1151	2.49007	2.42161	1.90058	2.84575	1.86351	0.368133	1.01632	1.83727	0	0	0	0
TCONS_00004741	0	0	0	0	0	2.09231	3.55545	1.14902	2.72382	3.41656	0	1.49422	0	0	0	0	0	0	0	0	1.03783	4.2763	1.42288	1.49081	0.736267	0	0	0	0	0	0
TCONS_00004750	33.2198	22.6688	80.7295	35.7702	5.39093	24.4103	17.7772	33.3217	28.1462	7.32119	30.1171	15.6893	24.1156	7.76826	15.2957	4.24058	4.41669	7.24537	4.09208	9.96027	5.53511	8.07745	4.26863	3.72702	4.04947	19.8183	10.4112	7.37573	6.08896	15.603	10.1616
TCONS_00004751	7.38218	0	4.61312	0	0	0.697436	0	0	0	0.48808	4.30245	0	0	0	0	0	0	0	0	0	0.691889	0	0	0	0	0	0	0	0	0	0
TCONS_00004753	0	0	0	0	0	0	8.88862	6.89415	0	1.95232	4.30245	0.747109	0	0	0	0	0	0	0	0	5.18917	0	0.948584	4.47243	0.736267	0	0	1.84393	0	1.83565	0
TCONS_00004754	0	0	0	0	0	0	0	0	0	0.48808	0	0	3.71009	0	0	0	0	1.03505	0	1.86755	0	0	0	0	0	2.03265	0.612424	0	0	0	0
TCONS_00004756	0	2.83359	9.22623	0	0	1.39487	0	0	0	0	0	0	1.85505	0	0	0	0	0	0	0.622517	0.691889	0	0	0.372702	0	0.508162	0	0	0	0	4.06464
TCONS_00004762	0	0	2.30656	4.47127	7.18791	9.7641	6.22204	3.44707	1.81588	8.78543	8.60489	1.49422	0	5.17884	8.92249	9.08697	15.9001	11.3856	13.8108	6.84769	16.2594	16.63	15.6516	24.2256	19.1429	3.04897	3.06212	3.68786	45.6672	5.50695	10.1616
TCONS_00004766	0	0	2.30656	0	0	0	0.888862	0	1.81588	0	0	0	0	0	0	0.605798	0	0	0	0	0	0	0	0	0	1.01632	0	0	0	3.6713	0
TCONS_00004778	3.69109	0	11.5328	0	0	1.39487	0	1.14902	0	0	0	1.49422	0	0	0	0	0	0	2.04604	0	1.03783	1.90058	0	0	0.736267	2.54081	0	0	0	0	2.03232
TCONS_00004781	5.53663	0	4.61312	0	1.79698	0	0	2.29805	0	0	0	0	0	0	0	0.605798	0	0	0	1.24503	0	0	0	1.11811	0	0	1.83727	0	0	0	0
TCONS_00004784	0	0	6.91967	0	0	4.18461	4.44431	5.74512	9.98735	5.36887	0	0.747109	18.5505	0	0	8.48117	0	0	4.09208	0.622517	0	1.90058	1.89717	0	8.8352	0.508162	2.44969	0.921966	0	3.6713	6.09696
TCONS_00004785	0	0	0	0	0	0	0	0	1.81588	2.92848	0	0	0	0	0	1.2116	0	3.10516	1.02302	0	0.691889	0.475144	1.42288	0	1.47253	0	0	0	12.1779	0	0
TCONS_00004793	0	17.0016	0	0	3.59395	2.09231	0.888862	2.29805	3.63176	0.976159	0	1.49422	7.42019	0.86314	0	0	3.53335	0	0	0	4.84322	4.2763	0	5.21783	7.36267	1.01632	0	2.7659	0	0	4.06464
TCONS_00004795	3.69109	0	0	0	3.59395	0	0.888862	0	0	0.976159	0	0	0	0	0	0	0.883337	0	0.51151	0	0	0	5.6915	0	1.47253	0	0	0	0	1.83565	0
TCONS_00004796	0	0	2.30656	0	0	0	0	0	0	0.48808	0	1.49422	3.71009	0	0	0	0	2.07011	2.04604	1.86755	3.45944	1.90058	1.89717	3.35432	3.3132	0	0	0	0	0	8.12928
TCONS_00004804	0	0	0	0	0	0	0	0	0	0.48808	0	2.24133	5.56514	0	0	0	0	0	1.02302	0	0.345944	0	1.42288	0	0	0	0.612424	0	0	0	0
TCONS_00004806	0	0	0	4.47127	0	5.57949	1.77772	4.5961	21.7906	5.36887	4.30245	2.98844	3.71009	0.86314	0	5.45218	0.883337	0	1.02302	1.86755	5.88105	4.75144	5.21721	1.86351	6.25827	0	0	0	6.08896	2.75348	4.06464
TCONS_00004807	3.69109	0	2.30656	0	5.39093	1.39487	0	3.44707	2.72382	0.48808	0	0.747109	0	1.72628	0	1.2116	0	1.03505	1.53453	1.86755	1.03783	0.950288	0.948584	1.86351	0.736267	2.54081	1.22485	0	6.08896	0	6.09696
TCONS_00004808	0	11.3344	0	0	0	0.697436	0	0	1.81588	0.48808	4.30245	0	3.71009	0	0	1.2116	5.30002	4.14021	2.04604	0.622517	0	0	0	0	0	0.508162	0	0	0	0	0
TCONS_00004813	3.69109	0	6.91967	0	0	10.4615	4.44431	0	10.8953	1.95232	0	0	0	0	0	0.605798	0	3.10516	0	0	0.691889	0	0	0	0.368133	0	0	0	0	0	0
TCONS_00004815	5.53663	0	4.61312	0	0	0.697436	1.77772	0	0	0	0	4.48265	1.85505	0.86314	1.27464	2.42319	0	4.14021	1.53453	0.622517	2.76756	0	1.42288	0.745404	0	0	0	0	0	0	0
TCONS_00004816	0	0	0	0	0	0	0	0	0.907941	0	0	0	0	0	0	1.2116	1.76667	0	1.02302	1.24503	1.38378	0	0	2.98162	1.84067	0	0	0	0	0	0
TCONS_00004819	0	0	0	0	3.59395	0	0	0	1.81588	0	0	1.49422	0	2.58942	0	6.66378	15.0167	15.5258	7.16115	16.808	0	0	0	0	0	1.01632	0.612424	1.84393	0	0	0
TCONS_00004822	3.69109	0	41.518	24.592	10.7819	17.4359	18.6661	25.2785	15.435	13.6662	4.30245	4.48265	12.9853	8.6314	3.82392	7.26957	3.53335	4.14021	6.64964	4.98014	7.95672	12.3537	8.53726	5.21783	9.20333	2.54081	1.22485	3.68786	0	2.75348	4.06464
TCONS_00004825	0	0	9.22623	4.47127	5.39093	0	0	0	0	1.46424	0	7.47109	0	6.04198	3.82392	1.2116	1.76667	4.14021	4.09208	6.22517	2.07567	1.42543	3.32004	2.23621	1.84067	0.508162	0.612424	0.921966	0	0	0
TCONS_00004826	0	0	2.30656	4.47127	1.79698	0	0	3.44707	0	1.95232	0	0	0	2.58942	0	3.02899	1.76667	3.10516	3.06906	1.24503	0.691889	0	0.948584	2.60892	0.368133	1.01632	0	0	3.04448	0	2.03232
TCONS_00004836	0	0	4.61312	0	1.79698	0.697436	2.66659	3.44707	9.98735	0	0	0	0	0	3.82392	6.66378	0	0	1.53453	0	0.345944	0.950288	3.32004	0.745404	2.2088	1.01632	0	0	0	0	6.09696
TCONS_00004839	5.53663	5.66719	4.61312	4.47127	1.79698	1.39487	1.77772	1.14902	3.63176	4.8808	0	5.22976	0	0	0	4.24058	0.883337	0	2.04604	0.622517	1.03783	3.32601	3.79434	2.23621	1.47253	1.01632	2.44969	0.921966	0	0.917825	0
TCONS_00004841	1.84554	5.66719	0	0	0	0.697436	0	0	0	0	8.60489	2.98844	1.85505	0	6.37321	0	0	2.07011	1.02302	0	3.1135	0.950288	3.79434	0.745404	2.94507	0.508162	0.612424	0	0	3.6713	0
TCONS_00004843	3.69109	5.66719	2.30656	0	1.79698	4.18461	0	4.5961	0	1.95232	4.30245	9.71241	3.71009	5.17884	12.7464	1.81739	3.53335	3.10516	0	0	3.45944	5.22658	6.1658	0.745404	4.4176	19.8183	3.06212	9.21966	0	21.11	4.06464
TCONS_00004844	0	5.66719	2.30656	0	0	7.67179	7.1109	11.4902	14.5271	2.92848	4.30245	9.71241	1.85505	9.49454	5.09857	3.63479	0	2.07011	1.02302	8.09272	4.84322	4.75144	8.53726	3.35432	9.20333	5.58978	4.28697	0	6.08896	0	0
TCONS_00004846	0	0	13.8393	0	0	4.18461	4.44431	0	8.17147	2.92848	0	0	0	0	0	0	0	0	0	0	0	0.475144	0	0	0	0	0	3.68786	0	0	0
TCONS_00004849	0	0	4.61312	0	0	2.78974	2.66659	0	1.81588	0	0	0	0	0	0	0	0	0	0	0	0	0	0	0	0	0	0	0	0	0	0
TCONS_00004853	0	0	0	0	0	1.39487	0	1.14902	3.63176	1.95232	0	6.72398	3.71009	6.90512	0	1.81739	1.76667	4.14021	3.58057	0.622517	3.80539	0	4.74292	1.49081	6.25827	1.01632	2.44969	0	0	2.75348	0
TCONS_00004857	3.69109	0	2.30656	0	0	0	0	1.14902	0	1.46424	0	0	7.42019	0.86314	0	0	2.65001	0	1.02302	2.49007	0.691889	0.475144	0.948584	0	0	2.54081	1.83727	0.921966	0	0	4.06464
TCONS_00004863	0	2.83359	11.5328	0	1.79698	2.78974	0	2.29805	2.72382	0.48808	0	0	1.85505	0	1.27464	1.2116	1.76667	1.03505	0.51151	0	3.1135	0.475144	0	1.11811	2.57693	0	0.612424	0.921966	0	0	10.1616
TCONS_00004864	0	0	0	0	0	0	0.888862	0	0	1.46424	0	1.49422	0	0	0	0	1.76667	0	0	0	0	0	0	0	1.1044	0.508162	0	0	0	0	0
TCONS_00004865	3.69109	2.83359	0	0	3.59395	6.27692	7.99976	13.7883	24.5144	13.1781	0	0	0	0	0	2.42319	3.53335	2.07011	1.53453	3.11259	2.42161	2.85086	0.948584	1.11811	0	0.508162	0	0	0	4.58913	0
TCONS_00004870	9.22772	0	16.1459	0	0	0	0	0	0	0	0	0.747109	5.56514	0.86314	2.54928	0	0	0	0	0	0	0	0	0	0	0	2.44969	6.45376	0	0	0
TCONS_00004878	0	0	6.91967	0	1.79698	6.27692	6.22204	4.5961	6.35559	3.41656	4.30245	2.24133	3.71009	5.17884	6.37321	18.1739	7.95004	11.3856	1.53453	4.98014	4.15133	6.17687	8.06296	6.33594	7.7308	1.01632	0.612424	1.84393	6.08896	0	0
TCONS_00004880	3.69109	59.5055	6.91967	0	3.59395	4.88205	0	5.74512	1.81588	3.90464	4.30245	21.6662	25.9707	37.115	33.1407	22.4145	14.1334	19.666	14.3223	14.9404	18.681	11.8786	15.1773	9.31756	14.7253	13.7204	10.4112	14.7515	6.08896	3.6713	6.09696
TCONS_00004883	0	2.83359	0	0	1.79698	0	0.888862	0	3.63176	1.46424	0	1.49422	0	0	5.09857	0.605798	0	0	0	0	0.691889	0	0.948584	1.49081	0.736267	1.01632	0.612424	0	0	0	4.06464
TCONS_00004884	5.53663	0	13.8393	26.8276	7.18791	0	4.44431	5.74512	9.98735	0.976159	0	1.49422	0	2.58942	0	4.24058	0	0	0.51151	2.49007	0	0.950288	4.26863	1.49081	0.736267	1.52448	0	0	3.04448	4.58913	4.06464
TCONS_00004889	0	2.83359	0	0	0	0	1.77772	0	0	0.48808	0	0	0	0.86314	1.27464	0.605798	1.76667	1.03505	0	0	0.691889	0	0	0.372702	0	1.01632	0.612424	0	0	0	0
TCONS_00004892	0	0	0	4.47127	0	0	0	0	1.81588	0	0	0	0	0	0	0.605798	3.53335	2.07011	0.51151	0.622517	0	0	0.474292	0	0.736267	0	0	0	0	0.917825	0
TCONS_00004893	1.84554	0	2.30656	0	5.39093	0	0	6.89415	2.72382	1.46424	0	4.48265	1.85505	5.17884	1.27464	6.05798	11.4834	16.5608	9.7187	14.9404	8.30267	7.12716	4.26863	6.70864	8.46706	2.03265	3.67454	0	3.04448	7.3426	0
TCONS_00004897	0	0	9.22623	0	0	0	0	3.44707	5.44765	0	0	0	0	0.86314	0	2.42319	0	0	0	0	0	0	0	0.745404	0	0	1.22485	0	0	0	2.03232
TCONS_00004898	0	0	0	0	0	0.697436	2.66659	1.14902	9.07941	1.95232	0	0	0	3.45256	0	0	0	0	1.02302	0	0	0	0.948584	0	0	0	0	0	0	0	4.06464
TCONS_00004902	0	0	0	0	1.79698	0	0	2.29805	3.63176	0.48808	0	0	0	0	0	2.42319	0	0	0	0	0.691889	0	0	0	0	0	0	0	0	1.83565	0
TCONS_00004904	0	0	0	0	0	0	1.77772	3.44707	0	0	0	1.49422	0	0	0	0	0	0	0	0	0	0.475144	0	2.23621	0	0	0	0	0	0	0
TCONS_00004910	1.84554	0	0	0	3.59395	0	0	2.29805	1.81588	0.976159	0	0	0	0	0	0	0	0	0	0	0.691889	0	0	0	0	0	0	0	0	0	0
TCONS_00004914	0	0	0	0	0	2.09231	0	0	2.72382	0.976159	4.30245	6.72398	3.71009	9.49454	5.09857	0.605798	4.41669	0	1.02302	3.11259	7.26483	5.70173	5.6915	6.70864	5.89013	2.03265	2.44969	0	0	1.83565	0
TCONS_00004919	0	2.83359	0	0	0	0	0	0	0.907941	0.48808	0	0	0	0	0	1.81739	1.76667	1.03505	0.51151	1.86755	0.691889	0.475144	0.948584	1.11811	0.368133	0	0	0	0	0	0
TCONS_00004921	0	0	0	0	0	0.697436	0	0	1.81588	0	0	4.48265	5.56514	1.72628	0	0	0	0	0	0	4.15133	0.950288	4.74292	3.35432	4.78573	2.03265	0	1.84393	0	3.6713	0
TCONS_00004925	0	0	0	0	0	0	3.55545	1.14902	1.81588	0	8.60489	0	0	2.58942	0	0	0	0	0	1.24503	0.691889	0.950288	0	3.35432	3.68133	1.52448	0	0	0	1.83565	0
TCONS_00004926	1.84554	0	0	0	0	0	1.77772	3.44707	0.907941	0	0	0	0	0	0	0.605798	0.883337	0	0	1.24503	1.38378	0	0	0.372702	0	0	0	0	3.04448	0	0
TCONS_00004931	1.84554	0	4.61312	8.94254	0	3.48718	0	0	1.81588	0	0	0	0	0	0	0.605798	0	0	0	0	0.345944	0	0	0	0	0	0	0	0	0	0
TCONS_00004932	1.84554	0	0	0	0	0	0	3.44707	0	0	0	1.49422	0	0	0	0.605798	0	0	0	0	0.345944	0.475144	0	0.372702	0	1.01632	0	0	0	0	0
TCONS_00004938	1.84554	0	0	84.9541	102.428	123.446	82.6642	118.35	150.718	45.8795	0	0	0	2.58942	0	6.05798	0	2.07011	3.58057	5.60265	10.7243	15.6797	13.2802	15.6535	22.088	1.01632	0	0.921966	3.04448	27.5348	38.6141
TCONS_00004939	0	0	0	0	0	0	0	2.29805	0	0	0	0	5.56514	1.72628	0	3.02899	0	0	1.02302	1.24503	0	0	0	0	0	0	0	0	0	0	0
TCONS_00004943	0	0	0	0	0	0	0	0	0	0	0	0	0	0	0	1.2116	5.30002	2.07011	2.04604	2.49007	0	0	0	0	0	0	0	0	0	0	0
TCONS_00004944	0	0	2.30656	0	0	0.697436	1.77772	1.14902	0	0	0	0	0	0	0	0	0	0	0	1.24503	0	0	0.474292	0.745404	0.736267	0	0	0	0	0	0
TCONS_00004952	0	5.66719	0	0	5.39093	1.39487	0	0	1.81588	1.46424	0	1.49422	3.71009	0	2.54928	3.63479	5.30002	2.07011	0	1.24503	0.691889	2.37572	1.42288	0.745404	2.94507	0.508162	1.22485	0	0	0	0
TCONS_00004963	0	0	0	0	0	0	0	0	0	0	0	1.49422	0	1.72628	0	3.63479	0.883337	1.03505	1.02302	0	0	0	0	0	0	0	0	0	0	0	0
TCONS_00004966	0	2.83359	0	0	0	0	2.66659	2.29805	2.72382	1.46424	0	1.49422	0	0.86314	2.54928	1.2116	2.65001	4.14021	3.58057	1.24503	2.42161	3.32601	4.74292	3.72702	4.4176	2.54081	1.22485	2.7659	3.04448	0.917825	0
TCONS_00004975	0	0	0	0	0	0	0.888862	2.29805	0	1.46424	0	1.49422	0	0	0	0	0	0	0	0	0.691889	1.42543	0	0.372702	0.736267	0	1.22485	0.921966	0	0	0
TCONS_00004986	0	0	0	0	0	0	0	0	0	1.95232	4.30245	0.747109	0	0	1.27464	2.42319	0	0	0	0	1.38378	1.90058	0	0	0	1.01632	0	0	0	0	0
TCONS_00004989	0	0	0	0	0	0	0	4.5961	0	0	0	0	0	2.58942	0	0	0	0	0	0.622517	0	0	0	0.372702	0	0	0	0	0	1.83565	0
TCONS_00004990	0	0	0	0	0	0	1.77772	0	6.35559	1.95232	0	0	0	0	0	0	0	0	0	0	0	0	0	0	0	0	0	0	0	0	0
TCONS_00004993	0	0	2.30656	0	0	0	1.77772	0	0	0.48808	0	1.49422	0	0	0	0	0	0	0	0	0	0.475144	0	0	0	1.01632	0	0	0	0	8.12928
TCONS_00004997	0	0	0	0	0	2.09231	0	0	0	0.976159	0	0	0	0	0	2.42319	1.76667	2.07011	1.02302	0	1.38378	0.950288	4.74292	1.49081	1.47253	1.52448	0	0	0	3.6713	0
TCONS_00005005	0	0	0	0	3.59395	10.4615	2.66659	0	0	0.48808	0	0	0	0	0	0	0	0	0	0	0	0	0	0	0	0	0	0	0	0	0
TCONS_00005006	0	0	0	0	0	0	0.888862	0	0	1.95232	0	0	0	0	2.54928	0	0	2.07011	0	0	0	0.950288	0	2.98162	0.368133	0	2.44969	0	0	0	0
TCONS_00005010	3.69109	0	0	0	0	0	0	0	0	3.41656	0	0	1.85505	0	0	0	0	0	0	0.622517	0.691889	0.475144	0.948584	3.35432	3.3132	1.01632	0	0	0	1.83565	2.03232
TCONS_00005012	0	0	0	0	0	0	0	0	0.907941	0.48808	0	0	0	0	0	1.81739	0	2.07011	0.51151	1.24503	1.38378	0.950288	1.89717	1.49081	0.368133	0	0	0	0	0	0
TCONS_00005013	0	2.83359	0	0	0	0	0	0	0	0	0	1.49422	0	5.17884	1.27464	6.05798	0.883337	0	0.51151	1.24503	0.345944	0	0	1.11811	1.1044	0	0	2.7659	0	0	0
TCONS_00005029	0	0	0	0	1.79698	0	0	2.29805	0	0.976159	0	0	0	0	0	0	0	0	0	0	0	0	0	0.745404	2.57693	0	0	0	3.04448	0	0
TCONS_00005033	7.38218	0	9.22623	0	0	5.57949	3.55545	2.29805	8.17147	2.4404	0	2.98844	0	0.86314	7.64785	1.2116	5.30002	2.07011	1.53453	4.98014	6.57294	4.2763	2.84575	3.72702	5.89013	4.06529	2.44969	1.84393	0	3.6713	0
TCONS_00005036	23.9921	62.3391	29.9852	38.0058	55.7063	34.8718	69.3313	70.0905	28.1462	31.2371	34.4196	14.1951	51.9413	19.8522	20.3943	12.116	2.65001	6.21032	0	4.98014	9.3405	1.42543	8.53726	16.3989	5.522	7.62242	7.34908	23.9711	33.4893	36.713	30.4848
TCONS_00005047	1.84554	0	13.8393	0	8.98489	7.67179	4.44431	14.9373	9.07941	15.1305	0	0.747109	0	0	0	0	0	0	0.51151	0	0	0	0	0	0	0	0	1.84393	18.2669	0	4.06464
TCONS_00005049	0	0	0	0	0	0	0	2.29805	0	0	0	6.72398	0	0	2.54928	1.2116	0	0	0	0	2.76756	6.17687	0	4.09972	3.68133	0	2.44969	1.84393	0	1.83565	10.1616
TCONS_00005054	3.69109	5.66719	20.759	11.1782	37.7365	17.4359	19.555	32.1727	0	11.2258	4.30245	11.9537	27.8257	8.6314	19.1196	7.26957	1.76667	5.17526	4.60359	1.24503	2.07567	1.42543	0.474292	4.09972	2.94507	6.09794	12.2485	37.8006	21.3114	55.0695	6.09696
TCONS_00005067	3.69109	5.66719	16.1459	0	3.59395	2.09231	4.44431	5.74512	9.07941	9.27351	12.9073	0	1.85505	3.45256	0	3.63479	10.6	10.3505	7.67266	13.0729	10.0324	1.90058	2.37146	3.35432	2.94507	1.01632	0.612424	3.68786	0	0.917825	2.03232
TCONS_00005070	0	0	6.91967	0	0	1.39487	0	0	1.81588	0.48808	4.30245	14.1951	1.85505	3.45256	3.82392	4.24058	0	0	7.16115	4.35762	0.691889	0	0	0	0	4.06529	3.67454	3.68786	3.04448	0	0
TCONS_00005074	0	0	0	4.47127	0	0	0.888862	2.29805	2.72382	0	0	0	1.85505	3.45256	0	1.2116	0	2.07011	0.51151	2.49007	0	0.950288	2.37146	0	0	0	0.612424	0	0	0	0
TCONS_00005078	0	0	0	0	0	2.09231	1.77772	0	0	0.976159	0	0	3.71009	0	0	0	0	0	0	0	0	0	0	0	0	0	0	0	0	2.75348	0
TCONS_00005079	3.69109	0	0	0	0	0.697436	0	5.74512	1.81588	0.48808	0	8.2182	7.42019	1.72628	1.27464	3.02899	1.76667	4.14021	2.55755	3.7351	0.691889	0	0.474292	0	1.1044	7.11426	1.83727	3.68786	0	0	0
TCONS_00005080	0	0	0	2.23563	0	2.09231	1.77772	2.29805	2.72382	2.4404	0	0.747109	0	0	0	1.2116	3.53335	2.07011	1.02302	2.49007	1.72972	2.37572	2.37146	2.23621	2.94507	6.6061	3.67454	4.60983	0	1.83565	8.12928
TCONS_00005082	3.69109	5.66719	0	0	0	1.39487	0.888862	0	0	0.48808	0	6.72398	3.71009	1.72628	1.27464	0	3.53335	0	0	0	0.345944	0	0	1.49081	1.1044	2.03265	2.44969	1.84393	0	0.917825	2.03232
TCONS_00005085	0	8.50078	0	2.23563	0	0	0	0	0.907941	0	0	0	0	3.45256	1.27464	0	0	0	0	0	0	0	0	0	0	0.508162	2.44969	0	0	0	0
TCONS_00005094	0	0	6.91967	0	3.59395	0	0	0	3.63176	0	0	0	0	0	6.37321	0.605798	0	0	0	0	0	1.90058	0.948584	1.49081	0	1.52448	1.22485	5.5318	0	0	2.03232
TCONS_00005095	0	0	0	0	0	1.39487	0	3.44707	4.5397	1.95232	0	0	0	0	0	0.605798	0	0	0	1.24503	1.72972	0	1.42288	0.745404	4.4176	2.03265	0	0	0	0	0
TCONS_00005101	7.38218	2.83359	13.8393	2.23563	7.18791	11.159	7.1109	5.74512	5.44765	6.83311	12.9073	1.49422	0	0	5.09857	9.69277	0	3.10516	2.55755	2.49007	0	5.70173	3.79434	1.11811	3.68133	1.01632	4.28697	1.84393	0	2.75348	10.1616
TCONS_00005111	0	0	0	0	1.79698	0	0	0	1.81588	0	0	0	1.85505	2.58942	0	0.605798	0	2.07011	0	0	0	0	0	0	0	1.01632	0	0	0	0.917825	0
TCONS_00005114	0	0	0	0	0	0	0	1.14902	1.81588	2.4404	0	0	0	0	0	0	0	0	0	0.622517	0.691889	0	0.948584	0.745404	0	1.01632	0	0	0	0	0
TCONS_00005119	1.84554	0	0	0	0	1.39487	2.66659	0	2.72382	0.48808	0	0	1.85505	0	0	0	0	0	0.51151	0.622517	0.345944	0	0	0.745404	2.2088	0.508162	0	0.921966	0	0.917825	0
TCONS_00005120	0	0	0	0	5.39093	0	0	2.29805	0	0	0	0	0	0	0	0	5.30002	0	1.02302	0	0.691889	0	0.948584	0.745404	0	0	0	0	0	0	0
TCONS_00005122	0	2.83359	0	2.23563	0	0	0	0	0	0	0	1.49422	0	1.72628	5.09857	3.02899	4.41669	2.07011	3.06906	0	2.76756	0	0.948584	0	0	1.52448	0	0	6.08896	0	0
TCONS_00005125	0	0	0	0	0	4.18461	3.55545	3.44707	1.81588	1.46424	0	0	0	0	0	0	0	0	0	0	1.03783	0	1.42288	0	0.736267	0	0	0	0	2.75348	0
Aqu2.1.00005_001	0	0	0	0	0	4.18461	3.55545	9.1922	13.6191	2.92848	0	0	0	0	0	0	0	0	0	0	0.691889	0.475144	0.948584	0	0.368133	0	0	1.84393	0	5.50695	2.03232
Aqu2.1.00011_001	0	0	0	4.47127	0	0	0	0	6.35559	0	0	0	0	0	0	0.605798	0	0	0	0	0	0	0	0.372702	0	0	1.22485	0	3.04448	0.917825	2.03232
Aqu2.1.00014_001	1.84554	14.168	0	0	12.5788	3.48718	4.44431	3.44707	2.72382	1.46424	0	1.49422	1.85505	0	0	0	0	0	1.02302	1.86755	0	0	0	0	0.368133	1.52448	0.612424	2.7659	0	2.75348	4.06464
Aqu2.1.00015_001	5.53663	19.8352	6.91967	0	8.98489	21.6205	47.1097	62.0473	40.8573	21.9636	8.60489	8.2182	64.9266	10.3577	40.7885	3.63479	0.883337	0	0.51151	0.622517	2.42161	5.22658	15.1773	2.23621	4.04947	130.598	120.035	294.107	76.112	121.153	308.913
Aqu2.1.00018_001	0	0	0	0	0	0.697436	2.66659	2.29805	0.907941	0	0	0	0	0	0	0	1.76667	0	1.02302	2.49007	0	0	0	0	0	1.01632	0	0.921966	0	0	0
Aqu2.1.00021_001	36.9109	2.83359	18.4525	4.47127	0	2.09231	2.66659	0	0	2.4404	0	0	0	0	2.54928	3.02899	0	0	0	2.49007	0	1.42543	0.474292	2.60892	0.368133	1.01632	5.51181	1.84393	0	0.917825	0
Aqu2.1.00026_001	0	0	0	0	1.79698	0	2.66659	2.29805	0	1.95232	0	2.98844	0	0	5.09857	0	0	0	0	0	1.03783	1.90058	3.79434	2.23621	1.47253	0	2.44969	0	0	0	0
Aqu2.1.00027_001	3.69109	2.83359	4.61312	0	0	0.697436	3.55545	8.04317	1.81588	1.95232	0	1.49422	0	0	0	0	0	1.03505	1.53453	0.622517	0	1.90058	1.89717	0.745404	4.04947	0	0	0	0	1.83565	6.09696
Aqu2.1.00029_001	0	2.83359	0	0	3.59395	0	0	0	0	0	4.30245	10.4595	3.71009	0.86314	5.09857	9.08697	4.41669	8.28042	4.09208	0.622517	1.72972	0.475144	0.948584	0	1.1044	3.04897	1.83727	0	0	2.75348	0
Aqu2.1.00030_001	501.988	320.196	355.21	210.15	84.4579	27.8974	224.882	75.8356	815.331	473.437	64.5367	150.169	369.154	49.199	1752.63	72.0899	184.617	256.693	376.472	96.4902	30.4431	273.683	367.102	598.56	418.568	128.565	1097.46	1508.34	63.9341	311.143	229.652
Aqu2.1.00036_001	1.84554	5.66719	4.61312	0	0	4.88205	1.77772	3.44707	7.26353	7.80927	4.30245	19.4248	24.1156	22.4416	50.9857	20.5971	22.0834	13.4557	21.9949	12.4503	13.1459	14.7295	15.6516	17.8897	17.3023	4.57345	6.12424	11.0636	9.13344	7.3426	16.2586
Aqu2.1.00037_001	1.84554	5.66719	6.91967	2.23563	0	4.18461	0	8.04317	0	3.90464	0	6.72398	3.71009	6.90512	3.82392	6.66378	15.0167	0	1.02302	2.49007	0.691889	0.950288	0.948584	2.98162	1.84067	5.08162	3.06212	44.2544	6.08896	6.42478	12.1939
Aqu2.1.00039_001	1.84554	0	2.30656	2.23563	10.7819	0.697436	0.888862	2.29805	3.63176	2.4404	0	2.98844	14.8404	0	7.64785	3.02899	10.6	8.28042	1.02302	1.24503	2.07567	4.2763	6.1658	3.72702	2.57693	1.01632	0	5.5318	6.08896	1.83565	14.2262
Aqu2.1.00045_001	0	0	0	0	0	0	0	0	0	0	0	0	0	0	0	0.605798	0.883337	3.10516	0.51151	0.622517	0.691889	0.475144	0	0	0.736267	0	0.612424	0	6.08896	0	0
Aqu2.1.00048_001	0	0	0	8.94254	3.59395	0	0	3.44707	0.907941	0	0	1.49422	0	0	0	0	4.41669	0	2.55755	0	0	0	0	0	0	1.01632	0	0	0	0	0
Aqu2.1.00049_001	57.2119	8.50078	110.715	26.8276	30.5486	19.5282	23.9993	75.8356	54.4765	6.34503	103.259	9.71241	9.27523	15.5365	7.64785	18.1739	16.7834	18.6309	8.18417	21.7881	13.4918	9.02773	9.48584	19.7532	8.8352	5.08162	11.0236	9.21966	42.6227	8.26043	22.3555
Aqu2.1.00050_001	1.84554	0	0	0	0	1.39487	0	0	3.63176	0	0	0	1.85505	0	2.54928	1.2116	0	0	0.51151	0	0.345944	0	0.948584	0.745404	0	2.54081	0.612424	0	0	0	0
Aqu2.1.00054_001	20.301	2.83359	9.22623	4.47127	0	16.041	13.3329	22.9805	29.0541	6.34503	0	2.98844	0	0	0	1.81739	0	0	1.02302	0	0	0	0	0.372702	0.368133	1.01632	0	0.921966	0	0	0
Aqu2.1.00055_001	0	0	0	0	0	0	0	0	0.907941	0	0	1.49422	0	0	0	0.605798	1.76667	5.17526	0	1.24503	0	0	0	0	0	0	0	0.921966	0	0	0
Aqu2.1.00056_001	0	0	4.61312	0	0	0	0	0	3.63176	0	0	0	0	0	0	0	0.883337	0	0	0	0	0	0.474292	0.745404	0	0	0.612424	0	0	0	0
Aqu2.1.00058_001	0	0	0	4.47127	1.79698	1.39487	0.888862	2.29805	4.5397	3.41656	0	0	0	0	0	0	0.883337	0	0	0.622517	0	0	0.948584	0	1.1044	3.04897	0	0	3.04448	0.917825	0
Aqu2.1.00064_001	44.2931	48.1711	2.30656	38.0058	10.7819	10.4615	64.8869	21.8315	449.431	139.103	0	44.0794	44.5211	1.72628	342.879	16.9623	19.4334	28.9815	32.7367	12.4503	12.1081	148.245	249.478	391.337	286.408	41.1611	386.439	1057.49	0	61.4943	144.295
Aqu2.1.00065_001	1.84554	0	0	0	1.79698	0	0.888862	0	0	0.48808	0	0	0	0	0	0	0.883337	1.03505	0	0	0	0	0.474292	1.86351	0	0	0.612424	0.921966	0	0	0
Aqu2.1.00066_001	0	0	0	0	0	0	0	0	0	0	0	0	0	0	0	0	0	0	0	0	1.38378	0	1.42288	0.745404	1.47253	0	1.22485	0	0	0	0
Aqu2.1.00067_001	0	0	0	2.23563	0	0	2.66659	5.74512	2.72382	0	0	0	0	0	0	0	0	0	0	0	0	0	0	0.745404	0	0	0	0	0	0	0
Aqu2.1.00070_001	0	0	4.61312	0	3.59395	0	0	0	1.81588	0.976159	8.60489	2.24133	0	0	0	0	0.883337	1.03505	1.02302	0.622517	2.76756	0.950288	3.79434	0.745404	3.68133	0	1.22485	0	0	0	4.06464
Aqu2.1.00073_001	7.38218	5.66719	41.518	6.7069	12.5788	32.7795	91.5528	135.585	121.664	27.3325	0	1.49422	1.85505	3.45256	1.27464	0	1.76667	0	0	0	0	0	2.84575	1.49081	1.1044	2.03265	1.22485	0.921966	0	0	6.09696
Aqu2.1.00074_001	1.84554	0	0	0	0	0	0	0	0.907941	0.48808	0	0	3.71009	0	2.54928	0.605798	1.76667	0	1.53453	0.622517	0	0.950288	0.948584	0	0.368133	0	1.22485	3.68786	3.04448	0	0
Aqu2.1.00079_001	0	0	4.61312	0	0	0	0	0	0	0	0	2.24133	0	0	0	0	0.883337	2.07011	0.51151	1.86755	0	0.475144	0.948584	0	2.57693	0.508162	1.22485	0	0	0	0
Aqu2.1.00085_001	0	0	0	0	0	0	0	1.14902	5.44765	0.48808	0	0	0	0	0	0	0	1.03505	0	1.24503	0	0	0	0.745404	0	0	0	0.921966	0	0	0
Aqu2.1.00086_001	0	0	0	0	0	1.39487	0.888862	1.14902	0	1.46424	0	1.49422	0	0	0	0	0	0	0	0	0	0.475144	0.474292	0	0.368133	0	0	0	0	0	0
Aqu2.1.00087_001	0	0	4.61312	6.7069	0	0	0	0	0.907941	0.48808	0	1.49422	0	0	2.54928	0	0	0	1.02302	0	0	1.42543	2.37146	0	0.736267	3.04897	0	1.84393	0	0	0
Aqu2.1.00088_001	0	8.50078	0	4.47127	0	1.39487	1.77772	2.29805	0	0	8.60489	4.48265	5.56514	1.72628	5.09857	1.2116	0	0	1.02302	0	0	0	0	0.745404	0	3.04897	2.44969	0	0	0.917825	0
Aqu2.1.00089_001	3.69109	0	6.91967	0	0	0	0	1.14902	3.63176	0	0	0	0	0	0	0	0.883337	0	0	1.24503	0.345944	0.475144	0	0.745404	0	0	0	0	0	0	4.06464
Aqu2.1.00094_001	1.84554	0	0	4.47127	0	0.697436	7.1109	0	1.81588	2.4404	4.30245	0	0	0	1.27464	0	0	0	0	0	0	0	0.474292	1.86351	0	0	3.06212	1.84393	0	0	34.5494
Aqu2.1.00095_001	25.8376	0	18.4525	2.23563	0	6.97436	3.55545	4.5961	4.5397	8.78543	0	2.24133	12.9853	0	5.09857	3.63479	7.0667	0	0.51151	0.622517	3.80539	2.85086	2.84575	4.47243	2.2088	6.09794	4.89939	11.0636	3.04448	1.83565	4.06464
Aqu2.1.00096_001	1.84554	14.168	0	0	7.18791	4.88205	7.1109	2.29805	1.81588	0.976159	4.30245	6.72398	1.85505	4.3157	0	4.24058	2.65001	4.14021	5.62662	5.60265	4.84322	6.65201	4.74292	5.21783	6.6264	6.6061	9.18635	15.6734	0	3.6713	4.06464
Aqu2.1.00098_001	7.38218	0	36.9049	2.23563	0	0	1.77772	5.74512	8.17147	4.8808	17.2098	2.24133	0	1.72628	2.54928	2.42319	0	2.07011	0	1.86755	0	0.475144	1.42288	1.49081	0	0.508162	0	0	0	0.917825	14.2262
Aqu2.1.00099_001	0	0	2.30656	0	0	0.697436	0	0	0.907941	1.95232	4.30245	2.98844	3.71009	1.72628	0	0	0	2.07011	3.06906	0.622517	2.07567	0.475144	1.89717	1.11811	2.2088	0	2.44969	0	0	3.6713	4.06464
Aqu2.1.00100_001	3.69109	17.0016	0	0	3.59395	2.09231	1.77772	2.29805	1.81588	2.92848	12.9073	8.96531	18.5505	19.8522	22.9435	12.116	17.6667	3.10516	9.20719	22.4106	14.1837	9.02773	7.11438	6.70864	5.15387	19.8183	6.12424	1.84393	12.1779	2.75348	12.1939
Aqu2.1.00102_001	3.69109	2.83359	0	0	0	1.39487	0	0	2.72382	5.85695	0	2.24133	5.56514	2.58942	2.54928	4.84638	0	10.3505	5.1151	1.86755	11.7621	7.6023	3.32004	4.84513	4.78573	1.52448	3.06212	2.7659	6.08896	4.58913	0
Aqu2.1.00103_001	0	0	0	0	3.59395	0	0	0	0	0	4.30245	0	0	0	0	1.2116	2.65001	0	0.51151	1.86755	0	0.475144	0.474292	0	1.1044	3.55713	0	0	0	0	0
Aqu2.1.00110_001	0	0	0	0	0	0	1.77772	1.14902	0	0	0	0	0	0	0	0.605798	0	1.03505	0	0.622517	0.345944	0	0	1.11811	0	0.508162	0	0	0	0	0
Aqu2.1.00113_001	0	0	0	0	0	0	0	0	0	0	0	0	0	0	0	0	0	2.07011	1.02302	0	2.07567	0	0	0	0	0	0	0.921966	0	0	0
Aqu2.1.00117_001	0	5.66719	0	0	0	0	0	0	2.72382	0.976159	0	3.73554	0	0	0	0	0.883337	1.03505	1.02302	0.622517	0	1.42543	0	1.49081	0	0	1.22485	0	0	0	4.06464
Aqu2.1.00118_001	0	0	0	0	0	0	0	0	0	0	0	2.24133	0	2.58942	0	0.605798	0	0	0	0	0	0	0	0	0.736267	0.508162	0	0.921966	0	0	0
Aqu2.1.00124_001	0	0	0	0	0	0	0	0	0	1.95232	0	0	0	0	0	0	0	0	0	0	0.345944	1.90058	2.37146	1.49081	1.1044	0	0	0	0	0	0
Aqu2.1.00127_001	1.84554	5.66719	13.8393	6.7069	39.5335	9.7641	7.99976	6.89415	6.35559	9.76159	4.30245	11.2066	0	6.04198	3.82392	7.26957	15.0167	11.3856	11.7647	4.98014	6.91889	8.07745	2.84575	8.19945	13.6209	6.6061	4.28697	2.7659	6.08896	9.17825	16.2586
Aqu2.1.00129_001	14.7644	0	4.61312	0	1.79698	0	0	1.14902	5.44765	0	0	1.49422	3.71009	0	2.54928	0	0	2.07011	0	0	0	0.475144	1.42288	0	0	0	1.22485	0	0	0	2.03232
Aqu2.1.00131_001	0	0	0	0	0	2.78974	0	3.44707	4.5397	0	0	0	0	0	0	3.02899	4.41669	11.3856	3.58057	3.7351	0	0	0.948584	0	0.736267	0	0.612424	0	0	0	0
Aqu2.1.00132_001	0	0	0	0	0	2.09231	0.888862	0	0	6.34503	4.30245	13.448	0	3.45256	6.37321	21.8087	24.7334	23.8062	22.5065	19.9205	11.0702	21.3815	12.8059	12.2992	10.3077	12.1959	7.96151	4.60983	6.08896	1.83565	0
Aqu2.1.00134_001	3.69109	0	0	0	0	2.78974	0.888862	0	7.26353	1.46424	0	0	0	0	0	0	0	0	0	0	0	0	0	0	0	0	0	8.29769	0	0	0
Aqu2.1.00138_001	0	0	4.61312	0	1.79698	1.39487	0	0	1.81588	1.46424	0	1.49422	0	0	0	0.605798	0	2.07011	1.02302	0	1.72972	0.950288	3.79434	0.372702	1.84067	0	0	0	0	0.917825	6.09696
Aqu2.1.00141_001	29.5287	14.168	34.5984	4.47127	3.59395	8.36923	6.22204	28.7256	13.6191	4.39272	0	5.97687	12.9853	3.45256	5.09857	4.84638	1.76667	2.07011	1.02302	1.24503	1.38378	3.80115	3.79434	2.23621	4.4176	4.57345	4.89939	12.9075	9.13344	3.6713	6.09696
Aqu2.1.00144_001	0	0	0	0	0	0	0	0	0	0	0	5.97687	0	0	8.92249	0	0	0	0	0	0	0	0	0	0	1.52448	0	0	0	0	0
Aqu2.1.00148_001	11.0733	0	13.8393	2.23563	1.79698	1.39487	0.888862	6.89415	2.72382	0.976159	0	0	1.85505	0	0	0	0.883337	2.07011	0.51151	0	0	0.950288	0.948584	1.49081	0	0.508162	0.612424	0.921966	0	0	2.03232
Aqu2.1.00150_001	3.69109	5.66719	16.1459	17.8851	25.1577	41.1487	42.6654	45.961	48.1209	22.9397	4.30245	5.97687	3.71009	1.72628	7.64785	13.9333	12.3667	38.2969	16.8798	9.33776	12.454	9.97802	14.2288	22.7348	20.2473	6.6061	4.89939	0.921966	6.08896	20.1922	8.12928
Aqu2.1.00151_001	0	0	16.1459	0	1.79698	1.39487	3.55545	2.29805	2.72382	1.95232	0	1.49422	0	0	0	1.2116	1.76667	0	3.58057	2.49007	0.345944	1.42543	3.32004	1.49081	1.1044	0	3.67454	10.1416	0	0	4.06464
Aqu2.1.00154_001	0	0	0	0	0	0	0	0	1.81588	0	0	1.49422	1.85505	0.86314	0	0	1.76667	0	0	0	1.03783	0	0	0	0	0.508162	0	0	0	0	2.03232
Aqu2.1.00163_001	0	5.66719	0	0	0	0	0	0	0	0	0	0.747109	0	0	0	1.2116	0	2.07011	1.53453	0.622517	0	0.950288	0.948584	0.372702	0	0.508162	1.22485	0	0	0	0
Aqu2.1.00165_001	0	0	0	0	0	0	0	0	0	0.976159	0	0	0	0	0	0	1.76667	1.03505	1.02302	0	0	0	1.42288	0	0.736267	0	0	0	0	0.917825	0
Aqu2.1.00166_001	1.84554	5.66719	0	0	0	3.48718	0	5.74512	0.907941	0.976159	4.30245	2.98844	0	3.45256	1.27464	3.63479	2.65001	2.07011	4.60359	2.49007	6.57294	5.22658	2.84575	4.47243	2.94507	0.508162	3.06212	1.84393	6.08896	4.58913	4.06464
Aqu2.1.00171_001	3.69109	0	0	0	0	0	0	0	0	0	0	0	0	0.86314	3.82392	0	1.76667	7.24537	0	0	0	0	0	0	0.736267	0	0	0	0	0	0
Aqu2.1.00172_001	0	2.83359	0	4.47127	0	0	0	0	1.81588	0	4.30245	2.98844	0	2.58942	2.54928	6.66378	3.53335	3.10516	1.02302	2.49007	2.42161	4.75144	2.84575	0.745404	2.94507	4.06529	4.28697	0	0	1.83565	8.12928
Aqu2.1.00176_001	0	0	11.5328	0	0	0	0	0	0	0	0	0.747109	1.85505	0	0	0	0	0	0	0	0	0	0	0	0	1.01632	2.44969	1.84393	0	0	0
Aqu2.1.00177_001	0	0	0	0	0	0	0.888862	0	0	3.41656	0	0	0	0	0	0	0	0	0	0	0	0	0.948584	0	0.368133	0	0	0.921966	0	0	30.4848
Aqu2.1.00178_001	7.38218	0	9.22623	0	0	0.697436	0	2.29805	0	4.39272	4.30245	1.49422	3.71009	2.58942	10.1971	7.87537	5.30002	1.03505	9.7187	6.22517	10.3783	8.55259	8.06296	7.82675	8.09893	2.03265	1.22485	0	3.04448	1.83565	4.06464
Aqu2.1.00179_001	0	0	0	0	0	0.697436	0.888862	2.29805	0	0.48808	0	0	1.85505	0.86314	0	1.81739	0.883337	0	0	0	0	0	0	0	0	0	1.22485	0.921966	0	0	0
Aqu2.1.00181_001	0	5.66719	4.61312	2.23563	0	2.09231	1.77772	2.29805	1.81588	0	0	0	0	0	0	1.81739	0	0	2.04604	0	0	0	1.42288	0	0	0.508162	0	0	0	0	4.06464
Aqu2.1.00182_001	0	0	0	0	1.79698	0	0	1.14902	1.81588	0.48808	0	0	0	0	0	0	0	0	0	0	0	0	0	0	1.47253	1.52448	0	0	0	0	4.06464
Aqu2.1.00184_001	3.69109	0	2.30656	0	0	0	0	0	0	0	0	1.49422	0	0	0	0	0	0	0	0	0	0	0	0.745404	0	1.01632	1.22485	0.921966	0	0	0
Aqu2.1.00186_001	0	0	4.61312	0	0	0.697436	0.888862	0	1.81588	3.41656	0	0	3.71009	0	0	0.605798	1.76667	2.07011	0	0	1.38378	0	2.84575	1.49081	0.736267	0.508162	0.612424	0	0	0	0
Aqu2.1.00188_001	7.38218	0	2.30656	0	1.79698	0.697436	0	0	2.72382	2.92848	0	0	0	0	0	1.2116	0	0	0	0	0	0.475144	0.474292	0	0	0	0	0.921966	0	0	0
Aqu2.1.00190_001	0	0	2.30656	0	1.79698	2.09231	0.888862	1.14902	1.81588	0	0	0	0	0	0	0.605798	0	1.03505	0.51151	0	0	0	0.948584	0.745404	0.736267	0	0	0	0	0	0
Aqu2.1.00191_001	0	0	0	0	0	0	0	1.14902	0.907941	0	0	0	1.85505	0	0	8.48117	5.30002	1.03505	2.04604	14.3179	35.6323	0.950288	8.06296	14.9081	7.7308	4.57345	4.28697	0	3.04448	0	0
Aqu2.1.00192_001	0	5.66719	0	0	0	0.697436	0	0	0	0	0	0	3.71009	3.45256	0	1.2116	0	2.07011	6.64964	16.1854	0	0	0	0	0	7.62242	0	0	12.1779	0	0
Aqu2.1.00194_001	1.84554	0	0	4.47127	0	3.48718	0.888862	0	2.72382	0	0	1.49422	0	0	1.27464	0.605798	1.76667	2.07011	3.58057	0	0	7.12716	2.84575	0.745404	1.47253	0	2.44969	1.84393	0	0	0
Aqu2.1.00195_001	0	0	0	0	0	0	0	2.29805	0	0	0	1.49422	0	2.58942	1.27464	0.605798	0	1.03505	2.04604	0	0	0.475144	0	1.11811	0.368133	0.508162	0	0	0	0	0
Aqu2.1.00197_001	0	0	6.91967	0	0	2.09231	7.1109	2.29805	13.6191	2.92848	0	1.49422	0	0	0	0	0.883337	0	0.51151	0	0	1.90058	1.42288	1.86351	1.47253	0	3.06212	4.60983	0	0	0
Aqu2.1.00198_001	0	2.83359	0	0	0	0	0.888862	0	0	4.8808	0	5.97687	11.1303	9.49454	3.82392	9.08697	4.41669	9.31547	2.55755	6.84769	10.3783	10.4532	10.9087	5.59053	5.15387	8.63875	4.89939	0	0	1.83565	0
Aqu2.1.00202_001	9.22772	0	4.61312	0	0	0.697436	8.88862	21.8315	19.0668	10.7377	0	4.48265	0	1.72628	11.4718	6.05798	0.883337	3.10516	3.58057	1.24503	4.15133	9.02773	2.84575	8.57215	15.8297	5.58978	4.28697	4.60983	0	1.83565	0
Aqu2.1.00203_001	0	0	0	0	0	0	0	0	0	1.95232	0	0	0	0	0	0	0	2.07011	0	0.622517	1.38378	0	0	1.11811	0	1.01632	0	0	0	0	2.03232
Aqu2.1.00205_001	0	5.66719	6.91967	2.23563	0	6.97436	16.8884	12.6393	7.26353	19.5232	4.30245	2.98844	5.56514	0	0	0	0	0	0.51151	2.49007	1.38378	0	0.474292	0	1.84067	2.03265	0	2.7659	0	2.75348	4.06464
Aqu2.1.00206_001	16.6099	0	6.91967	0	1.79698	0	0	3.44707	5.44765	0.976159	0	0	0	1.72628	0	0.605798	0	0	1.02302	0	0	0.475144	0	0	0	0	0	0	0	0	2.03232
Aqu2.1.00207_001	1.84554	8.50078	13.8393	0	3.59395	5.57949	1.77772	2.29805	5.44765	7.32119	8.60489	8.2182	1.85505	1.72628	2.54928	0	8.83337	3.10516	2.04604	1.86755	5.18917	8.07745	13.2802	7.45404	11.044	9.14691	11.0236	3.68786	0	1.83565	2.03232
Aqu2.1.00221_001	1.84554	8.50078	0	0	0	8.36923	4.44431	1.14902	0.907941	4.39272	0	0	0	0	2.54928	0.605798	0	0	0	0	0.691889	0	0	2.60892	2.2088	3.04897	6.73666	1.84393	0	0.917825	12.1939
Aqu2.1.00226_001	0	0	0	0	0	0	0	0	0	0	0	0.747109	0	0	0	0	0.883337	3.10516	0.51151	0	0.345944	0.475144	0.474292	0.372702	0.368133	2.54081	0.612424	0	0	0	0
Aqu2.1.00229_001	3.69109	5.66719	6.91967	0	1.79698	3.48718	1.77772	3.44707	19.9747	2.92848	0	2.24133	0	1.72628	2.54928	0	0	0	0.51151	0	0	0	0	3.72702	0.368133	2.03265	3.67454	1.84393	0	0.917825	0
Aqu2.1.00235_001	36.9109	36.8367	27.6787	20.1207	8.98489	4.18461	15.1107	0	56.2923	48.3199	4.30245	11.9537	9.27523	5.17884	53.5349	14.5391	17.6667	14.4907	4.60359	6.84769	4.15133	14.2543	4.74292	31.307	12.1484	4.06529	90.0263	58.0838	6.08896	36.713	2.03232
Aqu2.1.00237_001	0	0	0	0	3.59395	0.697436	1.77772	3.44707	3.63176	0	0	0.747109	3.71009	0.86314	1.27464	0.605798	0	0	0	0	0.345944	0.475144	0.474292	0	0	0	0	0	0	0	0
Aqu2.1.00238_001	14.7644	0	2.30656	2.23563	0	0	4.44431	5.74512	5.44765	1.95232	0	0	0	1.72628	0	2.42319	10.6	1.03505	3.06906	1.86755	3.1135	3.80115	6.1658	1.49081	5.89013	1.01632	3.67454	3.68786	6.08896	0	4.06464
Aqu2.1.00239_001	0	0	4.61312	0	0	1.39487	4.44431	1.14902	0	4.8808	0	0	0	0	0	0	0	4.14021	0	0	0.345944	0	0	1.49081	0	1.01632	2.44969	5.5318	0	1.83565	0
Aqu2.1.00240_001	0	0	4.61312	0	0	0	0	0	2.72382	0.48808	0	0.747109	0	0	0	1.81739	4.41669	0	2.04604	0	2.42161	0.950288	0.948584	0.372702	4.4176	0	0	0.921966	0	0.917825	0
Aqu2.1.00243_001	0	0	0	0	0	0	0	0	0.907941	0	0	0.747109	0	1.72628	0	1.81739	1.76667	0	0.51151	0	1.03783	0.950288	1.42288	1.86351	1.84067	0	0	0	0	0	0
Aqu2.1.00247_001	0	0	2.30656	2.23563	5.39093	1.39487	3.55545	1.14902	1.81588	0.976159	0	0	0	1.72628	0	1.2116	4.41669	3.10516	1.02302	1.86755	0.691889	0.950288	0.948584	1.11811	2.57693	0.508162	0	2.7659	0	0	0
Aqu2.1.00249_001	0	0	0	0	0	0	3.55545	0	1.81588	0	0	0.747109	0	0	0	0	0	0	0	0	0	0	0	1.49081	0.736267	0	0	0	0	0	0
Aqu2.1.00253_001	1.84554	0	13.8393	11.1782	1.79698	9.7641	25.777	24.1295	30.87	26.3563	0	8.96531	0	7.76826	2.54928	9.08697	19.4334	13.4557	12.7878	13.0729	18.681	27.0832	24.1889	23.8529	29.0825	14.2285	15.3106	10.1416	6.08896	12.8496	8.12928
Aqu2.1.00254_001	156.871	14.168	196.057	33.5345	16.1728	1.39487	0	0	0	0	4.30245	0	0	0	0	0	0	1.03505	0	0	1.38378	0	0	0	0	0	4.89939	0	0	1.83565	0
Aqu2.1.00256_001	0	0	4.61312	0	3.59395	0	3.55545	0	0.907941	0	0	0	0	0	0	0.605798	3.53335	0	2.04604	6.84769	4.15133	0.950288	0.948584	2.23621	1.1044	1.01632	0	1.84393	0	0.917825	0
Aqu2.1.00257_001	0	0	2.30656	0	0	0	0	0	1.81588	4.39272	0	1.49422	0	12.9471	0	0	2.65001	0	2.04604	1.24503	3.1135	0.950288	0.948584	0.745404	0.736267	1.52448	0	0	6.08896	0.917825	0
Aqu2.1.00258_001	0	5.66719	0	0	0	0	0	0	0.907941	0.48808	0	0	0	0	1.27464	2.42319	1.76667	0	1.53453	0.622517	2.07567	0.475144	2.37146	2.23621	2.57693	2.03265	0.612424	0	0	0	0
Aqu2.1.00259_001	1.84554	0	0	0	0	0	0	0	0	2.4404	0	2.98844	3.71009	0	0	0	0	4.14021	2.55755	2.49007	1.72972	3.80115	0.474292	2.23621	1.1044	6.09794	0	0	0	0	0
Aqu2.1.00260_001	1.84554	0	4.61312	0	0	0.697436	2.66659	0	0	1.95232	0	0	1.85505	0	0	1.2116	1.76667	0	1.02302	1.24503	0.345944	0.950288	0.948584	0.745404	1.47253	0.508162	0.612424	0.921966	0	0	0
Aqu2.1.00261_001	0	0	0	0	0	0	1.77772	0	0	0	0	1.49422	0	0	0	2.42319	0	0	0	0	0	0	0.948584	0	0.368133	0	0	0	0	0	0
Aqu2.1.00263_001	5.53663	0	0	0	1.79698	0.697436	2.66659	0	4.5397	1.46424	0	0	0	0	0	0.605798	0	0	0	0	0	0	0.948584	0.745404	1.47253	0	0.612424	3.68786	3.04448	0.917825	0
Aqu2.1.00266_001	3.69109	0	2.30656	0	0	0	0	0	0.907941	0.48808	0	0	0	0	0	1.2116	0.883337	5.17526	0	0	0	0	0	0	0	0	0	1.84393	0	0	0
Aqu2.1.00268_001	3.69109	0	0	0	0	0	3.55545	0	0	0	0	0	0	0	0	0	0	0	0	1.24503	0.345944	1.90058	0	1.49081	0.736267	0	0	0	0	0	0
Aqu2.1.00272_001	3.69109	0	9.22623	0	0	0	1.77772	1.14902	1.81588	1.95232	0	1.49422	0	0	1.27464	0	0	0	0	0	0.691889	0	0	0	0.736267	0	0	1.84393	0	0	0
Aqu2.1.00277_001	0	0	0	0	0	0	0	0	2.72382	0.976159	0	0	0	0	2.54928	0	1.76667	0	0	0	1.03783	0	0	0.745404	0	0	0	0	0	0	0
Aqu2.1.00280_001	3.69109	0	9.22623	4.47127	1.79698	10.4615	2.66659	6.89415	9.98735	2.4404	0	0	0	2.58942	1.27464	2.42319	4.41669	7.24537	2.55755	3.7351	2.42161	2.37572	4.74292	3.72702	3.3132	2.03265	0.612424	0	0	0.917825	0
Aqu2.1.00281_001	0	0	0	0	0	0	0	1.14902	0	0	0	0	1.85505	0	1.27464	0.605798	1.76667	0	1.02302	0	0.345944	0.475144	0	0.745404	0	1.52448	2.44969	0	0	0	8.12928
Aqu2.1.00288_001	3.69109	0	2.30656	0	0	0	0	2.29805	1.81588	0.48808	0	0	0	0	0	0	0	0	0	0	1.03783	0	0	0.372702	0.368133	0	0	0	0	0	0
Aqu2.1.00289_001	1.84554	0	0	0	1.79698	0	0	1.14902	2.72382	0.976159	4.30245	0.747109	0	0	0	1.2116	1.76667	0	0	0.622517	1.38378	0.475144	0	0.745404	1.47253	0	0	0.921966	0	0	0
Aqu2.1.00291_001	1.84554	2.83359	0	4.47127	3.59395	0	0	0	0	0	0	0	0	0	0	1.2116	1.76667	0	3.58057	1.86755	1.03783	0	0	0	0	0	0	0	0	1.83565	0
Aqu2.1.00294_001	0	0	6.91967	0	0	0	0	0	0.907941	0.48808	0	0	0	0	2.54928	0	0	0	0	0	0.345944	0	0	0.372702	0	0.508162	0	0	0	0.917825	0
Aqu2.1.00296_001	0	0	0	0	0	0	0	3.44707	2.72382	0	0	0	3.71009	0	0	1.2116	1.76667	1.03505	0	0	1.38378	0	0.474292	0.745404	0	1.01632	0	0.921966	0	0	4.06464
Aqu2.1.00297_001	0	0	0	0	0	0	0.888862	0	1.81588	2.4404	0	0	0	0	0	0	0	0	0	0	0	0.950288	0	0.745404	0.368133	0	1.22485	0	0	0	0
Aqu2.1.00300_001	0	0	0	0	0	0	0	0	0	0	0	0	0	0	0	1.2116	0	0	0	2.49007	0.345944	0	0	0.745404	0	1.52448	0	0	0	0	0
Aqu2.1.00301_001	11.0733	5.66719	9.22623	17.8851	19.7667	5.57949	7.99976	13.7883	13.6191	21.9636	0	11.9537	12.9853	8.6314	0	18.1739	13.2501	5.17526	12.7878	21.7881	34.2485	16.1549	18.4974	16.7716	19.1429	18.802	6.12424	11.9856	9.13344	17.4387	12.1939
Aqu2.1.00310_001	0	0	0	0	0	0	2.66659	0	4.5397	0.976159	0	0	0	0	0	0	0.883337	3.10516	0.51151	0	1.38378	1.42543	0.474292	1.86351	2.57693	0	0	0	0	4.58913	0
Aqu2.1.00312_001	1.84554	0	6.91967	4.47127	1.79698	0	0	0	0	0.48808	0	0	0	0	0	0	0	0	0	0	0.691889	0	0.474292	0	0	0	0	0.921966	0	0	0
Aqu2.1.00316_001	11.0733	0	2.30656	0	0	0	0	2.29805	0	0.976159	0	0	0	0	0	0	0	0	0.51151	0.622517	0	1.42543	0	0	0	0	0	0.921966	0	0.917825	0
Aqu2.1.00317_001	0	0	0	0	0	0.697436	0	0	1.81588	0	0	0	0	0	0	0	0	0	0.51151	0.622517	0.691889	3.80115	0	0	1.1044	0	0	0	0	0	4.06464
Aqu2.1.00318_001	0	0	0	0	0	0	0	0	0	0	0	0.747109	9.27523	2.58942	0	1.81739	4.41669	1.03505	2.04604	4.98014	0	0	0.948584	0	0	1.52448	1.83727	4.60983	0	0	2.03232
Aqu2.1.00319_001	3.69109	0	0	2.23563	16.1728	0	0	0	0.907941	0	4.30245	1.49422	0	4.3157	2.54928	4.84638	2.65001	3.10516	5.1151	8.09272	0	0.475144	1.42288	0.745404	0	0.508162	0.612424	2.7659	12.1779	0.917825	0
Aqu2.1.00321_001	0	0	0	0	1.79698	0.697436	0	0	0.907941	0	0	0.747109	0	0	0	0	0.883337	1.03505	0.51151	0	0.691889	0.475144	0	0.745404	0	0.508162	0	0	0	0	0
Aqu2.1.00323_001	3.69109	5.66719	0	4.47127	0	0	0	1.14902	0	0.48808	0	0	0	0	1.27464	0	0	0	0	0	0	0.950288	0.474292	0	0.736267	0	0.612424	0.921966	0	0	0
Aqu2.1.00324_001	0	0	0	0	0	0	0	0	0	1.95232	0	0	0	0	0	0	0.883337	0	2.04604	0	0.691889	4.75144	3.79434	0.745404	2.94507	0	0	0	0	0	0
Aqu2.1.00325_001	0	0	0	0	0	0	3.55545	2.29805	2.72382	0	0	0	0	0	0	0	0	0	0.51151	0	0	0.475144	2.84575	0.372702	0.736267	0	0	0	0	0	0
Aqu2.1.00327_001	0	0	0	11.1782	0	6.27692	3.55545	16.0863	5.44765	0	0	0	0	0	0	2.42319	2.65001	0	0.51151	0	0.345944	0.475144	0.474292	0.372702	0	0.508162	0	0	0	0	8.12928
Aqu2.1.00328_001	0	0	0	2.23563	0	0	0	0	0	0	0	0.747109	0	0.86314	0	0	1.76667	0	1.53453	1.24503	0	0	0	0	0	6.6061	1.22485	0	0	0	0
Aqu2.1.00329_001	1.84554	31.1695	4.61312	42.4771	25.1577	6.97436	7.1109	3.44707	5.44765	10.2497	0	16.4364	14.8404	9.49454	17.845	27.8667	18.5501	26.9114	9.20719	13.0729	17.2972	9.50288	20.3946	10.4357	11.7803	9.65507	6.73666	8.29769	33.4893	5.50695	22.3555
Aqu2.1.00330_001	5.53663	11.3344	4.61312	13.4138	16.1728	1.39487	2.66659	6.89415	4.5397	10.2497	12.9073	11.9537	0	2.58942	5.09857	14.5391	6.18336	20.7011	8.69568	3.7351	4.49728	12.3537	18.9717	11.5538	19.5111	22.3591	9.18635	11.0636	0	0.917825	0
Aqu2.1.00332_001	0	0	0	0	3.59395	0	0	0	0	0	0	0	0	0	0	0	0	0	1.02302	4.35762	0	0.475144	0	0.372702	0	0	0	0	0	0	0
Aqu2.1.00342_001	1.84554	2.83359	0	0	0	0.697436	0.888862	1.14902	3.63176	2.4404	0	0	0	0	0	0.605798	0	0	0.51151	0	0	0.950288	0.474292	0.372702	0.736267	0	0	0	0	0	0
Aqu2.1.00343_001	3.69109	0	6.91967	0	0	1.39487	0	1.14902	1.81588	0	0	0.747109	0	0	0	0	0	0	0	0	0	0	0	0.372702	0	0	0	0	0	0	0
Aqu2.1.00345_001	5.53663	2.83359	25.3721	0	0	2.09231	6.22204	8.04317	9.98735	3.41656	0	2.24133	0	0	0	0	0.883337	0	1.02302	0	0.691889	0	0	3.35432	0	0.508162	0	0	0	1.83565	0
Aqu2.1.00347_001	5.53663	0	4.61312	0	3.59395	1.39487	0	0	1.81588	1.46424	4.30245	0	0	0	0	0	0	0	0	0.622517	0	0.950288	1.42288	0.372702	0	1.52448	0	0	0	0	0
Aqu2.1.00348_001	3.69109	5.66719	4.61312	11.1782	17.9698	0	2.66659	3.44707	4.5397	9.27351	8.60489	14.9422	0	2.58942	5.09857	15.7507	2.65001	21.7361	9.20719	4.98014	5.18917	12.8289	20.8688	11.1811	16.9341	17.2775	7.34908	11.0636	0	0.917825	0
Aqu2.1.00356_001	0	0	2.30656	0	0	0	2.66659	0	3.63176	2.92848	0	0	0	0	0	0	0	0	0	0	0.691889	0.475144	0.948584	0.372702	2.57693	0	0	0	0	0	0
Aqu2.1.00357_001	0	0	11.5328	4.47127	0	1.39487	3.55545	2.29805	3.63176	3.90464	0	0	0	0	0	0	0	0	1.02302	0	0	0	0	0	0	0	0	1.84393	0	0.917825	0
Aqu2.1.00358_001	3.69109	0	0	0	0	0.697436	0	1.14902	0	0	0	0	3.71009	0	0	0.605798	0	0	0	0	0	0	0	0.745404	0	0	0	0	0	0	8.12928
Aqu2.1.00360_001	0	0	2.30656	0	0	0	0	0	2.72382	0.48808	0	0	0	0	0	0	0	0	0	0	0	0.475144	0.474292	0.372702	0.368133	0	1.22485	0	0	0	0
Aqu2.1.00361_001	0	5.66719	6.91967	6.7069	0	2.78974	4.44431	5.74512	3.63176	0	0	1.49422	0	0	0	1.2116	0	0	2.55755	0	0	0	0.948584	1.11811	0.736267	0	1.22485	0	0	0	0
Aqu2.1.00362_001	11.0733	0	13.8393	11.1782	1.79698	8.36923	18.6661	8.04317	27.2382	9.76159	0	0	0	0	0	0	0	0	0	0	0	0	0	0	0	0.508162	0	0	0	0	0
Aqu2.1.00367_001	12.9188	0	4.61312	4.47127	1.79698	0	1.77772	0	5.44765	2.4404	0	0	0	0.86314	0	0	1.76667	3.10516	0	0.622517	0.345944	0	0	1.86351	0	0	0	0	6.08896	1.83565	0
Aqu2.1.00368_001	3.69109	11.3344	16.1459	0	3.59395	1.39487	0	1.14902	0	0.976159	0	0	0	0	2.54928	2.42319	0	0	0.51151	0	0.345944	1.42543	1.42288	1.11811	1.84067	0	1.83727	1.84393	0	0.917825	0
Aqu2.1.00372_001	33.2198	0	25.3721	0	3.59395	4.88205	3.55545	5.74512	19.9747	1.46424	21.5122	2.98844	0	0.86314	3.82392	1.2116	0	0	0	3.7351	1.03783	0	2.84575	2.60892	1.47253	1.52448	0	6.45376	0	6.42478	4.06464
Aqu2.1.00373_001	5.53663	0	0	0	0	1.39487	1.77772	0	3.63176	0	8.60489	0	0	1.72628	0	0	0	0	0	0	0	0	0	0	0	0	0	0	0	1.83565	2.03232
Aqu2.1.00374_001	11.0733	2.83359	0	0	0	1.39487	0	1.14902	0.907941	0.48808	0	0	0	0	0	0	0	0	0	0	1.03783	0	0	0.372702	0	0	0	0	0	0	0
Aqu2.1.00376_001	11.0733	0	4.61312	0	0	0	0	2.29805	3.63176	0	0	0	3.71009	0	0	0	0	0	0	0	0	0	0	0	0	0	0	0	0	0	2.03232
Aqu2.1.00380_001	9.22772	2.83359	4.61312	0	1.79698	4.18461	9.77749	6.89415	13.6191	7.80927	0	4.48265	0	0	10.1971	4.24058	3.53335	2.07011	5.62662	4.35762	2.07567	8.55259	3.79434	2.60892	4.4176	2.03265	3.06212	0	0	0.917825	10.1616
Aqu2.1.00383_001	0	0	0	0	0	0	0	0	0	0.976159	0	2.98844	0	0	0	1.2116	1.76667	5.17526	0	0	1.38378	0	0.948584	0	0	2.03265	3.67454	0	0	0	0
Aqu2.1.00385_001	0	0	0	0	0	0	0	0	0	0.976159	0	0	0	0	0	0	2.65001	0	0	0	0.345944	0.475144	0.474292	0	0.368133	0	0.612424	0.921966	0	0	2.03232
Aqu2.1.00389_001	0	0	0	4.47127	0	0	0	0	0	0	0	0	0	0.86314	0	0	0	0	0	0	2.76756	0.950288	0	0	1.47253	1.52448	0.612424	0	0	0	0
Aqu2.1.00390_001	0	0	0	0	0	0	0	0	0	0.48808	0	0	0	0	1.27464	0.605798	1.76667	1.03505	1.53453	0.622517	0	0	0	0.745404	0.368133	0	0	0	0	0.917825	0
Aqu2.1.00392_001	0	0	0	0	0	3.48718	0	2.29805	0	5.85695	0	0	0	0	0	0	0	0	0	0	1.03783	0	0	0	0	0	0	0	3.04448	0	0
Aqu2.1.00393_001	0	0	0	0	0	0	0	0	1.81588	0	0	0	0	0	0	0	0	0	0.51151	0	0	0	1.89717	0.745404	2.2088	0	0	0	0	0	0
Aqu2.1.00394_001	0	0	0	0	0	0	0	0	0	0	0	0	1.85505	2.58942	1.27464	0	0	0	2.04604	0	0.691889	0.475144	0	1.11811	0.368133	0.508162	0	2.7659	3.04448	0	0
Aqu2.1.00395_001	1.84554	0	0	0	0	0	3.55545	1.14902	4.5397	0	0	0	0	0	0	0.605798	1.76667	0	0.51151	0	0	0	0	0	0	0	0	0	0	0	0
Aqu2.1.00397_001	0	0	0	0	1.79698	0	0	0	0	0	0	0	0	0	0	0	4.41669	0	0	0.622517	5.18917	0	2.37146	1.11811	1.47253	1.01632	0	0	0	0	0
Aqu2.1.00402_001	0	0	0	0	0	0	0	0	0	0	0	0	0	0	0	0	0	2.07011	0	0	0	2.37572	0	0	0.736267	1.01632	0.612424	0	0	0	0
Aqu2.1.00406_001	0	0	0	0	1.79698	0	0	0	0	0	0	0	0	0	2.54928	0	0	0	1.02302	0	0	0.950288	0.948584	0.372702	0.736267	1.52448	0	0.921966	0	0	0
Aqu2.1.00407_001	0	0	0	0	0	0	0	0	0	0	0	0	0	0	0	0.605798	1.76667	0	0	0	0	0	0	0	0	1.01632	3.06212	0	0	0	8.12928
Aqu2.1.00411_001	0	2.83359	0	0	1.79698	3.48718	3.55545	2.29805	5.44765	3.41656	0	0	0	1.72628	1.27464	0	0	1.03505	0	0.622517	2.76756	0.950288	9.96013	1.11811	4.04947	0.508162	0	2.7659	0	38.5487	24.3878
Aqu2.1.00417_001	3.69109	0	4.61312	0	0	0.697436	1.77772	5.74512	3.63176	0	0	0	1.85505	0	0	1.2116	0	1.03505	0	1.24503	0	0.475144	0	0.372702	0	0	0	0	3.04448	0	4.06464
Aqu2.1.00419_001	0	28.3359	4.61312	8.94254	5.39093	12.5538	3.55545	11.4902	4.5397	5.36887	4.30245	14.1951	35.2459	3.45256	15.2957	4.24058	4.41669	1.03505	1.53453	1.86755	1.03783	1.42543	0.948584	3.35432	4.04947	13.2122	42.8697	83.8989	27.4003	14.6852	32.5171
Aqu2.1.00421_001	0	0	0	0	0	0	2.66659	0	1.81588	1.95232	0	2.98844	1.85505	0.86314	0	0	1.76667	3.10516	0.51151	0.622517	0	1.90058	1.42288	1.11811	0.736267	0.508162	6.12424	18.4393	0	0	4.06464
Aqu2.1.00423_001	0	0	0	6.7069	0	0	0	0	0	0	0	2.98844	0	1.72628	0	1.81739	0.883337	2.07011	4.09208	1.86755	0	0.950288	0	0	0.368133	0	0	0	0	0	0
Aqu2.1.00426_001	0	0	0	0	0	4.88205	4.44431	0	0	1.95232	0	0	0	0	0	0	0	0	0	0	0.691889	0	0	0	0	0	0	0	0	0	0
Aqu2.1.00429_001	0	0	0	0	0	0	0.888862	0	1.81588	0.976159	0	0	0	0	0	0	0	0	0	1.24503	0	0.475144	1.42288	0	0	1.01632	0	0.921966	0	0.917825	0
Aqu2.1.00431_001	0	0	0	0	0	0	0	0	0	0.976159	0	0	0	0	0	1.81739	3.53335	2.07011	0	0	2.07567	1.42543	0.474292	1.11811	1.1044	0	0	0	0	0	0
Aqu2.1.00432_001	0	0	0	0	0	0	0	0	6.35559	0	0	1.49422	0	0	1.27464	0	0.883337	0	2.04604	0	0	0	2.84575	3.35432	0	0	1.83727	1.84393	0	0	0
Aqu2.1.00433_001	0	0	9.22623	0	0	0.697436	0	3.44707	3.63176	2.4404	0	0	0	0	1.27464	1.81739	1.76667	0	0.51151	1.24503	2.07567	1.42543	5.21721	1.86351	4.04947	0	0	1.84393	0	0	0
Aqu2.1.00434_001	0	2.83359	0	0	3.59395	0	0	0	0.907941	0	0	0	0	0	0	0	0	0	2.55755	0	0	0	0	0.745404	0.368133	0	1.22485	1.84393	0	0	0
Aqu2.1.00438_001	22.1465	17.0016	2.30656	15.6494	12.5788	13.9487	9.77749	6.89415	22.6985	14.6424	38.722	12.7008	7.42019	14.6734	36.9646	15.7507	30.9168	44.5073	19.4374	21.7881	5.18917	18.5306	8.53726	29.0708	7.36267	14.7367	29.3963	35.0347	12.1779	27.5348	8.12928
Aqu2.1.00439_001	1.84554	2.83359	0	0	0	1.39487	3.55545	0	0	2.92848	0	0	0	0	0	0.605798	0	2.07011	0	0	0	0.950288	0.948584	0.745404	0.736267	0	1.22485	1.84393	0	0	0
Aqu2.1.00441_001	411.556	320.196	348.29	201.207	73.6761	28.5949	200.883	67.7924	778.105	470.997	98.9563	145.686	322.778	24.1679	1507.9	63.003	174.901	235.992	356.011	89.6425	21.1026	262.279	336.273	567.625	401.265	115.353	1070.52	1406.92	66.9786	313.896	207.297
Aqu2.1.00447_001	18.4554	19.8352	6.91967	11.1782	26.9547	15.3436	26.6659	4.5961	10.8953	7.80927	25.8147	73.2167	87.1872	16.3997	45.8871	13.9333	22.0834	28.9815	27.6216	26.7682	9.68644	12.3537	14.7031	20.1259	11.4121	35.5713	39.1951	62.6937	45.6672	68.8369	73.1635
Aqu2.1.00448_001	0	0	0	0	0	0	0	0	1.81588	0.48808	0	1.49422	0	0	0	0	0	0	0	0	0	0	0.474292	0.372702	0	1.01632	0.612424	2.7659	0	0	0
Aqu2.1.00449_001	0	0	0	0	0	0	0.888862	0	4.5397	0.976159	0	0	0	0	0	1.81739	0	0	0	0	0.691889	0	0.948584	0.372702	0.736267	0	0	0	0	0	0
Aqu2.1.00453_001	3.69109	2.83359	2.30656	0	0	0	0	2.29805	0	0.976159	0	0	0	0	0	0	1.76667	0	2.04604	0	0	0	0	1.86351	0	0	0	0	0	0	0
Aqu2.1.00454_001	0	0	2.30656	4.47127	1.79698	0	0	1.14902	0	0	0	0	0	0	0	1.2116	3.53335	2.07011	1.02302	2.49007	0	0	0.474292	0	1.1044	0	0	0	0	0	0
Aqu2.1.00455_001	0	0	0	0	0	0	1.77772	0	0	0.48808	0	0	0	0	0	0.605798	0	0	0	1.86755	0	0	0	0	1.47253	0	0.612424	0	0	0.917825	0
Aqu2.1.00460_001	0	0	0	0	0	1.39487	1.77772	3.44707	0	4.39272	0	14.1951	1.85505	8.6314	7.64785	7.26957	10.6	9.31547	7.16115	10.5828	8.30267	1.42543	7.58867	5.96324	4.4176	3.55713	7.34908	2.7659	0	2.75348	0
Aqu2.1.00466_001	0	0	0	0	0	0	0	0	0.907941	0	0	2.98844	0	0	0	0	0	0	0	0	0	0	0	0	0	0	1.22485	2.7659	0	1.83565	2.03232
Aqu2.1.00467_001	1.84554	0	2.30656	0	0	0	0.888862	0	4.5397	2.92848	0	0	1.85505	0	0	0.605798	0	0	0	0	0.345944	0	0.474292	0.745404	0.368133	0	0	0	0	0	0
Aqu2.1.00473_001	0	0	0	0	0	0	0.888862	0	0	0	0	0	0	0	2.54928	0.605798	0	0	0	0	0	0	0	0	0.736267	0	3.67454	1.84393	0	0	0
Aqu2.1.00474_001	0	0	0	0	0	0	0	1.14902	2.72382	0	0	0	0	0	0	0	0	1.03505	0	0	0.691889	0.950288	0.474292	0.372702	1.1044	0	1.22485	0	0	0	0
Aqu2.1.00476_001	0	0	0	0	0	0	0	2.29805	0	0	0	0	0	0	0	0	0	0	0	0	0	0.950288	2.84575	0.745404	1.47253	0	0	0	0	0	0
Aqu2.1.00477_001	5.53663	2.83359	0	0	0	1.39487	0	0	0	6.34503	0	9.71241	7.42019	4.3157	5.09857	7.87537	11.4834	6.21032	5.62662	9.33776	11.0702	6.17687	5.21721	5.96324	7.36267	4.06529	4.89939	0	0	2.75348	0
Aqu2.1.00478_001	16.6099	11.3344	11.5328	0	8.98489	4.18461	3.55545	11.4902	12.7112	2.4404	0	1.49422	1.85505	6.04198	2.54928	3.63479	4.41669	0	3.58057	1.24503	4.84322	3.32601	0	8.19945	1.1044	2.03265	6.12424	0	6.08896	6.42478	0
Aqu2.1.00479_001	0	0	0	0	0	0	0	1.14902	0	3.41656	0	0.747109	0	0	1.27464	0.605798	0	0	3.06906	0	0.345944	1.42543	2.84575	1.49081	4.04947	0	0	0	0	0	0
Aqu2.1.00486_001	1.84554	0	0	0	0	1.39487	0	0	0	0	0	0	0	0	0	1.81739	0	0	0	0	2.76756	0	0.474292	0	0	0	0	0	0	1.83565	0
Aqu2.1.00488_001	5.53663	0	0	11.1782	0	0	3.55545	6.89415	1.81588	0.976159	0	0.747109	0	4.3157	1.27464	4.24058	7.0667	3.10516	2.04604	7.47021	4.49728	10.4532	7.11438	5.21783	5.15387	0	1.22485	2.7659	0	0.917825	0
Aqu2.1.00489_001	0	0	4.61312	0	0	0	0	0	0	0	4.30245	0	0	0	0	1.2116	0.883337	0	0	1.24503	0.345944	0	0	1.49081	0	0	0	0	3.04448	0	0
Aqu2.1.00491_001	0	0	0	0	0	0	0	0	0	0	0	2.24133	0	0	0	0	0	0	0	0	0	0.950288	1.42288	0.745404	0	0	0.612424	0	0	0	0
Aqu2.1.00494_001	3.69109	0	4.61312	0	0	5.57949	9.77749	6.89415	14.5271	3.41656	0	1.49422	0	0	0	0	2.65001	0	0	0.622517	0	1.90058	0.474292	2.23621	1.84067	0	2.44969	5.5318	0	0	0
Aqu2.1.00495_001	0	0	0	0	0	0.697436	0	0	2.72382	0.48808	0	0	0	0	0	0	0	0	0	0	0	1.90058	0	1.11811	1.1044	0	0	0	0	0	0
Aqu2.1.00506_001	0	0	0	0	0	0	0	0	0	0	0	0	0	0	0	0	0	2.07011	1.53453	0	1.38378	0	0	0	0.736267	0	0	3.68786	0	1.83565	0
Aqu2.1.00513_001	0	0	0	0	0	0.697436	0	0	2.72382	0.48808	0	0	0	0	2.54928	0	0	0	0	0	0	1.90058	0	0	0	0	1.22485	0	0	0	0
Aqu2.1.00514_001	11.0733	5.66719	18.4525	6.7069	5.39093	15.3436	15.1107	18.3844	26.3303	13.6662	4.30245	0.747109	3.71009	9.49454	7.64785	10.2986	1.76667	3.10516	2.55755	0	3.45944	13.304	10.4344	4.84513	16.1979	1.52448	2.44969	5.5318	9.13344	3.6713	6.09696
Aqu2.1.00516_001	0	0	9.22623	2.23563	5.39093	1.39487	3.55545	2.29805	1.81588	2.4404	0	8.96531	14.8404	9.49454	6.37321	15.7507	15.9001	6.21032	8.69568	11.8278	8.99455	5.22658	12.8059	5.96324	6.6264	14.2285	12.2485	11.9856	3.04448	2.75348	2.03232
Aqu2.1.00517_001	5.53663	0	2.30656	0	1.79698	1.39487	0.888862	5.74512	7.26353	4.39272	0	2.24133	0	0	0	0.605798	1.76667	0	0	1.24503	0	2.37572	0	0.372702	1.47253	0	0.612424	2.7659	3.04448	0	0
Aqu2.1.00518_001	0	0	6.91967	0	0	2.09231	2.66659	0	4.5397	1.95232	0	1.49422	0	0	0	0	0	0	0	0	2.42161	0	2.84575	2.60892	0.736267	0.508162	0	0.921966	0	0	0
Aqu2.1.00520_001	0	0	9.22623	0	0	0	1.77772	0	1.81588	0	0	1.49422	0	0	1.27464	0	0	0	0	0	0	0	0	0.745404	0.736267	1.01632	1.22485	0	0	0	0
Aqu2.1.00521_001	0	5.66719	0	0	3.59395	16.7385	5.33317	2.29805	2.72382	5.36887	0	0	0	1.72628	2.54928	0.605798	0	2.07011	0	0.622517	3.1135	5.70173	4.74292	4.47243	2.94507	0	0	2.7659	12.1779	1.83565	22.3555
Aqu2.1.00523_001	12.9188	0	13.8393	0	0	1.39487	0.888862	0	3.63176	0.976159	0	0	0	0	0	4.24058	4.41669	0	0.51151	0	0	1.90058	0	1.49081	0.368133	0.508162	5.51181	3.68786	0	0	0
Aqu2.1.00524_001	3.69109	0	0	0	5.39093	2.09231	0	1.14902	6.35559	1.46424	0	0	1.85505	1.72628	0	0.605798	0	3.10516	1.53453	0.622517	1.03783	0.950288	0.948584	0.372702	1.47253	0	0	6.45376	0	2.75348	0
Aqu2.1.00525_001	5.53663	0	2.30656	4.47127	1.79698	1.39487	9.77749	3.44707	22.6985	8.78543	0	0	0	1.72628	1.27464	5.45218	0.883337	0	4.60359	3.11259	1.72972	6.17687	1.89717	4.09972	5.15387	0	0.612424	0.921966	0	4.58913	0
Aqu2.1.00526_001	0	2.83359	0	11.1782	0	1.39487	0	0	19.0668	1.46424	0	0	0	0	0	0	0	0	0	0	0	0	0	0	0	0	0	0	0	0	0
Aqu2.1.00528_001	0	0	0	2.23563	7.18791	1.39487	0.888862	0	0.907941	2.92848	0	0.747109	0	1.72628	0	3.63479	7.0667	3.10516	1.53453	4.35762	8.64861	3.32601	15.6516	4.84513	9.9396	5.08162	2.44969	2.7659	3.04448	0	0
Aqu2.1.00534_001	0	0	2.30656	0	0	0	0	0	0	0	0	0	0	0	0	0	0	0	0	0	0	0	0	0	0.736267	3.04897	3.06212	0	0	0	0
Aqu2.1.00535_001	0	0	6.91967	0	0	0	0	4.5961	0.907941	1.46424	0	0	1.85505	0	0	0	0	0	0	0	0	0	0	0	0.368133	2.03265	0	2.7659	0	0	0
Aqu2.1.00536_001	0	0	2.30656	0	7.18791	1.39487	18.6661	16.0863	7.26353	8.29735	4.30245	7.47109	0	15.5365	8.92249	1.81739	9.71671	8.28042	1.53453	3.7351	9.3405	12.8289	18.0231	11.5538	19.8792	9.65507	17.1479	31.3468	21.3114	18.3565	4.06464
Aqu2.1.00537_001	11.0733	5.66719	34.5984	15.6494	8.98489	3.48718	4.44431	4.5961	3.63176	6.83311	0	0	0	0	0	0	0	0	0	0	0	0	1.42288	0	0	3.55713	0	0.921966	0	0	0
Aqu2.1.00538_001	1.84554	0	11.5328	2.23563	0	1.39487	2.66659	3.44707	2.72382	1.46424	0	0	0	1.72628	0	0.605798	0	0	0	0	2.76756	1.42543	0.948584	0	1.84067	0	0	1.84393	0	0	0
Aqu2.1.00539_001	0	2.83359	2.30656	0	1.79698	1.39487	0.888862	0	2.72382	0.976159	0	4.48265	7.42019	1.72628	3.82392	4.84638	5.30002	5.17526	1.53453	1.24503	7.95672	11.8786	6.1658	1.86351	8.8352	8.13058	0.612424	3.68786	3.04448	1.83565	2.03232
Aqu2.1.00541_001	1.84554	8.50078	32.2918	17.8851	23.3607	4.88205	5.33317	14.9373	9.98735	3.90464	8.60489	13.448	3.71009	15.5365	19.1196	13.9333	8.83337	8.28042	8.18417	15.5629	11.7621	5.22658	9.96013	8.19945	8.8352	15.2448	13.4733	14.7515	6.08896	8.26043	10.1616
Aqu2.1.00542_001	0	0	4.61312	0	0	0	0	2.29805	0.907941	0.976159	0	0	0	0	2.54928	0	0	0	0	0	0	0	0.474292	0	0	1.01632	0	1.84393	0	0	8.12928
Aqu2.1.00547_001	1.84554	0	0	4.47127	0	0	0	0	1.81588	0.976159	0	5.97687	9.27523	2.58942	0	6.05798	14.1334	6.21032	8.18417	8.09272	5.18917	2.85086	2.84575	4.09972	5.89013	4.57345	1.22485	0.921966	0	0	4.06464
Aqu2.1.00556_001	16.6099	0	13.8393	6.7069	0	5.57949	7.99976	1.14902	10.8953	6.83311	0	0	0	0	0	3.02899	2.65001	1.03505	0.51151	1.24503	0.345944	1.90058	4.26863	0.745404	0.368133	1.52448	0.612424	2.7659	0	2.75348	0
Aqu2.1.00559_001	0	0	4.61312	0	0	0	0	0	0	0	0	0	0	0	0	3.63479	0	0	0	1.86755	0	0	0	0	0	0	0	1.84393	0	0	0
Aqu2.1.00560_001	0	0	4.61312	0	0	2.09231	7.1109	1.14902	7.26353	0	0	0	0	0	0	0.605798	0.883337	0	3.06906	0	0	0	0.474292	0	0	0	0	0	0	0	0
Aqu2.1.00563_001	0	34.0031	0	0	0	0	0	0	0	0	0	0	0	0	0	0	0	0	1.02302	0	0	0	0	1.11811	0.368133	1.01632	1.22485	0	0	0	0
Aqu2.1.00566_001	9.22772	0	0	0	5.39093	2.09231	2.66659	4.5961	3.63176	1.46424	0	1.49422	0	0	2.54928	4.24058	1.76667	4.14021	1.53453	3.11259	0	3.80115	6.64009	0.745404	5.15387	0	0	3.68786	0	1.83565	10.1616
Aqu2.1.00567_001	0	0	0	0	0	0	0.888862	0	3.63176	0	0	2.24133	3.71009	0	0	0	0	0	0	0	0.691889	0.950288	0.474292	1.49081	0	0.508162	0	0	0	0	0
Aqu2.1.00572_001	0	0	0	4.47127	0	0	0.888862	0	0	0.48808	0	0	0	0	0	4.84638	8.83337	6.21032	1.53453	1.86755	1.03783	2.85086	0	1.49081	0.736267	0.508162	0	2.7659	0	0	0
Aqu2.1.00576_001	0	17.0016	4.61312	0	0	4.18461	0.888862	1.14902	0	0.976159	0	11.9537	18.5505	6.90512	14.0211	4.24058	4.41669	6.21032	2.55755	3.11259	1.38378	1.42543	1.89717	0.372702	1.1044	6.6061	2.44969	3.68786	6.08896	1.83565	30.4848
Aqu2.1.00578_001	383.873	102.009	659.675	498.547	238.998	64.8615	45.332	79.2827	87.1623	53.2007	21.5122	43.3323	42.6661	53.5147	58.6335	75.7247	137.801	112.821	80.3071	47.3113	56.043	105.482	77.3096	46.9605	71.4179	45.2264	23.2721	42.4104	73.0675	35.7952	77.2281
Aqu2.1.00579_001	0	0	0	0	0	0	0	0	1.81588	1.46424	0	0	0	0	0	0	0.883337	0	0	0	0.691889	0.950288	0.474292	0.372702	0.736267	0	0.612424	0	0	0	0
Aqu2.1.00580_001	5.53663	0	2.30656	2.23563	1.79698	0	1.77772	6.89415	0.907941	0	0	0	3.71009	0	0	1.2116	0.883337	1.03505	1.02302	0	0	0	0	0	0	0	0	0	0	0.917825	0
Aqu2.1.00585_001	7.38218	11.3344	13.8393	17.8851	7.18791	0	0	0	0	0.48808	0	12.7008	11.1303	11.2208	21.6689	8.48117	7.0667	10.3505	14.8338	12.4503	2.76756	0.950288	0.474292	0.745404	0.368133	10.6714	11.636	7.37573	30.4448	0	0
Aqu2.1.00587_001	0	0	2.30656	0	3.59395	2.78974	0	0	0	0	0	0	0	0	0	0.605798	0	0	0	0	1.38378	0	0.474292	0.372702	0	0	0	0.921966	0	0	0
Aqu2.1.00588_001	0	0	0	0	0	0.697436	0.888862	0	0	0	0	0	0	0	0	0	0	0	0	0	1.03783	1.42543	0.948584	0.745404	0	1.01632	0	0	0	0	2.03232
Aqu2.1.00590_001	0	0	0	0	0	1.39487	0	0	0	0	0	0	0	0	0	0	0	0	0	0	0.345944	0.950288	0.474292	0.745404	0.368133	0	1.22485	0	0	1.83565	0
Aqu2.1.00591_001	47.9842	0	29.9852	8.94254	17.9698	12.5538	15.9995	29.8746	28.1462	8.78543	8.60489	1.49422	0	0.86314	0	0.605798	0.883337	2.07011	0	3.7351	3.1135	0.475144	0.948584	0	0.368133	2.03265	0	1.84393	0	0.917825	0
Aqu2.1.00594_001	1.84554	0	0	0	0	0	0.888862	0	4.5397	0	0	0	0	0	0	0	0	0	0	0	0	0	0.474292	0.372702	0.736267	0	1.83727	0	0	0.917825	0
Aqu2.1.00595_001	5.53663	0	2.30656	6.7069	3.59395	2.78974	0	0	0	0.976159	0	0	0	0.86314	6.37321	1.2116	3.53335	4.14021	5.62662	3.7351	0	0.475144	0	0.745404	0.368133	0	1.22485	2.7659	0	0.917825	0
Aqu2.1.00601_001	0	2.83359	0	2.23563	0	0	1.77772	0	0	0.48808	0	1.49422	0	0	3.82392	0.605798	0	0	0	0	0	0	0	0	0	0	0	1.84393	0	0	0
Aqu2.1.00602_001	1.84554	0	4.61312	0	1.79698	0	3.55545	2.29805	3.63176	0.48808	0	1.49422	0	0	0	0.605798	0	0	0	0	0	0.475144	0	0.372702	0.368133	0.508162	1.83727	1.84393	0	0	0
Aqu2.1.00603_001	9.22772	14.168	4.61312	0	7.18791	4.18461	19.555	13.7883	9.07941	8.78543	12.9073	8.96531	5.56514	8.6314	1.27464	8.48117	8.83337	9.31547	11.7647	9.96027	6.91889	24.2323	8.06296	13.79	14.7253	4.06529	3.06212	5.5318	18.2669	14.6852	6.09696
Aqu2.1.00607_001	35.0654	0	50.7443	6.7069	10.7819	20.2256	15.1107	14.9373	7.26353	2.92848	0	0.747109	7.42019	2.58942	6.37321	0	0	2.07011	0	0	0.691889	0.950288	0	1.49081	0.368133	3.04897	0	5.5318	0	2.75348	0
Aqu2.1.00609_001	0	0	0	4.47127	0	0	0	2.29805	1.81588	0	0	0	1.85505	0	2.54928	0	0	0	0	0	0	0.475144	0	0	0	2.03265	1.22485	0	0	0	0
Aqu2.1.00610_001	1.84554	0	4.61312	8.94254	3.59395	6.97436	15.1107	14.9373	14.5271	3.41656	0	5.22976	0	0	3.82392	4.24058	1.76667	5.17526	4.60359	5.60265	2.07567	3.80115	4.74292	2.98162	5.522	3.55713	2.44969	1.84393	3.04448	1.83565	16.2586
Aqu2.1.00620_001	0	0	0	0	0	4.18461	0	0	3.63176	0	0	0	0	0	2.54928	1.2116	0	2.07011	0	1.24503	2.07567	1.42543	0.474292	2.98162	0	1.01632	1.22485	3.68786	0	0	0
Aqu2.1.00622_001	0	0	0	0	0	0	0	0	0	0	0	1.49422	7.42019	2.58942	2.54928	0	0	0	0	0	0	0	0	0	0	0	3.67454	0	0	0	0
Aqu2.1.00623_001	16.6099	11.3344	29.9852	4.47127	12.5788	21.6205	24.8881	32.1727	25.4223	15.1305	8.60489	7.47109	9.27523	6.90512	8.92249	11.5102	10.6	4.14021	6.64964	6.84769	15.2216	15.2046	9.96013	10.8084	12.8847	10.6714	6.73666	21.2052	15.2224	6.42478	12.1939
Aqu2.1.00626_001	1.84554	0	0	0	0	1.39487	3.55545	1.14902	7.26353	0	0	0	0	0	0	0.605798	0.883337	0	1.02302	0	0	0	0.474292	0.372702	0	0	0	0	0	0	0
Aqu2.1.00630_001	1.84554	0	4.61312	0	3.59395	1.39487	4.44431	0	1.81588	3.41656	0	0	1.85505	0	0	0	0	0	0	0	1.72972	2.85086	3.32004	0.745404	0	0	0	0	0	3.6713	0
Aqu2.1.00631_001	0	31.1695	0	11.1782	3.59395	6.97436	6.22204	4.5961	8.17147	47.8318	8.60489	28.3901	22.2606	44.8833	29.3168	46.6464	66.2503	69.3485	39.3863	59.7616	73.3402	81.7248	102.921	72.6769	82.83	18.2938	17.1479	7.37573	3.04448	20.1922	28.4525
Aqu2.1.00635_001	11.0733	8.50078	27.6787	4.47127	0	3.48718	8.88862	2.29805	13.6191	6.34503	0	0	1.85505	0	0	0	0	2.07011	1.02302	0	0.345944	0	0	0.745404	1.84067	0.508162	0.612424	6.45376	0	0.917825	10.1616
Aqu2.1.00636_001	5.53663	0	2.30656	0	0	1.39487	2.66659	8.04317	0	2.4404	0	0.747109	0	1.72628	6.37321	1.2116	0	5.17526	2.04604	3.7351	0	4.2763	2.84575	2.98162	2.94507	0	1.22485	1.84393	0	0	0
Aqu2.1.00645_001	1.84554	5.66719	0	0	3.59395	0	0	2.29805	0	6.83311	0	7.47109	0	0	0	4.84638	1.76667	6.21032	3.06906	2.49007	8.30267	14.2543	2.84575	8.94485	9.57146	4.06529	0	2.7659	0	0	0
Aqu2.1.00650_001	12.9188	0	6.91967	4.47127	3.59395	6.97436	6.22204	3.44707	19.9747	5.85695	0	0	0	0.86314	0	0.605798	0	0	1.53453	0	1.03783	0	0.474292	2.23621	0.736267	0	3.06212	0	0	0	0
Aqu2.1.00655_001	0	0	0	0	0	0.697436	0	0	0.907941	0	0	0	0	0	0	0	0	0	0	0	0	0	0.948584	0	0.736267	0	0.612424	3.68786	3.04448	1.83565	0
Aqu2.1.00656_001	0	0	2.30656	0	0	0	1.77772	0	1.81588	1.46424	0	0	0	0	0	0	0	0	0	1.24503	0	0.475144	0.474292	0	0	0	0	0	0	0	0
Aqu2.1.00658_001	1.84554	0	16.1459	0	3.59395	2.78974	11.5552	12.6393	19.0668	8.29735	0	1.49422	1.85505	0	1.27464	1.81739	0	0	3.06906	4.35762	0.691889	4.2763	1.42288	4.09972	3.3132	5.08162	1.22485	1.84393	0	0.917825	0
Aqu2.1.00661_001	11.0733	0	11.5328	2.23563	1.79698	0.697436	0.888862	11.4902	8.17147	1.95232	0	0.747109	1.85505	1.72628	0	0.605798	0	1.03505	1.02302	0.622517	0	2.85086	0.474292	1.49081	0.368133	0	0	0	3.04448	0	4.06464
Aqu2.1.00662_001	1.84554	2.83359	2.30656	0	0	0	0	1.14902	0	1.95232	0	0	0	0	1.27464	2.42319	7.0667	5.17526	0.51151	0.622517	0.345944	0	1.42288	0.372702	0.736267	2.03265	0.612424	0	0	0	0
Aqu2.1.00666_001	51.6753	22.6688	83.0361	24.592	34.1426	23.7128	46.2208	49.408	34.5018	26.8444	0	11.2066	11.1303	12.084	5.09857	4.84638	5.30002	3.10516	5.1151	3.7351	4.49728	11.4035	13.2802	12.6719	12.1484	4.57345	7.96151	24.8931	6.08896	11.9317	30.4848
Aqu2.1.00669_001	5.53663	2.83359	9.22623	4.47127	3.59395	2.78974	3.55545	0	0	2.92848	8.60489	0	1.85505	0	2.54928	0	0	0	0	0	0	0	0.948584	0	0	3.55713	0	0.921966	3.04448	0	4.06464
Aqu2.1.00671_001	9.22772	2.83359	23.0656	6.7069	12.5788	14.6462	14.2218	26.4276	32.6859	14.1543	0	0	5.56514	9.49454	10.1971	12.116	0.883337	2.07011	1.53453	0	5.18917	18.0555	17.0745	5.96324	16.9341	2.03265	1.22485	4.60983	0	2.75348	10.1616
Aqu2.1.00674_001	0	0	0	0	3.59395	0	0	0	2.72382	5.36887	0	0	0	0	1.27464	0	0	0	0	0	0.691889	0	0.474292	0.372702	0	0	0	0	6.08896	0	0
Aqu2.1.00676_001	55.3663	2.83359	69.1967	26.8276	34.1426	13.9487	15.1107	83.8788	46.305	2.92848	38.722	1.49422	14.8404	2.58942	12.7464	13.3276	7.0667	7.24537	6.13813	12.4503	10.7243	4.2763	2.84575	11.1811	4.4176	1.01632	8.57393	9.21966	21.3114	5.50695	22.3555
Aqu2.1.00681_001	0	0	2.30656	2.23563	0	0	0	0	0	0	0	0	0	0	0	1.2116	0	6.21032	0.51151	0	0	0	0	0	0	0	0.612424	0.921966	0	0.917825	0
Aqu2.1.00684_001	7.38218	0	0	0	0	1.39487	0	2.29805	1.81588	0	0	0	1.85505	0	0	1.2116	0	0	0	0	0.691889	0	0	0	0	0	0	0.921966	0	0	0
Aqu2.1.00686_001	0	0	9.22623	11.1782	3.59395	0	3.55545	1.14902	5.44765	1.46424	0	0	0	0	0	1.81739	2.65001	0	1.02302	4.98014	2.07567	1.90058	4.74292	1.49081	6.99453	0	1.22485	6.45376	6.08896	0	12.1939
Aqu2.1.00688_001	3.69109	2.83359	4.61312	0	3.59395	0	0.888862	0	0	0	0	0	0	0	0	0	0	0	0	0	0	0	0	0.745404	0	0	0	0.921966	0	0	0
Aqu2.1.00694_001	3.69109	0	0	0	0	0	0	0	0.907941	0	0	0	0	0	0	2.42319	1.76667	0	0.51151	0.622517	0	0	0.474292	0	0	0	1.22485	0	0	0	4.06464
Aqu2.1.00695_001	0	0	4.61312	11.1782	0	2.78974	0	1.14902	7.26353	3.41656	0	7.47109	7.42019	4.3157	6.37321	0.605798	0	0	2.55755	0	1.03783	0.950288	6.64009	0.745404	2.2088	0.508162	18.9851	29.5029	0	18.3565	8.12928
Aqu2.1.00699_001	0	0	0	0	0	2.78974	0	1.14902	1.81588	0.48808	0	0	0	0	1.27464	1.81739	1.76667	1.03505	1.02302	0	2.07567	0.475144	0.948584	0.745404	0	1.01632	0	0.921966	3.04448	0	2.03232
Aqu2.1.00701_001	0	0	0	0	0	0	0	2.29805	0	0.976159	0	0	0	0	0	0	0	0	0.51151	0	0	2.85086	0	0	0.736267	0	0	0	0	0	0
Aqu2.1.00702_001	0	5.66719	0	0	0	0.697436	1.77772	0	2.72382	0	4.30245	2.98844	3.71009	2.58942	0	8.48117	7.0667	4.14021	2.04604	3.7351	4.84322	1.90058	0.948584	1.11811	2.2088	3.55713	0.612424	0.921966	0	0	0
Aqu2.1.00705_001	3.69109	25.5023	4.61312	33.5345	46.7214	9.06667	4.44431	6.89415	16.3429	20.9874	21.5122	71.7224	18.5505	50.0621	38.2392	70.2725	106	101.435	106.394	102.715	77.4915	90.2773	84.424	83.4853	92.4014	48.2753	44.0945	14.7515	18.2669	11.0139	44.711
Aqu2.1.00706_001	42.4475	14.168	32.2918	22.3563	41.3305	21.6205	17.7772	44.812	8.17147	6.83311	77.444	13.448	40.811	11.2208	7.64785	12.7218	27.3835	20.7011	19.4374	14.9404	18.681	9.50288	3.79434	4.84513	3.3132	23.3754	14.6982	11.9856	118.735	33.0417	6.09696
Aqu2.1.00710_001	0	0	0	0	0	0	0	0	0	0	0	0.747109	0	0	2.54928	0	0	2.07011	0	0	1.72972	0.950288	3.32004	0	0	0	0.612424	0	0	0	0
Aqu2.1.00711_001	0	65.1727	0	0	5.39093	4.18461	7.1109	0	0	0	0	0	0	0.86314	2.54928	0.605798	0	0	0	0.622517	0	0	0	0.372702	0	0.508162	0	18.4393	0	3.6713	4.06464
Aqu2.1.00715_001	3.69109	0	0	0	0	0.697436	2.66659	1.14902	0	3.41656	0	0	0	0	0	0	0	0	0	0	0	0	0	1.11811	0	1.01632	0	0.921966	0	0.917825	0
Aqu2.1.00716_001	0	0	0	0	0	0	0	0	0	0	0	1.49422	0	0	0	0	0	1.03505	0.51151	0	0	0	0	0	0	0.508162	3.67454	0	0	0	0
Aqu2.1.00718_001	0	0	0	0	0	0	0	3.44707	5.44765	0.48808	0	17.9306	0	0	0	1.2116	0	0	0.51151	0	0.345944	1.42543	0	0	0	1.01632	0	1.84393	0	0	0
Aqu2.1.00719_001	0	2.83359	0	0	0	0	0	0	0	0.976159	0	0	0	0	0	0	0.883337	4.14021	1.02302	3.7351	1.38378	0.950288	2.37146	0	1.1044	0.508162	1.22485	0	0	0	0
Aqu2.1.00720_001	31.3743	73.6734	57.6639	120.724	208.449	38.359	89.7751	133.287	146.178	113.723	73.1416	158.387	192.925	214.059	174.626	144.786	142.217	174.924	164.195	185.51	124.194	126.863	191.14	164.734	155.72	90.4527	104.112	114.324	444.494	63.3299	128.036
Aqu2.1.00723_001	0	0	0	4.47127	3.59395	1.39487	0.888862	0	0	1.46424	4.30245	11.2066	24.1156	6.04198	14.0211	0	1.76667	4.14021	2.04604	2.49007	3.45944	3.80115	1.89717	1.49081	2.2088	2.54081	1.22485	5.5318	0	3.6713	0
Aqu2.1.00725_001	0	0	0	0	0	0	1.77772	0	0	0.48808	0	0	0	0	0	0.605798	0	0	0.51151	0.622517	1.38378	0.950288	0.948584	0.745404	1.47253	0	2.44969	0.921966	0	0	0
Aqu2.1.00726_001	1.84554	0	0	0	0	0.697436	3.55545	1.14902	0	0	0	0	0	0	1.27464	0	1.76667	0	0	0.622517	0	0	0	0.372702	0	0	0.612424	0	0	0	0
Aqu2.1.00732_001	1.84554	0	0	2.23563	0	0	0	3.44707	0.907941	0	0	0.747109	0	0	0	0	0	0	0	0	0.345944	0.950288	0.474292	0.372702	0.368133	0	0.612424	0.921966	0	0	0
Aqu2.1.00733_001	0	0	0	2.23563	0	0	1.77772	0	0	0.48808	0	0	0	0	0	1.2116	0	0	0.51151	0.622517	0.691889	0	1.89717	0.745404	1.1044	0.508162	0	0	3.04448	0	0
Aqu2.1.00737_001	0	5.66719	0	0	0	0.697436	0	0	0	0	0	0	0	0	0	0	0.883337	0	0	0	0	0	0.474292	1.86351	0	0	0	0.921966	0	0.917825	0
Aqu2.1.00738_001	0	0	0	0	0	0.697436	0	3.44707	0	1.46424	4.30245	0	0	0	0	0	0	0	0	0	1.72972	0	0	0	0	0	0	0	0	0.917825	0
Aqu2.1.00741_001	1.84554	0	11.5328	4.47127	0	0	0.888862	0	9.07941	4.8808	0	0	0	0	0	0	0	0	0.51151	0	0	0	0.474292	0.372702	0.736267	0.508162	0	0	0	0	6.09696
Aqu2.1.00752_001	208.547	124.678	265.254	118.489	116.804	198.072	132.44	137.883	173.417	119.091	159.19	93.3886	105.738	146.734	100.697	115.102	90.1004	83.8393	98.7215	74.7021	137.686	82.1999	93.9098	97.648	80.6212	126.024	128.609	109.714	76.112	110.139	73.1635
Aqu2.1.00753_001	0	0	0	0	0	0	0	2.29805	1.81588	0	0	0	3.71009	0	5.09857	0	0	0	0	0	0.691889	0.475144	0	0.372702	2.2088	1.01632	6.12424	5.5318	0	0.917825	0
Aqu2.1.00754_001	1.84554	0	0	0	0	0	1.77772	0	0.907941	1.95232	0	0	0	0	3.82392	0	1.76667	1.03505	0	0	0.345944	0.475144	1.42288	0.745404	0	0	0	0	0	0	0
Aqu2.1.00755_001	0	0	0	0	0	0	0	1.14902	0	0	0	0	0	4.3157	0	0.605798	0	0	0	1.24503	0	0	0	0	0.368133	0.508162	0	1.84393	0	0	0
Aqu2.1.00757_001	3.69109	5.66719	0	0	0	0	0	0	1.81588	0	0	0	0	0	0	0	2.65001	0	0	0	0	0	0	0	0	0	1.22485	5.5318	6.08896	0	0
Aqu2.1.00758_001	0	0	0	0	0	0	0	0	1.81588	6.34503	0	2.98844	0	1.72628	0	4.24058	7.0667	0	0	0	5.88105	6.17687	5.21721	5.59053	15.8297	0	0	0	0	0	0
Aqu2.1.00762_001	3.69109	0	0	0	0	1.39487	0	0	0	4.39272	0	0	0	0	0	0	0	1.03505	0	0	1.72972	0	1.89717	2.60892	1.84067	0.508162	1.22485	0	0	0.917825	0
Aqu2.1.00765_001	0	0	0	0	3.59395	0	0	2.29805	5.44765	1.95232	8.60489	0	0	0	0	0	0	0	0	1.24503	0	0	0.474292	0.745404	0	1.01632	0	0	0	0	0
Aqu2.1.00766_001	14.7644	0	9.22623	0	0	1.39487	1.77772	8.04317	9.98735	2.92848	0	0	0	0	0	0	0	1.03505	0	1.86755	0	0.475144	0	1.11811	4.4176	0.508162	0.612424	0	0	0	0
Aqu2.1.00767_001	3.69109	0	2.30656	0	0	0	0	3.44707	0.907941	0	0	0	0	1.72628	1.27464	0	2.65001	3.10516	0	0.622517	1.03783	2.85086	0.948584	1.49081	1.84067	0	0	0	0	0	6.09696
Aqu2.1.00769_001	0	0	0	0	0	1.39487	0	0	0	0	0	0.747109	0	0	0	0	2.65001	1.03505	0	0	0	0.475144	0	0	0.736267	0	0	3.68786	0	0.917825	0
Aqu2.1.00772_001	0	0	0	0	5.39093	3.48718	4.44431	5.74512	1.81588	1.95232	4.30245	10.4595	0	2.58942	3.82392	0	1.76667	3.10516	2.04604	0	2.07567	2.85086	2.84575	4.47243	1.84067	2.03265	0	1.84393	0	0.917825	0
Aqu2.1.00777_001	0	0	0	2.23563	0	0.697436	0.888862	1.14902	0.907941	1.46424	0	0	0	0	0	7.26957	0.883337	0	3.06906	1.24503	0	0	0	0	0.736267	0	0.612424	0.921966	0	0	0
Aqu2.1.00782_001	0	0	0	8.94254	0	0	1.77772	0	1.81588	0	0	0	0	0	0	0	0	0	1.02302	0	0.691889	0.475144	0	0.372702	0	0	6.73666	0	0	0	0
Aqu2.1.00784_001	0	2.83359	2.30656	2.23563	0	4.18461	6.22204	0	10.8953	7.80927	0	0	1.85505	0	0	0.605798	0.883337	3.10516	0.51151	0	1.03783	1.90058	3.32004	0.745404	0.736267	1.52448	0.612424	0.921966	0	3.6713	2.03232
Aqu2.1.00785_001	7.38218	85.0078	4.61312	0	3.59395	7.67179	1.77772	6.89415	7.26353	9.27351	0	52.2976	16.6954	12.9471	28.0421	28.4725	24.7334	14.4907	12.2763	10.5828	21.1026	18.0555	16.6002	20.1259	18.4067	36.5876	18.9851	36.8786	0	11.9317	0
Aqu2.1.00787_001	0	0	0	0	0	0	0	0	0	0.976159	0	0	0	0	2.54928	0	0	0	0	0	0	0	0	0	0	0	3.06212	3.68786	0	0	0
Aqu2.1.00791_001	9.22772	11.3344	27.6787	11.1782	57.5033	1.39487	2.66659	0	3.63176	1.46424	4.30245	20.1719	18.5505	8.6314	14.0211	0	0	0	1.53453	1.24503	0	0.475144	0	0.372702	1.1044	0	0.612424	16.5954	0	0	2.03232
Aqu2.1.00792_001	0	0	0	0	0	0	0	0	0	1.46424	0	0.747109	0	0	0	0	0	2.07011	0	0.622517	0	0.950288	0	0	0.736267	0	0	0	0	0	0
Aqu2.1.00796_001	11.0733	5.66719	27.6787	29.0633	3.59395	1.39487	3.55545	4.5961	10.8953	1.46424	0	0	0	0.86314	1.27464	0.605798	0	0	1.02302	0	2.07567	1.90058	0.948584	0.745404	0	2.03265	0.612424	2.7659	0	0	4.06464
Aqu2.1.00800_001	0	0	0	0	0	0	0	1.14902	0	0	0	0	0	0	0	0	0	0	0	0	0	0	0	0	0.736267	1.01632	1.83727	0	0	3.6713	0
Aqu2.1.00805_001	0	0	4.61312	0	0	2.09231	0	0	4.5397	7.80927	4.30245	4.48265	22.2606	0.86314	0	0	0	0	0	0	0.345944	0	6.64009	0	0.368133	0.508162	1.22485	12.9075	0	14.6852	0
Aqu2.1.00812_001	1.84554	0	4.61312	60.3621	52.1123	2.09231	0	2.29805	0	0	4.30245	0	1.85505	11.2208	0	3.02899	2.65001	6.21032	0	5.60265	0.345944	0	0	0.745404	0	6.09794	0	0	9.13344	0	0
Aqu2.1.00813_001	0	0	0	0	0	8.36923	10.6663	13.7883	4.5397	5.36887	0	3.73554	0	0.86314	2.54928	9.69277	4.41669	6.21032	6.64964	8.09272	22.4864	15.6797	20.8688	11.5538	21.3517	4.57345	1.22485	1.84393	3.04448	1.83565	10.1616
Aqu2.1.00814_001	3.69109	0	0	0	0	0.697436	0	0	0	0	0	0	0	0	0	0	0	0	0	3.7351	0	0	0	0.372702	0.368133	0	0	2.7659	0	0	0
Aqu2.1.00816_001	0	0	0	4.47127	1.79698	0	1.77772	0	0.907941	1.46424	0	1.49422	0	0.86314	0	7.26957	0	3.10516	2.55755	3.7351	3.45944	2.85086	3.79434	8.94485	1.1044	0	1.22485	0	6.08896	1.83565	0
Aqu2.1.00817_001	3.69109	2.83359	11.5328	0	1.79698	2.09231	2.66659	5.74512	8.17147	8.29735	0	3.73554	1.85505	0.86314	2.54928	1.2116	3.53335	5.17526	0.51151	0.622517	0.691889	0.475144	2.37146	4.09972	1.47253	2.54081	2.44969	0.921966	0	0	0
Aqu2.1.00822_001	36.9109	2.83359	25.3721	15.6494	5.39093	12.5538	12.4441	18.3844	55.3844	11.2258	0	3.73554	7.42019	0	2.54928	1.2116	7.95004	5.17526	3.06906	2.49007	1.72972	1.42543	3.79434	1.86351	3.3132	5.08162	0	3.68786	0	0	4.06464
Aqu2.1.00825_001	1.84554	0	0	0	0	0	0	0	0	0	0	0.747109	1.85505	0	2.54928	0	0	0	0	0	0	0.475144	0	0.745404	0.368133	1.01632	0.612424	0	0	0	0
Aqu2.1.00827_001	3.69109	0	0	4.47127	0	0	0	0	1.81588	2.92848	0	7.47109	0	1.72628	0	12.116	2.65001	8.28042	3.58057	2.49007	8.64861	6.17687	9.96013	5.59053	10.6759	8.63875	7.34908	1.84393	15.2224	11.0139	8.12928
Aqu2.1.00828_001	16.6099	11.3344	106.102	22.3563	25.1577	73.2308	91.5528	142.479	130.743	44.4152	21.5122	10.4595	7.42019	5.17884	16.5703	12.116	11.4834	16.5608	9.7187	23.0331	4.15133	1.42543	3.79434	0.745404	2.94507	7.11426	10.4112	18.4393	0	6.42478	4.06464
Aqu2.1.00830_001	1.84554	11.3344	4.61312	0	5.39093	7.67179	5.33317	0	6.35559	7.80927	0	24.6546	7.42019	18.9891	17.845	19.3855	41.5169	21.7361	28.6446	29.8808	27.6756	14.7295	15.1773	14.5354	24.2968	26.9326	6.73666	0	0	22.0278	26.4201
Aqu2.1.00837_001	0	2.83359	0	0	3.59395	0	0	0	0	0	0	2.98844	3.71009	0	2.54928	2.42319	0	4.14021	0	0	0.691889	0	0.474292	0	0	1.01632	1.22485	1.84393	0	0	0
Aqu2.1.00840_001	0	0	0	0	0	0	0	0	0.907941	0.48808	0	0	0	0.86314	0	1.81739	0	0	0.51151	3.11259	0	0	0	0	1.1044	0	0	0	0	0.917825	2.03232
Aqu2.1.00841_001	18.4554	0	2.30656	0	0	0	0	0	0	0	0	0	0	0	0	0	0	0	0	0	0	0	0	0.745404	0	0	0	1.84393	0	0	0
Aqu2.1.00843_001	0	5.66719	0	0	0	0	0	0	0.907941	0	0	0	0	1.72628	0	3.63479	0	0	1.53453	0	0.345944	0.475144	1.89717	0	0.736267	2.03265	1.22485	0.921966	0	0	0
Aqu2.1.00845_001	5.53663	0	2.30656	0	3.59395	5.57949	6.22204	13.7883	9.98735	4.39272	0	2.98844	0	0.86314	1.27464	5.45218	7.0667	8.28042	0.51151	6.84769	2.42161	4.75144	6.1658	6.70864	6.6264	0.508162	0	1.84393	0	4.58913	8.12928
Aqu2.1.00847_001	1.84554	0	0	0	3.59395	0.697436	0.888862	0	0	0	0	0.747109	0	0	0	1.2116	0	0	1.02302	0.622517	0	2.85086	0.948584	0	0.368133	1.01632	0.612424	0.921966	3.04448	1.83565	2.03232
Aqu2.1.00848_001	0	0	0	0	3.59395	0	2.66659	0	0.907941	0.48808	0	1.49422	0	0	2.54928	1.2116	0	0	0	0	0	0	0.948584	0	0	0	0	0	0	0	0
Aqu2.1.00849_001	16.6099	11.3344	18.4525	6.7069	0	5.57949	5.33317	4.5961	25.4223	4.8808	0	2.98844	1.85505	4.3157	1.27464	2.42319	8.83337	5.17526	1.53453	1.24503	4.15133	2.37572	1.89717	7.82675	6.99453	4.57345	6.12424	7.37573	0	0.917825	4.06464
Aqu2.1.00850_001	1.84554	0	0	0	1.79698	0	0.888862	1.14902	0.907941	0.976159	0	0	0	0	0	0	0	0	0	0	0	0	0.474292	0.372702	0	0	0	0.921966	0	0.917825	0
Aqu2.1.00853_001	5.53663	0	0	0	0	0	0	2.29805	0	0.976159	0	0	0	0	0	1.2116	3.53335	0	0	0	0	0	0	0.745404	0.368133	0	0	0	0	0	0
Aqu2.1.00855_001	7.38218	5.66719	20.759	17.8851	17.9698	11.8564	19.555	11.4902	12.7112	7.32119	0	3.73554	3.71009	0	5.09857	5.45218	4.41669	4.14021	2.04604	3.11259	3.80539	4.2763	3.79434	1.11811	7.36267	8.63875	7.96151	11.9856	0	6.42478	8.12928
Aqu2.1.00856_001	1.84554	2.83359	0	0	5.39093	0	2.66659	2.29805	13.6191	1.95232	4.30245	2.98844	0	1.72628	1.27464	1.81739	0	12.4206	3.06906	6.22517	10.0324	2.85086	4.74292	5.21783	5.522	4.06529	1.22485	3.68786	0	0	0
Aqu2.1.00859_001	0	2.83359	0	0	0	0	0	0	0	0.976159	0	0	1.85505	0	3.82392	0	0	0	0	0	0	0.950288	0.474292	0	0	1.52448	2.44969	0	0	0	0
Aqu2.1.00862_001	156.871	22.6688	133.78	40.2414	3.59395	16.7385	26.6659	3.44707	335.03	113.234	30.1171	17.1835	20.4055	12.9471	85.401	25.4435	68.9003	56.9279	67.0079	19.9205	10.0324	57.4924	166.951	96.1572	91.297	47.259	247.419	169.642	15.2224	44.0556	113.81
Aqu2.1.00864_001	3.69109	11.3344	0	0	0	0	0	0	0	0	0	0	0	0	0	0	0	0	0	3.11259	0	0	0	0.372702	0	0	0	0	0	0	0
Aqu2.1.00866_001	16.6099	42.5039	4.61312	4.47127	5.39093	11.159	23.1104	20.6824	15.435	10.2497	0	0	3.71009	0	0	0.605798	0	2.07011	2.04604	0.622517	0	2.85086	3.79434	8.19945	2.94507	1.52448	6.12424	43.3324	0	0	14.2262
Aqu2.1.00867_001	1.84554	0	0	0	0	0	0.888862	1.14902	1.81588	0.48808	0	11.9537	7.42019	8.6314	6.37321	7.26957	5.30002	9.31547	6.64964	2.49007	2.76756	1.42543	1.89717	1.11811	2.94507	4.57345	3.67454	0	3.04448	0.917825	0
Aqu2.1.00868_001	0	0	4.61312	0	0	0.697436	0	1.14902	4.5397	0	0	0	0	0	0	0	0	0	0	0	0	0.950288	0	0	0	0	0	0	0	0	0
Aqu2.1.00870_001	0	0	0	0	0	0	0	3.44707	0	0	0	0	0	0	0	0	0	0	0	0	0.691889	0	2.84575	0	0	0	0	0	0	0	4.06464
Aqu2.1.00874_001	0	0	0	2.23563	0	0	0	0	4.5397	0	0	0	0	0	0	0	0	0	1.02302	0	0	0	0.948584	1.49081	2.2088	0.508162	0	0	0	0	0
Aqu2.1.00876_001	0	2.83359	0	0	0	2.09231	0.888862	0	0	0	4.30245	3.73554	1.85505	0.86314	0	0	0	0	2.04604	0	2.07567	2.37572	3.32004	0.745404	1.47253	1.52448	0	0.921966	0	0.917825	0
Aqu2.1.00877_001	1.84554	5.66719	0	0	0	1.39487	1.77772	0	1.81588	0.48808	0	0	0	0	0	0	0	1.03505	0	0	0	0	0	0	0	0	0	0	0	0	0
Aqu2.1.00880_001	11.0733	28.3359	6.91967	8.94254	0	3.48718	7.99976	2.29805	14.5271	8.78543	0	14.1951	20.4055	6.04198	21.6689	7.87537	17.6667	18.6309	12.2763	20.5431	11.0702	30.4092	19.446	13.4173	18.0385	23.8836	23.2721	8.29769	21.3114	11.0139	0
Aqu2.1.00881_001	1.84554	8.50078	20.759	29.0633	44.9244	33.4769	52.4429	106.859	67.1876	37.094	8.60489	36.6083	14.8404	44.0201	15.2957	68.4552	49.4669	74.5238	55.2431	82.7948	65.7294	62.2439	78.2582	64.1048	55.9563	23.8836	37.3578	18.4393	42.6227	40.3843	56.9049
Aqu2.1.00886_001	36.9109	0	53.0508	13.4138	17.9698	16.041	7.1109	48.259	28.1462	4.8808	51.6294	3.73554	9.27523	8.6314	8.92249	6.05798	2.65001	7.24537	1.53453	6.22517	6.57294	6.17687	5.6915	8.19945	3.3132	3.55713	6.12424	4.60983	27.4003	5.50695	20.3232
Aqu2.1.00887_001	142.107	96.3422	59.9705	40.2414	17.9698	53.0051	29.3325	48.259	197.023	15.1305	25.8147	20.1719	14.8404	65.5986	11.4718	14.5391	86.5671	15.5258	5.1151	42.3312	14.8756	12.3537	9.01155	9.69026	21.7199	13.2122	10.4112	122.621	164.402	55.0695	201.2
Aqu2.1.00890_001	0	5.66719	13.8393	11.1782	3.59395	11.159	9.77749	12.6393	11.8032	5.85695	0	0	0	1.72628	1.27464	4.84638	0.883337	0	2.04604	0.622517	2.76756	0	4.26863	1.11811	1.47253	2.03265	1.83727	0	0	0.917825	0
Aqu2.1.00891_001	14.7644	0	9.22623	4.47127	3.59395	2.78974	5.33317	10.3412	10.8953	3.41656	0	0	0	0	2.54928	0	0	0	0	0	2.76756	0.950288	3.79434	0.372702	0	2.54081	0	0	0	0	0
Aqu2.1.00895_001	0	0	4.61312	0	0	0	0	0	0	0	0	0	3.71009	0	0	1.81739	0	0	1.53453	0.622517	0	0	0	0	0	0	0	1.84393	6.08896	0	0
Aqu2.1.00896_001	5.53663	0	9.22623	0	0	13.2513	7.99976	10.3412	8.17147	3.41656	0	0	0	1.72628	0	0.605798	0	0	0	0	1.38378	3.80115	3.32004	3.35432	1.84067	2.03265	2.44969	2.7659	0	3.6713	0
Aqu2.1.00898_001	3.69109	19.8352	4.61312	4.47127	14.3758	5.57949	8.88862	3.44707	3.63176	5.85695	8.60489	12.7008	14.8404	11.2208	11.4718	16.9623	22.0834	12.4206	23.5295	18.053	17.9891	22.8069	23.2403	19.3805	18.0385	20.8346	17.7603	14.7515	33.4893	10.0961	4.06464
Aqu2.1.00900_001	11.0733	11.3344	23.0656	17.8851	7.18791	8.36923	14.2218	6.89415	6.35559	18.0589	17.2098	6.72398	11.1303	16.3997	3.82392	13.9333	21.2001	15.5258	20.9719	28.0133	14.5297	16.1549	10.4344	11.5538	10.3077	11.1796	12.8609	8.29769	39.5782	7.3426	12.1939
Aqu2.1.00902_001	9.22772	14.168	6.91967	0	0	4.88205	0	3.44707	7.26353	0.976159	0	2.98844	3.71009	6.04198	2.54928	4.24058	1.76667	3.10516	0.51151	0.622517	2.42161	2.37572	3.79434	4.09972	1.84067	5.08162	3.06212	0	3.04448	0.917825	2.03232
Aqu2.1.00903_001	16.6099	5.66719	4.61312	4.47127	0	2.09231	11.5552	1.14902	0	3.41656	0	0	3.71009	1.72628	0	0	0	1.03505	2.55755	0	0.345944	2.37572	0.948584	1.49081	2.94507	0	0.612424	1.84393	0	8.26043	2.03232
Aqu2.1.00906_001	9.22772	2.83359	11.5328	0	0	0	0.888862	1.14902	2.72382	1.46424	0	0	0	0.86314	0	0	0	2.07011	0	0	0	1.90058	0.474292	0	1.47253	1.52448	0	3.68786	0	0	0
Aqu2.1.00909_001	7.38218	0	13.8393	2.23563	0	0	0.888862	1.14902	4.5397	0	0	1.49422	0	0	1.27464	1.81739	0	7.24537	0.51151	0.622517	0.345944	1.42543	4.26863	0.372702	0.736267	2.54081	1.22485	3.68786	0	0	0
Aqu2.1.00910_001	1.84554	0	0	4.47127	0	1.39487	1.77772	0	8.17147	0.48808	0	0.747109	1.85505	0	0	0	0.883337	1.03505	0	1.24503	0	1.42543	0	0.372702	1.1044	0	0	1.84393	0	0	0
Aqu2.1.00913_001	3.69109	5.66719	0	0	0	0	4.44431	3.44707	9.98735	2.4404	0	0	0	0	0	1.81739	2.65001	2.07011	1.02302	0.622517	2.42161	0	1.89717	2.98162	1.47253	0.508162	0.612424	0	0	0.917825	2.03232
Aqu2.1.00914_001	0	2.83359	0	0	0	0	0	0	0	0	0	0	0	0	0	0	0	0	0	0	0	0	0	0	0	0.508162	3.67454	1.84393	6.08896	0	0
Aqu2.1.00916_001	3.69109	2.83359	13.8393	8.94254	0	0.697436	5.33317	2.29805	19.0668	6.34503	4.30245	0	0	0	1.27464	0	0	0	0.51151	0	1.03783	0.950288	0	1.11811	1.84067	0.508162	0.612424	0.921966	0	1.83565	0
Aqu2.1.00918_001	0	0	0	0	0	4.88205	4.44431	0	0	0	0	0	0	0	0	0	0	0	0	0	0	0	0	0	0	0.508162	0	0	0	0	14.2262
Aqu2.1.00922_001	16.6099	5.66719	43.8246	4.47127	14.3758	6.97436	13.3329	34.4707	13.6191	17.0828	12.9073	7.47109	1.85505	4.3157	7.64785	9.69277	6.18336	6.21032	3.58057	8.71524	4.15133	8.55259	8.53726	6.70864	6.6264	13.2122	9.18635	15.6734	9.13344	8.26043	26.4201
Aqu2.1.00923_001	0	0	0	0	0	0.697436	1.77772	2.29805	2.72382	0	0	1.49422	0	0	0	0	0	0	0.51151	0	0	0	0	0	0	0	0	0	0	1.83565	0
Aqu2.1.00926_001	0	0	4.61312	0	0	0	0	2.29805	0	0	0	0.747109	0	0	2.54928	0	3.53335	0	0	0	1.38378	1.90058	0.474292	0	0.736267	3.04897	1.22485	0	0	0	0
Aqu2.1.00930_001	0	0	0	2.23563	0	0.697436	0.888862	0	2.72382	0.48808	0	0	3.71009	0	0	0	0	0	0	0	1.03783	0	0	0.745404	0	0	0	0	0	0	0
Aqu2.1.00931_001	0	0	0	0	0	0	0	0	0	1.95232	0	5.22976	3.71009	0.86314	5.09857	0.605798	1.76667	0	1.02302	0	1.38378	1.42543	0.948584	2.23621	2.57693	4.06529	0	0	6.08896	1.83565	6.09696
Aqu2.1.00932_001	3.69109	0	0	0	0	0	0	3.44707	8.17147	0.976159	0	0	0	0	0	0	0	0	1.02302	1.86755	0	0	0	0	0	0	0	0	0	0	0
Aqu2.1.00933_001	0	5.66719	6.91967	6.7069	0	2.78974	5.33317	5.74512	5.44765	0	0	1.49422	0	0	0	1.81739	0	0	2.04604	0	0	0.475144	0.474292	1.49081	0	0	0.612424	0.921966	0	0	4.06464
Aqu2.1.00935_001	12.9188	0	4.61312	4.47127	0	1.39487	2.66659	1.14902	4.5397	2.4404	0	0.747109	0	0	1.27464	0.605798	0.883337	0	1.53453	0.622517	0.345944	0.950288	0.948584	0	1.1044	0.508162	0.612424	0	6.08896	1.83565	0
Aqu2.1.00937_001	0	5.66719	0	0	0	0	0	0	0	0.976159	0	0	0	0	0	0	0	0	0	0	0	1.42543	0	1.49081	1.1044	0	0	0	0	0	0
Aqu2.1.00938_001	0	0	0	0	0	0.697436	1.77772	0	0	1.46424	4.30245	0	0	0	0	0.605798	0	0	1.02302	0.622517	0	0	0	0	0.368133	0	0	0	0	0	0
Aqu2.1.00940_001	0	0	0	0	0	0	1.77772	0	0	0	0	3.73554	1.85505	0	0	1.2116	0.883337	4.14021	2.04604	1.86755	2.07567	0.475144	0.948584	0	0	5.58978	1.22485	5.5318	0	3.6713	4.06464
Aqu2.1.00942_001	0	0	0	0	7.18791	3.48718	6.22204	5.74512	3.63176	0	0	0	0	0	0	9.69277	2.65001	12.4206	8.69568	13.0729	1.03783	0	0.948584	0	0	0	0.612424	1.84393	9.13344	2.75348	0
Aqu2.1.00943_001	3.69109	2.83359	6.91967	0	1.79698	0	0.888862	0	13.6191	2.4404	0	0.747109	0	0	0	0	0	0	1.02302	0	0.345944	0.475144	0	0.372702	0.736267	0	0	2.7659	0	0	0
Aqu2.1.00944_001	0	2.83359	9.22623	0	0	14.6462	9.77749	6.89415	4.5397	6.83311	0	2.24133	0	0.86314	2.54928	3.63479	2.65001	8.28042	2.55755	1.24503	0.345944	0.950288	1.42288	0.372702	2.94507	2.03265	4.28697	3.68786	6.08896	0	28.4525
Aqu2.1.00945_001	0	5.66719	9.22623	8.94254	0	4.18461	2.66659	6.89415	3.63176	0	0	2.24133	0	0	0	1.81739	0	0	2.55755	0	0	0	1.42288	1.11811	0.368133	0	0.612424	0.921966	0	0	0
Aqu2.1.00946_001	0	0	0	0	0	3.48718	5.33317	1.14902	0	0	0	0	0	0	0	0	1.76667	0	0	0	0	0	0	0.745404	0.368133	0.508162	0.612424	0	0	0	0
Aqu2.1.00948_001	20.301	0	11.5328	31.2989	8.98489	29.2923	55.1095	58.6002	101.689	21.9636	4.30245	0	5.56514	0	0	0.605798	0	2.07011	0	0.622517	0.345944	2.85086	0	0	0	0.508162	0	0	3.04448	0.917825	0
Aqu2.1.00950_001	0	0	2.30656	0	0	4.18461	2.66659	4.5961	0	1.46424	0	0	5.56514	0.86314	3.82392	0	0.883337	2.07011	0.51151	1.24503	2.07567	2.37572	0	2.23621	0.368133	3.55713	0	0	9.13344	0.917825	0
Aqu2.1.00952_001	16.6099	11.3344	6.91967	40.2414	7.18791	21.6205	5.33317	9.1922	7.26353	12.6901	0	3.73554	0	6.90512	19.1196	5.45218	5.30002	5.17526	6.13813	8.71524	9.3405	0.950288	6.64009	2.23621	1.1044	2.54081	6.12424	7.37573	6.08896	5.50695	0
Aqu2.1.00953_001	0	0	0	0	0	0	0	2.29805	2.72382	0	0	0	0	0	0	0.605798	5.30002	2.07011	1.02302	1.24503	3.1135	2.85086	0	2.23621	1.84067	0	0	0	0	0	0
Aqu2.1.00957_001	1.84554	5.66719	11.5328	4.47127	14.3758	2.09231	3.55545	0	0	0.976159	0	1.49422	1.85505	0	2.54928	4.24058	7.95004	2.07011	3.58057	6.22517	0.345944	2.37572	1.89717	0.745404	0.736267	2.03265	3.06212	2.7659	9.13344	3.6713	0
Aqu2.1.00958_001	5.53663	0	0	0	0	0	1.77772	0	0	1.46424	0	0	0	0	0	0	1.76667	0	2.04604	0.622517	0.345944	2.37572	0.948584	2.23621	0.368133	3.55713	2.44969	0	0	0	2.03232
Aqu2.1.00962_001	0	0	0	0	3.59395	0.697436	0	0	0	0	0	0	0	0	0	0	0	2.07011	0	0.622517	0	0	0.948584	1.11811	0	0.508162	0	0	0	0	2.03232
Aqu2.1.00963_001	0	11.3344	0	0	1.79698	0	0.888862	0	5.44765	5.85695	0	0.747109	0	0	2.54928	9.69277	14.1334	4.14021	2.55755	14.3179	10.0324	9.50288	10.9087	13.0446	6.99453	8.63875	3.06212	0	3.04448	0.917825	0
Aqu2.1.00965_001	0	0	0	0	0	0	0	0	0	0	0	0	0	0	0	1.2116	0	0	0	0	0	0	0	3.72702	2.57693	0	2.44969	3.68786	0	0	0
Aqu2.1.00966_001	0	2.83359	6.91967	2.23563	0	0.697436	4.44431	8.04317	0.907941	0.48808	0	0.747109	0	2.58942	0	0	0	0	0	0.622517	0.345944	0	0	0	1.47253	0.508162	3.67454	2.7659	0	0.917825	2.03232
Aqu2.1.00967_001	0	0	0	0	3.59395	0	0	0	0.907941	1.95232	0	0	0	0.86314	0	3.63479	6.18336	6.21032	8.18417	8.09272	7.61078	3.80115	6.1658	4.47243	4.04947	0.508162	0	1.84393	0	0	0
Aqu2.1.00968_001	1.84554	0	13.8393	0	1.79698	2.78974	0.888862	2.29805	5.44765	0.976159	0	1.49422	0	0	0	0.605798	2.65001	1.03505	2.55755	1.86755	0.345944	0.950288	2.37146	0.745404	0.736267	0	4.28697	11.9856	0	0	4.06464
Aqu2.1.00972_001	1.84554	0	4.61312	2.23563	0	1.39487	8.88862	3.44707	14.5271	3.41656	0	0.747109	1.85505	0	0	0.605798	1.76667	0	1.53453	0	0.345944	3.80115	0.474292	1.11811	1.1044	0	3.06212	1.84393	0	0	0
Aqu2.1.00974_001	0	0	0	2.23563	0	0.697436	0	0	0	0	0	5.22976	1.85505	8.6314	14.0211	19.3855	15.0167	8.28042	5.1151	0	0	1.90058	0	0	0	4.06529	0	0.921966	0	0	0
Aqu2.1.00975_001	0	2.83359	4.61312	0	0	4.88205	0	5.74512	2.72382	1.95232	4.30245	3.73554	1.85505	0.86314	6.37321	8.48117	7.0667	6.21032	6.13813	6.84769	5.18917	3.80115	5.21721	5.21783	5.89013	5.58978	3.06212	4.60983	0	0	0
Aqu2.1.00976_001	0	0	4.61312	0	0	1.39487	0	5.74512	2.72382	0	0	0.747109	0	0	0	1.2116	0	0	2.04604	0	0	0	0.948584	0	0	0.508162	1.22485	0.921966	0	0	0
Aqu2.1.00978_001	9.22772	2.83359	0	2.23563	3.59395	2.78974	5.33317	2.29805	4.5397	1.95232	0	0	0	3.45256	1.27464	0.605798	3.53335	0	1.53453	2.49007	1.72972	1.90058	1.89717	0.372702	0.736267	2.54081	0	4.60983	0	0.917825	0
Aqu2.1.00980_001	0	0	0	2.23563	1.79698	0	0	0	1.81588	0.976159	0	2.24133	3.71009	6.04198	8.92249	0	0	0	0	0	0.345944	0	0.474292	0	1.1044	0	0.612424	0.921966	3.04448	2.75348	2.03232
Aqu2.1.00982_001	437.394	308.862	320.612	221.328	86.2549	29.2923	208.883	67.7924	771.75	444.152	90.3514	126.261	348.749	35.3887	1558.89	49.0696	163.417	242.202	361.638	100.225	23.5242	263.705	350.502	578.061	405.315	129.073	1049.69	1451.17	57.8451	296.458	203.232
Aqu2.1.00983_001	3.69109	0	0	0	1.79698	0	0	0	0	0	0	0.747109	1.85505	0	1.27464	0	2.65001	0	1.02302	0	0	0.950288	0.474292	2.23621	0.368133	0	0.612424	0	0	0	0
Aqu2.1.00984_001	16.6099	22.6688	23.0656	31.2989	39.5335	3.48718	7.1109	9.1922	4.5397	39.5344	38.722	88.1588	42.6661	73.3669	73.9292	94.5045	74.2003	81.7692	95.6525	111.431	76.4537	73.6473	64.0294	61.4959	78.7805	73.1753	36.133	17.5174	42.6227	14.6852	20.3232
Aqu2.1.00985_001	9.22772	5.66719	2.30656	8.94254	7.18791	2.09231	12.4441	5.74512	21.7906	10.2497	0	2.98844	11.1303	0.86314	1.27464	0	0	1.03505	2.04604	2.49007	2.07567	0.475144	9.48584	1.86351	3.3132	0.508162	2.44969	10.1416	0	5.50695	0
Aqu2.1.00987_001	0	14.168	0	0	0	4.18461	0	0	1.81588	0.976159	0	2.98844	1.85505	0	0	10.2986	3.53335	5.17526	0.51151	1.86755	0.691889	0.475144	0.948584	3.72702	1.84067	0	1.22485	1.84393	0	2.75348	0
Aqu2.1.00991_001	0	0	0	0	7.18791	0.697436	1.77772	2.29805	0.907941	0.976159	4.30245	13.448	7.42019	0	10.1971	14.5391	22.9668	17.5959	14.8338	12.4503	1.38378	1.90058	0.474292	0	0	2.54081	1.22485	5.5318	18.2669	0.917825	0
Aqu2.1.00992_001	0	0	0	0	0	0.697436	0.888862	0	3.63176	0.976159	0	0	0	0	0	0	0	0	0	0	0	0	1.42288	0.372702	0	1.01632	0	0.921966	0	0	0
Aqu2.1.00997_001	0	0	16.1459	0	0	0.697436	1.77772	3.44707	0.907941	0	0	2.98844	0	0	0	2.42319	1.76667	0	0.51151	1.86755	0	0.950288	0.948584	2.23621	0.368133	3.04897	0	0	0	0	0
Aqu2.1.00998_001	5.53663	0	4.61312	2.23563	3.59395	2.09231	2.66659	2.29805	4.5397	1.46424	0	0.747109	0	0	3.82392	0	0	0	2.04604	1.86755	1.72972	0.475144	1.42288	1.11811	0	2.03265	2.44969	0	0	0.917825	2.03232
Aqu2.1.01001_001	7.38218	19.8352	2.30656	0	3.59395	8.36923	15.1107	22.9805	12.7112	9.76159	8.60489	18.6777	11.1303	12.9471	24.2182	6.05798	1.76667	3.10516	2.55755	0.622517	6.57294	15.2046	16.1259	8.94485	9.20333	9.14691	1.83727	0	3.04448	6.42478	4.06464
Aqu2.1.01006_001	0	0	0	0	0	0.697436	0	0	1.81588	0	0	0	0	0	2.54928	0	1.76667	0	0	0	1.38378	0	1.42288	0.745404	1.47253	1.01632	0	0	0	0	0
Aqu2.1.01008_001	0	0	0	0	0	0	0	0	0	0.976159	0	0	0	0	0	0	0	0	0	0	0.345944	0	0	0	0	0	2.44969	1.84393	0	1.83565	0
Aqu2.1.01010_001	0	0	0	0	0	0.697436	0	0	0	0	0	0	0	0.86314	0	0	0	0	1.53453	0	0	0.950288	0	2.98162	0.736267	0	0	0	0	0	4.06464
Aqu2.1.01012_001	3.69109	0	0	0	0	0	6.22204	1.14902	5.44765	0	0	0	0	0	0	0	0	0	2.04604	0	0	0	0	1.11811	0	0	0	0	0	0	0
Aqu2.1.01013_001	0	0	0	0	0	0.697436	0	2.29805	3.63176	2.4404	0	0.747109	0	3.45256	0	3.02899	0.883337	0	1.02302	0	0.691889	0.475144	0.474292	1.49081	0	0	0	1.84393	0	0	0
Aqu2.1.01017_001	0	0	4.61312	0	0	0	9.77749	5.74512	2.72382	0.976159	0	0	0	0	0	0	0	0	0	0	0	0	0	0	0	0	0	0	0	0	0
Aqu2.1.01019_001	0	5.66719	0	0	0	0	0.888862	0	0.907941	0.48808	0	2.24133	0	1.72628	1.27464	0.605798	4.41669	3.10516	2.04604	1.24503	0	3.32601	2.84575	2.60892	2.94507	2.54081	3.06212	0	0	0	0
Aqu2.1.01020_001	3.69109	0	0	11.1782	0	0	1.77772	2.29805	16.3429	0.48808	0	4.48265	0	2.58942	0	6.66378	7.95004	5.17526	7.16115	4.98014	0	9.02773	2.84575	6.33594	10.6759	0.508162	1.22485	0.921966	0	1.83565	0
Aqu2.1.01021_001	0	0	0	0	0	2.78974	0	1.14902	0	1.95232	0	0	0	0	0	0	0	0	0	0	0	0	0	0	0.736267	0	0	0	0	0	0
Aqu2.1.01022_001	0	0	0	0	0	0	0	0	0	0	0	0	12.9853	0	0	0	1.76667	2.07011	2.04604	0	0	0	0	0.372702	0	7.11426	0	9.21966	0	2.75348	0
Aqu2.1.01026_001	0	0	2.30656	2.23563	0	0.697436	0.888862	8.04317	1.81588	1.95232	0	0	0	0	0	0	0	0	1.02302	1.24503	0.691889	0	0	0.372702	0	0	0	0	0	0	0
Aqu2.1.01027_001	16.6099	0	9.22623	31.2989	14.3758	25.8051	16.8884	14.9373	11.8032	8.29735	0	0.747109	1.85505	0	1.27464	2.42319	0.883337	1.03505	1.02302	0	0	0	0.948584	1.11811	0.736267	0	1.22485	8.29769	0	0	2.03232
Aqu2.1.01030_001	3.69109	0	4.61312	0	1.79698	0	0	0	2.72382	0	0	0	0	0	2.54928	0	1.76667	0	0	1.24503	0	0.950288	0.948584	0.372702	0	0.508162	0	0	0	0	0
Aqu2.1.01032_001	0	0	0	0	0	0.697436	0	1.14902	0	0	0	0	0	0	0	0	0	0	0	0	0.691889	0.950288	0	0	1.1044	1.52448	0	0	0	0	0
Aqu2.1.01033_001	1.84554	0	0	2.23563	0	2.09231	0.888862	2.29805	0.907941	0.976159	0	0.747109	0	0	0	1.2116	0	1.03505	0	0	0	0	0.474292	0	1.1044	0.508162	1.22485	0	0	0	0
Aqu2.1.01039_001	0	0	0	0	0	0	0	0	0	0	0	1.49422	0	0	0	0	0.883337	0	0	0	0	0	0.474292	2.23621	0	1.01632	0.612424	1.84393	0	0	0
Aqu2.1.01044_001	0	0	0	0	0	1.39487	0	0	0	0	0	3.73554	1.85505	2.58942	1.27464	0.605798	2.65001	3.10516	3.58057	0.622517	1.03783	0.950288	6.1658	1.86351	5.15387	2.03265	4.89939	0	3.04448	0	0
Aqu2.1.01046_001	0	0	0	0	0	0	0	1.14902	1.81588	0.976159	0	0.747109	3.71009	0	1.27464	3.02899	0	0	0.51151	0	0.691889	2.37572	0	1.86351	1.47253	2.03265	0.612424	0	0	0	0
Aqu2.1.01048_001	0	0	0	0	0	0	0.888862	1.14902	0	0.976159	0	0	0	0	0	1.2116	1.76667	0	0.51151	0	0	0.950288	0.474292	0	0.368133	0	0	0	0	0.917825	8.12928
Aqu2.1.01049_001	0	0	6.91967	0	0	3.48718	0	0	0.907941	0	0	0	0	0	0	0	0	0	0.51151	0	0	0	0	0	0	0	0.612424	0	0	0	0
Aqu2.1.01051_001	0	0	0	2.23563	0	0	5.33317	0	0	1.95232	0	1.49422	0	0	2.54928	1.2116	1.76667	0	0	0	0	0	0	0.372702	0	0	1.22485	0	0	0	0
Aqu2.1.01052_001	0	11.3344	2.30656	8.94254	3.59395	5.57949	0.888862	1.14902	4.5397	0.976159	8.60489	7.47109	12.9853	13.8102	8.92249	2.42319	9.71671	8.28042	2.55755	3.11259	5.53511	8.55259	6.64009	2.98162	4.78573	8.63875	11.636	0	0	11.9317	14.2262
Aqu2.1.01053_001	0	0	0	4.47127	0	0	0	0	0	0	0	0	0	0	0	1.81739	0.883337	2.07011	0	0	0	0	0	0	0.736267	2.03265	0	0	0	0	0
Aqu2.1.01055_001	7.38218	0	11.5328	0	1.79698	2.78974	0.888862	16.0863	11.8032	0.976159	8.60489	2.24133	9.27523	1.72628	3.82392	1.2116	2.65001	0	0.51151	2.49007	2.42161	0.950288	0.474292	2.23621	0	0	3.06212	0	0	2.75348	0
Aqu2.1.01056_001	132.879	102.009	83.0361	58.1265	39.5335	50.9128	50.6651	81.5807	270.566	17.0828	12.9073	38.1025	31.5358	77.6826	25.4928	24.2319	137.801	25.8763	12.7878	49.8014	22.8323	14.7295	14.2288	14.9081	22.8243	32.0142	17.1479	169.642	240.514	71.5904	211.361
Aqu2.1.01059_001	0	0	0	0	0	2.09231	0	0	0	0	0	0	0	0	1.27464	1.81739	0	0	0	0	2.76756	0	0.948584	3.72702	1.1044	0	0	0	0	0.917825	0
Aqu2.1.01061_001	0	0	4.61312	0	1.79698	3.48718	4.44431	1.14902	2.72382	3.90464	0	0.747109	0	0	1.27464	1.2116	2.65001	1.03505	2.55755	0.622517	0.345944	0	2.84575	1.11811	1.1044	0	4.28697	0	0	0	0
Aqu2.1.01062_001	0	5.66719	18.4525	4.47127	0	1.39487	3.55545	4.5961	1.81588	1.95232	4.30245	1.49422	0	1.72628	0	0	0	0	0	0	8.30267	0.950288	2.84575	2.98162	2.57693	0.508162	0	0	6.08896	0.917825	8.12928
Aqu2.1.01063_001	3.69109	5.66719	11.5328	0	1.79698	0	1.77772	9.1922	8.17147	1.95232	0	0	0	0	0	0	0	0	0	0	0.345944	0	0	0	0	0	0	0.921966	0	1.83565	0
Aqu2.1.01066_001	0	0	2.30656	0	0	0	0	0	1.81588	0	0	1.49422	0	0.86314	0	1.2116	0	1.03505	2.55755	1.24503	2.42161	0.950288	1.42288	1.49081	2.94507	0.508162	0	0	3.04448	0	0
Aqu2.1.01070_001	0	5.66719	0	0	1.79698	0	0	2.29805	0	2.4404	0	1.49422	3.71009	9.49454	0	4.84638	7.0667	5.17526	3.58057	4.98014	2.07567	5.70173	9.01155	2.60892	6.6264	6.6061	1.83727	2.7659	0	0.917825	6.09696
Aqu2.1.01071_001	5.53663	28.3359	0	0	0	0.697436	0	0	0	2.4404	8.60489	23.9075	24.1156	9.49454	16.5703	3.02899	1.76667	2.07011	7.16115	1.24503	2.42161	1.90058	1.89717	0.745404	3.68133	9.14691	4.28697	12.9075	0	2.75348	8.12928
Aqu2.1.01073_001	0	0	0	0	0	0	0	1.14902	0	0	0	0.747109	0	0	0	3.02899	1.76667	0	2.04604	1.24503	1.03783	0.475144	0	0.745404	0	6.09794	0	0.921966	0	0	0
Aqu2.1.01074_001	0	0	16.1459	0	0	0	0	0	0	1.95232	0	5.97687	1.85505	3.45256	2.54928	13.3276	0	0	0	0	1.72972	0.950288	2.84575	1.11811	0.736267	0	0.612424	0	0	0	10.1616
Aqu2.1.01076_001	1.84554	17.0016	2.30656	6.7069	0	0.697436	7.99976	1.14902	10.8953	5.36887	0	5.22976	0	0	1.27464	5.45218	12.3667	9.31547	15.8568	6.84769	6.227	8.55259	5.21721	6.33594	9.20333	8.63875	6.12424	3.68786	0	5.50695	6.09696
Aqu2.1.01077_001	0	0	0	0	0	0	0	0	0	0	0	5.97687	0	0.86314	2.54928	1.2116	0	0	4.09208	4.98014	0	0	0.948584	0	0	9.14691	0	1.84393	0	0	0
Aqu2.1.01078_001	11.0733	0	18.4525	0	1.79698	2.78974	2.66659	19.5334	11.8032	1.95232	8.60489	1.49422	1.85505	1.72628	5.09857	4.24058	4.41669	2.07011	0	4.35762	3.1135	2.37572	0.474292	4.84513	2.2088	0.508162	2.44969	4.60983	18.2669	2.75348	2.03232
Aqu2.1.01080_001	7.38218	19.8352	6.91967	6.7069	7.18791	6.97436	3.55545	10.3412	10.8953	8.29735	4.30245	14.1951	0	2.58942	5.09857	6.66378	5.30002	12.4206	4.09208	0.622517	3.45944	2.85086	6.1658	7.82675	6.99453	6.6061	0	7.37573	0	0	4.06464
Aqu2.1.01081_001	0	17.0016	2.30656	0	0	1.39487	2.66659	1.14902	1.81588	5.85695	8.60489	7.47109	5.56514	6.04198	7.64785	25.4435	4.41669	7.24537	9.7187	7.47021	23.1783	14.7295	14.2288	7.08134	13.9891	10.6714	3.06212	11.9856	6.08896	1.83565	2.03232
Aqu2.1.01084_001	0	0	20.759	26.8276	0	0	4.44431	0	18.1588	0.976159	0	1.49422	0	0	0	0	0	0	0.51151	0	0	0.950288	0	0.745404	0.736267	0	2.44969	0	0	0	4.06464
Aqu2.1.01087_001	5.53663	11.3344	4.61312	6.7069	10.7819	7.67179	21.3327	9.1922	22.6985	35.1417	0	14.1951	14.8404	22.4416	14.0211	52.0986	51.2336	60.033	36.8288	51.6689	73.6862	44.1884	73.5153	62.9867	58.9013	45.7345	22.6597	18.4393	45.6672	34.8774	18.2909
Aqu2.1.01095_001	0	0	0	0	3.59395	0	1.77772	0	0	0	0	2.24133	20.4055	0.86314	0	0.605798	1.76667	0	0.51151	0	0	0	0	0	0	2.54081	0	0	0	0	0
Aqu2.1.01098_001	0	0	0	0	0	0.697436	0	0	0	0	0	0	0	0	0	12.7218	8.83337	12.4206	17.9029	6.84769	4.15133	5.22658	8.06296	3.35432	1.84067	0	0	0	0	0	0
Aqu2.1.01105_001	0	0	0	8.94254	0	0	0.888862	0	0	0	4.30245	0.747109	0	0	0	1.2116	1.76667	0	0	0	0	0	0.948584	0	0	0	0	1.84393	0	0	0
Aqu2.1.01106_001	5.53663	5.66719	13.8393	2.23563	0	3.48718	4.44431	4.5961	8.17147	1.46424	0	1.49422	0	0	0	1.81739	0.883337	0	1.02302	0	0	1.90058	2.37146	1.49081	4.04947	0	0	0	0	0.917825	8.12928
Aqu2.1.01108_001	7.38218	0	13.8393	0	0	3.48718	3.55545	5.74512	1.81588	0	0	1.49422	0	0.86314	5.09857	1.2116	1.76667	2.07011	2.04604	0	2.76756	2.85086	1.42288	2.23621	2.2088	0.508162	1.22485	1.84393	6.08896	2.75348	4.06464
Aqu2.1.01109_001	1.84554	5.66719	0	0	0	1.39487	0.888862	3.44707	2.72382	3.90464	0	3.73554	0	1.72628	1.27464	1.2116	1.76667	0	1.02302	2.49007	3.45944	0.950288	3.32004	1.49081	4.04947	3.04897	0	0.921966	0	0	0
Aqu2.1.01110_001	0	0	0	0	0	0.697436	0	0	0	0	0	0	0	0	0	0	0	0	0.51151	0	0.345944	0	0.948584	0.745404	2.57693	0	0	0	0	0	0
Aqu2.1.01111_001	3.69109	11.3344	0	2.23563	5.39093	4.88205	1.77772	0	3.63176	14.1543	0	11.2066	9.27523	17.2628	7.64785	10.9044	12.3667	18.6309	11.7647	26.7682	24.5621	16.63	18.9717	17.517	25.0331	14.2285	8.57393	3.68786	0	5.50695	4.06464
Aqu2.1.01114_001	0	0	9.22623	4.47127	0	0	0	3.44707	0.907941	0	0	0	0	0	0	0	0	0	0	0	0.691889	0	0	1.11811	0.368133	0.508162	0	1.84393	0	0	0
Aqu2.1.01115_001	0	0	0	0	0	0	9.77749	4.5961	8.17147	4.8808	0	0	0	0	0	0	0	0	0	0	9.68644	6.17687	9.96013	10.063	9.9396	3.04897	1.22485	5.5318	0	0	0
Aqu2.1.01118_001	0	0	2.30656	0	1.79698	0	2.66659	0	3.63176	2.4404	0	4.48265	0	5.17884	14.0211	26.6551	9.71671	16.5608	13.2993	10.5828	5.88105	8.55259	6.64009	9.31756	9.57146	7.62242	3.06212	1.84393	0	0	12.1939
Aqu2.1.01119_001	0	0	0	0	0	0	0	0	0	0.48808	0	4.48265	0	0	0	0	0	0	0	0	0	0.475144	0	0.745404	0.368133	0.508162	0	0	0	0	0
Aqu2.1.01120_001	11.0733	0	29.9852	0	0	1.39487	0.888862	1.14902	3.63176	0.48808	0	0	0	0	0	0	0	0	0	0	0.345944	0	0	0	0	0	2.44969	0	0	0.917825	0
Aqu2.1.01121_001	3.69109	0	4.61312	0	0	0	0	0	0.907941	0.976159	0	0.747109	0	0	0	1.2116	0	0	1.02302	1.24503	0	0.950288	0.948584	0	0.736267	0	1.83727	0.921966	0	1.83565	4.06464
Aqu2.1.01124_001	0	11.3344	6.91967	15.6494	3.59395	4.88205	0	0	1.81588	0.48808	0	1.49422	3.71009	0.86314	1.27464	2.42319	1.76667	4.14021	6.13813	3.7351	3.80539	4.2763	2.37146	3.72702	2.57693	7.11426	3.06212	8.29769	0	5.50695	2.03232
Aqu2.1.01125_001	11.0733	2.83359	32.2918	15.6494	12.5788	8.36923	16.8884	11.4902	22.6985	10.2497	0	2.98844	7.42019	0.86314	5.09857	1.2116	1.76667	5.17526	1.53453	1.86755	1.38378	1.42543	3.32004	4.09972	2.94507	1.52448	4.28697	0.921966	3.04448	8.26043	2.03232
Aqu2.1.01127_001	0	0	0	0	0	1.39487	0	1.14902	3.63176	0.48808	0	0	0	0	0	0.605798	2.65001	2.07011	0	0.622517	1.38378	0	1.89717	0	0	0	0	0	0	0	4.06464
Aqu2.1.01129_001	16.6099	5.66719	27.6787	15.6494	3.59395	5.57949	18.6661	5.74512	35.4097	15.6185	0	1.49422	0	0	1.27464	2.42319	2.65001	1.03505	3.58057	1.86755	1.38378	6.17687	1.42288	3.72702	3.68133	1.52448	1.22485	4.60983	6.08896	4.58913	0
Aqu2.1.01130_001	1.84554	0	4.61312	2.23563	1.79698	0	1.77772	4.5961	2.72382	1.46424	0	0.747109	0	0	0	1.81739	2.65001	1.03505	0	0	0	0.950288	0.948584	0.372702	0.368133	1.01632	0	0	0	0	2.03232
Aqu2.1.01133_001	0	0	9.22623	4.47127	0	0	0	4.5961	2.72382	0	0	0	0	0	2.54928	0	0	0	0	0	0.691889	0.475144	0	1.49081	0.736267	0.508162	0	1.84393	0	0	0
Aqu2.1.01136_001	16.6099	0	9.22623	6.7069	3.59395	4.88205	4.44431	17.2354	11.8032	1.95232	0	0	1.85505	1.72628	2.54928	3.02899	0	2.07011	4.60359	3.11259	1.03783	0.475144	2.37146	3.35432	1.1044	0	0	2.7659	6.08896	1.83565	2.03232
Aqu2.1.01143_001	0	0	0	0	1.79698	0.697436	2.66659	0	2.72382	0.976159	0	0	0	0	0	0	0	0	0.51151	0	1.38378	2.85086	0.948584	1.86351	1.47253	0.508162	0	0	0	0	2.03232
Aqu2.1.01148_001	1.84554	0	0	2.23563	0	0.697436	0	6.89415	3.63176	0.48808	0	0	0	0.86314	0	0	0	0	0.51151	0	0	0	0	0.745404	0.736267	0.508162	0	0	0	0	4.06464
Aqu2.1.01151_001	0	0	0	0	0	0.697436	0	0	0	0	0	0	0	1.72628	1.27464	0	1.76667	0	3.06906	1.86755	1.72972	0.475144	2.37146	1.11811	2.57693	1.01632	3.06212	0.921966	0	0	0
Aqu2.1.01153_001	0	0	18.4525	0	0	2.09231	3.55545	2.29805	4.5397	0.976159	0	1.49422	0	0	0	1.81739	0	0	3.06906	2.49007	1.03783	2.37572	3.32004	1.86351	0	0	2.44969	6.45376	0	0	8.12928
Aqu2.1.01156_001	11.0733	0	2.30656	102.839	46.7214	66.2564	124.441	49.408	177.048	76.6285	0	0	3.71009	0	0	0.605798	0	0	0.51151	0.622517	1.72972	1.42543	3.32004	5.21783	4.04947	0	0	3.68786	0	5.50695	0
Aqu2.1.01157_001	5.53663	8.50078	13.8393	0	5.39093	2.78974	1.77772	1.14902	7.26353	1.95232	12.9073	1.49422	0	0	0	1.2116	0	0	1.02302	0	0.691889	0	0	0	0	0.508162	0	0	0	0	0
Aqu2.1.01159_001	0	0	0	4.47127	0	0.697436	2.66659	1.14902	3.63176	0	0	1.49422	0	0	0	0	0	0	0	0	0	0	0	0	1.1044	0	0.612424	0	0	0	0
Aqu2.1.01161_001	0	0	0	0	0	0	0	0	3.63176	0	0	0	0	0	0	0	0	0	0	0	1.38378	2.85086	0.948584	1.86351	0	0	0	0	0	0	0
Aqu2.1.01164_001	0	2.83359	4.61312	4.47127	8.98489	6.97436	1.77772	0	3.63176	1.46424	0	5.97687	1.85505	0.86314	2.54928	0.605798	0	0	2.55755	1.24503	0	0.475144	0.474292	0.372702	1.1044	1.01632	0.612424	1.84393	0	0.917825	0
Aqu2.1.01165_001	0	0	4.61312	0	0	0	0	4.5961	6.35559	1.46424	8.60489	1.49422	0	0	6.37321	1.81739	1.76667	1.03505	1.53453	1.24503	2.76756	2.37572	8.53726	4.84513	5.522	7.62242	4.89939	1.84393	0	3.6713	2.03232
Aqu2.1.01170_001	12.9188	5.66719	13.8393	0	0	2.09231	0.888862	6.89415	0	0.976159	4.30245	1.49422	1.85505	0	7.64785	0	0	0	0	0	0	0	0	0.372702	0	7.11426	1.22485	31.3468	0	0	2.03232
Aqu2.1.01172_001	7.38218	0	2.30656	2.23563	0	4.88205	3.55545	5.74512	8.17147	4.39272	8.60489	0.747109	1.85505	0	1.27464	2.42319	1.76667	3.10516	0.51151	2.49007	2.42161	1.42543	5.21721	4.47243	4.04947	3.04897	1.22485	1.84393	0	0.917825	0
Aqu2.1.01174_001	0	0	2.30656	0	0	1.39487	0.888862	0	0	0	0	0	1.85505	0	0	0	0	0	0	0.622517	0	0.950288	0.474292	1.11811	0	0	0	0	0	0	4.06464
Aqu2.1.01176_001	0	5.66719	0	0	3.59395	0	0	0	0	0	4.30245	0	3.71009	0.86314	0	1.81739	0	0	0	1.24503	0.345944	0	0	0	0	3.55713	0	0	0	0	0
Aqu2.1.01177_001	0	5.66719	0	0	1.79698	0	0	0	0	0	0	0	0	0	2.54928	0	0	0	1.53453	0.622517	0	0.475144	0	0	0	1.01632	0	0	0	0	0
Aqu2.1.01179_001	0	0	0	0	0	0.697436	5.33317	5.74512	1.81588	3.90464	0	0	0	0	0	0	0	0	0	0	0	0.475144	1.89717	0	1.1044	0	0	0	0	0	0
Aqu2.1.01181_001	3.69109	0	11.5328	11.1782	0	0	0	1.14902	0	0.48808	0	2.98844	0	0	0	3.63479	0	3.10516	3.06906	0.622517	0	0	0.474292	0	0	0.508162	1.83727	0.921966	0	0	0
Aqu2.1.01187_001	3.69109	0	0	0	0	9.06667	2.66659	2.29805	3.63176	1.95232	0	1.49422	1.85505	0.86314	0	0	0	0	1.02302	0	2.07567	1.42543	1.42288	0	0.736267	8.63875	2.44969	7.37573	3.04448	6.42478	2.03232
Aqu2.1.01190_001	0	2.83359	2.30656	0	0	0	1.77772	0	0	0.48808	0	0	0	0	1.27464	0.605798	0	2.07011	0	0	0	0	0.474292	0	0	0.508162	3.06212	3.68786	0	0.917825	4.06464
Aqu2.1.01191_001	22.1465	17.0016	34.5984	4.47127	1.79698	0	2.66659	2.29805	1.81588	6.83311	0	35.8612	38.956	21.5785	29.3168	2.42319	3.53335	3.10516	1.53453	1.86755	1.38378	9.50288	15.1773	0.745404	11.4121	11.1796	12.2485	33.1908	15.2224	6.42478	4.06464
Aqu2.1.01192_001	1.84554	0	2.30656	0	1.79698	0	0	1.14902	0.907941	0	0	1.49422	0	0	0	0	0	0	0	0	0.345944	0.950288	0	0.745404	0	0.508162	0	0	0	0	2.03232
Aqu2.1.01199_001	0	0	0	0	0	0	0	0	0.907941	0	0	0.747109	0	0.86314	0	0	1.76667	2.07011	2.04604	1.24503	0.345944	0	0	0.745404	0.736267	4.57345	2.44969	0	0	0.917825	0
Aqu2.1.01200_001	3.69109	0	2.30656	0	0	0	0	1.14902	5.44765	1.46424	0	1.49422	0	0	0	0	0	0	1.53453	0.622517	0	1.90058	2.37146	0	1.1044	0	0	3.68786	0	0.917825	0
Aqu2.1.01202_001	1.84554	0	11.5328	0	0	1.39487	1.77772	0	2.72382	0.48808	0	0	0	0	1.27464	0.605798	0	0	0	0	0	0	0	0.372702	0	0	0.612424	4.60983	0	2.75348	2.03232
Aqu2.1.01203_001	0	0	0	0	3.59395	4.18461	0.888862	4.5961	0.907941	1.46424	0	0	5.56514	0	1.27464	4.24058	4.41669	7.24537	5.62662	2.49007	3.45944	6.17687	3.32004	6.33594	7.36267	4.06529	2.44969	0	9.13344	2.75348	8.12928
Aqu2.1.01206_001	64.5941	8.50078	66.8902	33.5345	14.3758	6.97436	3.55545	4.5961	27.2382	4.39272	0	1.49422	1.85505	0.86314	6.37321	4.24058	7.0667	2.07011	3.58057	3.11259	1.03783	3.80115	3.79434	2.98162	6.6264	4.06529	1.83727	5.5318	18.2669	0	0
Aqu2.1.01209_001	0	0	0	0	0	0	0	0	0	0	0	0	0	0	0	3.63479	0	1.03505	0	0.622517	0	0	1.42288	1.49081	1.84067	0.508162	1.22485	0	0	0	0
Aqu2.1.01210_001	0	0	0	4.47127	0	0	3.55545	2.29805	23.6065	4.39272	0	0	0	0	0	0	0	0	0	0	0	3.32601	2.37146	1.11811	2.94507	0	0	3.68786	0	0	0
Aqu2.1.01211_001	0	0	0	0	0	0	0	2.29805	0	0	0	0	0	0	0	1.2116	0	0	1.02302	0	0.691889	0	0	0.745404	1.1044	0	0	0	0	0	0
Aqu2.1.01212_001	0	0	4.61312	0	0	2.09231	0.888862	4.5961	0.907941	3.41656	0	0	0	0	0	0.605798	0	1.03505	0.51151	3.11259	0	0.475144	0	0.745404	0.368133	1.01632	1.83727	3.68786	0	0	2.03232
Aqu2.1.01213_001	1.84554	0	0	13.4138	8.98489	1.39487	0.888862	1.14902	0.907941	7.80927	0	7.47109	3.71009	7.76826	3.82392	26.6551	17.6667	5.17526	9.7187	21.1656	20.7567	13.304	10.4344	16.0262	12.5165	9.65507	3.67454	0	6.08896	5.50695	8.12928
Aqu2.1.01214_001	0	0	0	0	0	0	0	1.14902	0	1.95232	0	0	0	1.72628	0	0	0	3.10516	0.51151	0	0.345944	0	0.474292	0.372702	0	0	0	0	0	0.917825	0
Aqu2.1.01216_001	0	5.66719	0	2.23563	0	0.697436	8.88862	5.74512	7.26353	12.202	0	7.47109	5.56514	1.72628	0	1.81739	4.41669	6.21032	4.60359	1.24503	3.1135	7.12716	3.32004	5.59053	6.6264	3.55713	6.73666	4.60983	0	0	6.09696
Aqu2.1.01218_001	9.22772	2.83359	4.61312	0	7.18791	16.7385	25.777	14.9373	19.0668	15.6185	8.60489	10.4595	3.71009	6.04198	14.0211	11.5102	7.0667	8.28042	24.041	24.2782	23.5242	28.9838	20.8688	53.6691	19.1429	5.08162	7.34908	11.9856	15.2224	21.11	24.3878
Aqu2.1.01219_001	5.53663	5.66719	23.0656	4.47127	5.39093	1.39487	2.66659	8.04317	3.63176	3.41656	12.9073	0	14.8404	4.3157	0	2.42319	1.76667	0	0	2.49007	0.345944	5.22658	2.84575	1.86351	3.68133	3.04897	2.44969	4.60983	0	0.917825	12.1939
Aqu2.1.01220_001	0	5.66719	0	0	0	0	0	0	0.907941	0	4.30245	0	0	0	0	0	0.883337	1.03505	1.02302	0	0.345944	0	1.89717	0.745404	1.47253	0	0	0	0	0	0
Aqu2.1.01221_001	0	0	0	0	0	2.09231	0	1.14902	2.72382	0	0	2.24133	0	13.8102	0	5.45218	0.883337	10.3505	2.04604	3.7351	2.07567	0.950288	0.948584	1.86351	1.1044	2.03265	0	1.84393	0	0	0
Aqu2.1.01222_001	7.38218	2.83359	13.8393	2.23563	3.59395	7.67179	10.6663	5.74512	7.26353	3.90464	0	0.747109	3.71009	0	0	3.63479	0.883337	4.14021	3.58057	2.49007	1.72972	0.950288	5.6915	3.72702	5.15387	1.52448	1.83727	1.84393	0	6.42478	0
Aqu2.1.01230_001	0	0	0	0	0	2.09231	0	2.29805	1.81588	0.976159	0	1.49422	0	0	6.37321	0	0	0	0	0	1.72972	0	0.948584	0.745404	1.47253	0	0	0	0	0	0
Aqu2.1.01232_001	1.84554	0	2.30656	2.23563	0	0.697436	0	5.74512	1.81588	1.46424	0	0	0	0.86314	0	1.81739	0	0	0	1.24503	0	0	0	0	0.368133	0.508162	0	0	0	0.917825	4.06464
Aqu2.1.01233_001	0	0	0	0	0	0	0	0	0	0	0	0	7.42019	0	0	0	1.76667	2.07011	0	0	0	0.475144	0	0	0	1.01632	1.22485	4.60983	0	3.6713	0
Aqu2.1.01234_001	9.22772	14.168	4.61312	0	1.79698	1.39487	5.33317	0	5.44765	0	0	0.747109	0	0	0	0	0	2.07011	0.51151	0	0	0.950288	0	0.745404	0	0	1.83727	0	0	0	0
Aqu2.1.01235_001	0	0	0	0	0	2.78974	1.77772	0	0	1.95232	0	1.49422	3.71009	0	0	0	0	0	0	0	0	0	0.474292	0	0	5.08162	9.18635	3.68786	0	0	0
Aqu2.1.01236_001	27.6832	0	62.2771	13.4138	17.9698	11.159	19.555	70.0905	34.5018	10.2497	30.1171	5.97687	16.6954	6.90512	12.7464	14.5391	3.53335	4.14021	4.09208	14.3179	7.26483	7.12716	4.74292	10.8084	1.84067	2.54081	5.51181	11.0636	15.2224	5.50695	16.2586
Aqu2.1.01238_001	0	0	0	0	0	0	0	0	0	0	0	0	0	0	0	0	0	0	0	0.622517	0.345944	1.90058	0	0.372702	0	0.508162	1.83727	0	0	0	0
Aqu2.1.01240_001	9.22772	8.50078	18.4525	20.1207	16.1728	25.1077	21.3327	28.7256	22.6985	6.34503	0	2.98844	3.71009	4.3157	6.37321	4.84638	11.4834	7.24537	5.62662	2.49007	1.72972	2.85086	2.84575	4.47243	2.2088	5.58978	3.67454	6.45376	6.08896	8.26043	2.03232
Aqu2.1.01242_001	0	0	4.61312	0	0	0	0	1.14902	0	1.46424	0	0.747109	0	0	0	1.81739	0.883337	0	1.02302	3.7351	3.1135	1.90058	0.474292	0	1.84067	0	0.612424	3.68786	0	0	0
Aqu2.1.01243_001	0	2.83359	0	0	0	0	0	0	0	0	0	0	0	0	0	1.2116	0.883337	0	1.02302	0	1.72972	0	0	0.372702	0.736267	0	0	0	0	0	0
Aqu2.1.01249_001	0	0	0	0	0	0	0	0	0	1.95232	0	1.49422	0	0	0	1.2116	0	0	1.02302	0	0	0.475144	1.89717	0.745404	0.736267	1.01632	1.22485	0	0	0	0
Aqu2.1.01254_001	0	8.50078	9.22623	2.23563	14.3758	2.78974	0	8.04317	0	1.46424	0	0	0	0.86314	1.27464	2.42319	0	1.03505	0	1.24503	2.07567	0	0.474292	6.33594	5.15387	0	1.83727	3.68786	0	4.58913	2.03232
Aqu2.1.01255_001	0	0	4.61312	0	0	0	0	3.44707	0	0	0	0	0	0	0	0	2.65001	4.14021	0	0	0	0	0	0	0.736267	0	0	0	0	0	0
Aqu2.1.01256_001	0	0	13.8393	0	0	0	0	1.14902	2.72382	0	0	0	0	0	0	2.42319	0	0	0	0	0	0	0	0.745404	2.2088	1.01632	0.612424	0	0	0	0
Aqu2.1.01257_001	0	0	0	0	0	0	0	0	0	0	0	0	0	0	0	0	2.65001	0	1.53453	2.49007	0.345944	0.950288	1.42288	0.372702	1.47253	0	0	0	0	0	0
Aqu2.1.01258_001	1.84554	0	0	2.23563	0	1.39487	7.99976	6.89415	17.2509	3.90464	0	0	0	0	1.27464	3.02899	1.76667	0	0.51151	0	0	1.90058	6.1658	3.35432	4.4176	0.508162	3.06212	2.7659	0	0	8.12928
Aqu2.1.01261_001	0	0	0	0	0	1.39487	0	0	0	1.46424	0	0	3.71009	2.58942	3.82392	0	0	0	0	0	0	0.950288	0	0.745404	0.736267	0.508162	1.83727	11.0636	0	2.75348	2.03232
Aqu2.1.01264_001	0	0	0	0	0	0	0	0	1.81588	0	0	0	0	0	3.82392	0.605798	0	0	0	0	0.691889	0.950288	0	0	0	0	2.44969	3.68786	0	0	0
Aqu2.1.01266_001	0	0	0	4.47127	0	1.39487	1.77772	1.14902	0	1.46424	0	6.72398	0	0.86314	2.54928	1.2116	2.65001	1.03505	6.64964	4.35762	5.88105	4.2763	7.11438	2.23621	6.25827	6.6061	4.28697	6.45376	0	0	0
Aqu2.1.01268_001	22.1465	39.6703	57.6639	17.8851	28.7516	18.1333	22.2216	36.7688	17.2509	17.0828	4.30245	14.1951	12.9853	6.04198	16.5703	16.3565	27.3835	6.21032	11.2532	13.0729	11.0702	9.97802	7.58867	7.45404	8.8352	3.04897	1.83727	3.68786	0	4.58913	6.09696
Aqu2.1.01269_001	7.38218	0	6.91967	0	0	0	0	2.29805	1.81588	0	0	0	0	0	0	0	0	0	0	0	0	0	0	1.49081	0.736267	0.508162	0	3.68786	0	0.917825	0
Aqu2.1.01270_001	0	0	0	0	0	0	0	1.14902	2.72382	0	0	0.747109	0	0	0	0	0.883337	0	0	0	0.345944	0	0.948584	0	1.84067	0	0	0	0	0	0
Aqu2.1.01274_001	0	0	0	0	0	0	0	0	0.907941	0	4.30245	2.24133	0	0	0	0.605798	0	0	1.02302	0	0	0	0.948584	0	0.368133	0	0	0.921966	0	0	2.03232
Aqu2.1.01275_001	20.301	2.83359	6.91967	0	0	3.48718	0	13.7883	8.17147	1.46424	0	0	0	2.58942	0	1.2116	0	0	1.02302	0	1.03783	1.90058	1.89717	1.49081	0.368133	0	0	0	0	0	2.03232
Aqu2.1.01276_001	23.9921	0	11.5328	0	0	2.09231	3.55545	2.29805	4.5397	0.976159	12.9073	1.49422	0	1.72628	0	1.2116	1.76667	2.07011	0	0.622517	0.691889	0	1.89717	1.11811	0	0.508162	1.83727	0	0	0.917825	6.09696
Aqu2.1.01279_001	0	0	0	0	0	2.09231	0	1.14902	2.72382	1.46424	0	0.747109	0	0	0	0	0	0	2.04604	0	0	0	0.474292	0.745404	0.368133	0.508162	0	0.921966	0	0	0
Aqu2.1.01281_001	0	0	2.30656	6.7069	5.39093	0.697436	0	8.04317	3.63176	14.1543	0	10.4595	1.85505	17.2628	2.54928	23.0203	9.71671	16.5608	8.69568	10.5828	28.3674	26.6081	27.0346	16.0262	18.4067	11.6877	3.67454	6.45376	12.1779	7.3426	8.12928
Aqu2.1.01283_001	0	0	0	0	0	0	1.77772	2.29805	6.35559	3.90464	0	2.98844	1.85505	0	0	0	5.30002	0	0.51151	0	0	0.950288	2.37146	0.745404	0.368133	6.6061	2.44969	0	3.04448	2.75348	0
Aqu2.1.01289_001	0	0	0	4.47127	3.59395	1.39487	1.77772	2.29805	0	3.41656	0	4.48265	0	9.49454	3.82392	1.2116	6.18336	9.31547	2.04604	11.2053	11.4162	9.50288	11.8573	2.98162	7.7308	5.58978	4.89939	3.68786	6.08896	0	0
Aqu2.1.01290_001	3.69109	2.83359	2.30656	0	0	0	4.44431	2.29805	1.81588	2.4404	0	0	1.85505	0	1.27464	0.605798	2.65001	2.07011	2.04604	2.49007	1.03783	1.42543	1.42288	0.372702	2.94507	1.01632	3.67454	2.7659	6.08896	1.83565	4.06464
Aqu2.1.01291_001	1.84554	0	0	0	0	0	2.66659	0	1.81588	4.39272	0	0	3.71009	0	0	1.2116	0	4.14021	1.02302	0	0	0	1.42288	0	0	0	1.83727	1.84393	0	0	0
Aqu2.1.01294_001	7.38218	5.66719	11.5328	2.23563	1.79698	4.18461	3.55545	5.74512	1.81588	0.976159	0	0	0	0.86314	1.27464	0.605798	0	1.03505	1.02302	0	1.03783	1.42543	0	2.23621	0	0.508162	0.612424	1.84393	0	0	0
Aqu2.1.01296_001	3.69109	8.50078	0	6.7069	8.98489	11.159	12.4441	8.04317	11.8032	5.36887	0	0	0	0	5.09857	1.2116	0	0	0.51151	0	0.345944	0	1.42288	1.11811	0.368133	1.52448	0	0	0	0	4.06464
Aqu2.1.01297_001	3.69109	0	0	0	0	0	2.66659	2.29805	0.907941	0	0	3.73554	1.85505	0	0	0	0.883337	0	0.51151	2.49007	0.345944	2.37572	2.37146	0.745404	0.736267	0.508162	4.28697	1.84393	0	2.75348	2.03232
Aqu2.1.01298_001	0	0	9.22623	0	3.59395	0	0	0	0	0	0	5.97687	3.71009	3.45256	5.09857	1.81739	1.76667	0	0	0	1.03783	0	0.948584	0.745404	0	0	3.06212	4.60983	6.08896	3.6713	4.06464
Aqu2.1.01300_001	0	0	0	0	0	0.697436	0	2.29805	0	0.48808	0	2.24133	0	0	0	0.605798	0.883337	2.07011	1.53453	2.49007	4.15133	0.950288	0.474292	1.11811	2.57693	0.508162	0.612424	0.921966	0	0	0
Aqu2.1.01303_001	1.84554	0	4.61312	2.23563	0	2.09231	2.66659	2.29805	15.435	4.8808	0	0	0	0	1.27464	0	0.883337	1.03505	0.51151	0.622517	2.07567	1.90058	0.948584	1.49081	0.736267	1.52448	0	2.7659	0	0.917825	2.03232
Aqu2.1.01308_001	1.84554	0	0	0	0	0	0	0	2.72382	1.46424	0	0	0	0	0	0	0	0	0	0	0	0.475144	0	1.11811	0	0	0	0	0	0	0
Aqu2.1.01309_001	5.53663	0	6.91967	4.47127	1.79698	1.39487	1.77772	10.3412	4.5397	0	0	0	3.71009	0	2.54928	1.81739	0.883337	1.03505	1.02302	0	0	0.475144	0	0.372702	0.368133	0	1.22485	0	0	0	2.03232
Aqu2.1.01311_001	0	0	0	0	0	0	0	0	0	0.48808	0	0.747109	0	0	0	0	0	0	1.53453	0	0	1.90058	0.474292	0	0	0	0.612424	0.921966	0	0	0
Aqu2.1.01315_001	0	0	2.30656	0	0	1.39487	0	4.5961	2.72382	0	0	0	0	1.72628	0	0	0	0	0	0	0.345944	0	1.42288	0	0	0	0	0	0	0	0
Aqu2.1.01318_001	0	0	0	0	0	0	0	0	0	0	0	0	0	0	1.27464	0	0	0	0	0	0.345944	0.950288	2.84575	0	1.84067	1.01632	0	0	0	1.83565	0
Aqu2.1.01319_001	11.0733	2.83359	2.30656	0	0	0.697436	2.66659	0	0	6.34503	0	0	0	0.86314	1.27464	0	0	0	0	0	0	0	0	0.745404	0.368133	2.54081	7.96151	3.68786	0	0	4.06464
Aqu2.1.01321_001	1.84554	0	0	0	0	0	0	1.14902	0.907941	0	0	0	0	0	1.27464	0	0	0	1.02302	0	0	0	0	0.745404	0	0	1.22485	0	3.04448	0	0
Aqu2.1.01322_001	1.84554	0	0	2.23563	0	2.09231	0.888862	0	0	0	0	0	0	0	0	0	0	0	0	0.622517	0	0	1.42288	0	0	0	0	0.921966	0	0	0
Aqu2.1.01325_001	1.84554	0	2.30656	2.23563	5.39093	0	0	3.44707	6.35559	2.4404	0	1.49422	0	0.86314	0	3.63479	0	6.21032	0.51151	1.24503	0.691889	0	5.6915	1.86351	1.47253	2.54081	0	0	0	0	0
Aqu2.1.01327_001	1.84554	2.83359	0	0	0	0	9.77749	0	0	0	0	1.49422	0	0	0	0	0	2.07011	0.51151	1.24503	1.38378	0.950288	3.79434	0.745404	0.736267	2.03265	0	0	0	0.917825	0
Aqu2.1.01328_001	0	2.83359	13.8393	0	0	2.78974	6.22204	2.29805	2.72382	1.95232	0	0.747109	1.85505	0.86314	2.54928	0	1.76667	0	0	0	1.38378	0	0	1.11811	4.78573	1.01632	1.83727	0.921966	0	1.83565	0
Aqu2.1.01330_001	9.22772	19.8352	2.30656	35.7702	32.3456	13.2513	8.88862	18.3844	27.2382	46.8556	17.2098	102.354	14.8404	101.851	45.8871	129.641	92.7504	113.856	89.0028	87.7749	168.129	143.018	154.619	131.191	141.363	83.8466	61.8548	15.6734	12.1779	27.5348	73.1635
Aqu2.1.01331_001	839.723	1017.26	661.982	679.633	181.495	621.415	482.652	307.939	683.679	266.979	275.357	162.123	124.288	325.404	211.59	198.702	504.386	210.116	116.624	412.729	200.302	91.7028	199.677	74.5404	173.023	210.887	90.6387	571.619	818.965	477.269	871.865
Aqu2.1.01332_001	36.9109	70.8398	9.22623	15.6494	16.1728	20.2256	5.33317	3.44707	11.8032	8.78543	73.1416	35.1141	29.6807	81.1352	17.845	35.1363	39.7502	37.2619	20.4604	34.861	59.8484	42.763	33.2004	19.0078	18.7748	36.0795	41.6448	21.2052	3.04448	25.6991	12.1939
Aqu2.1.01335_001	0	0	0	0	0	1.39487	1.77772	0	1.81588	0.48808	0	0	0	0	0	0	0.883337	1.03505	0.51151	0	0	0.950288	1.89717	2.60892	1.47253	0	0	0	0	2.75348	0
Aqu2.1.01336_001	12.9188	2.83359	9.22623	2.23563	1.79698	1.39487	0	0	4.5397	0	0	0	0	0	0	0	0	0	0.51151	1.24503	0.345944	0	0	0.372702	0	0	0	0	0	0.917825	0
Aqu2.1.01337_001	0	0	0	6.7069	7.18791	2.09231	0	0	3.63176	0	0	1.49422	1.85505	1.72628	2.54928	0.605798	1.76667	3.10516	2.04604	0.622517	1.72972	2.37572	0	2.98162	2.57693	0.508162	0.612424	3.68786	0	6.42478	0
Aqu2.1.01339_001	3.69109	0	4.61312	0	0	0.697436	0	0	0	0	0	0	0	0	0	0	0	0	0	0	1.03783	0	0.474292	0	2.94507	0	0	0	0	0	0
Aqu2.1.01342_001	1.84554	0	0	2.23563	0	0	0	0	0	0	0	0	0	1.72628	2.54928	14.5391	8.83337	4.14021	5.1151	6.84769	6.57294	2.85086	5.6915	2.23621	0.736267	2.54081	0	0	12.1779	3.6713	0
Aqu2.1.01344_001	0	0	0	0	3.59395	0.697436	0	0	0	0	0	1.49422	0	1.72628	0	3.02899	0	2.07011	2.55755	4.35762	2.42161	5.22658	2.37146	0.372702	0.736267	3.55713	0	1.84393	0	0	0
Aqu2.1.01348_001	0	0	0	0	0	0	0	0	0	0.976159	0	0	0	0	3.82392	1.2116	0	0	0	0.622517	2.07567	0.950288	0.474292	1.11811	0	0	0	0	0	1.83565	2.03232
Aqu2.1.01349_001	0	0	0	0	0	1.39487	0	0	0	0	0	0	3.71009	1.72628	0	0	0.883337	0	0	0.622517	0.345944	0	0	0	0	1.01632	0	0	0	0	0
Aqu2.1.01350_001	0	25.5023	0	0	0	1.39487	0.888862	1.14902	0.907941	1.95232	0	3.73554	3.71009	1.72628	6.37321	10.9044	8.83337	7.24537	7.16115	2.49007	5.53511	3.32601	5.6915	4.47243	4.78573	0.508162	4.89939	1.84393	0	3.6713	0
Aqu2.1.01351_001	5.53663	42.5039	0	2.23563	1.79698	2.09231	1.77772	0	0.907941	10.7377	12.9073	25.4017	27.8257	21.5785	21.6689	7.87537	1.76667	7.24537	5.1151	8.09272	15.2216	10.9283	8.53726	16.3989	11.044	17.2775	15.3106	2.7659	6.08896	2.75348	0
Aqu2.1.01354_001	5.53663	0	0	2.23563	0	0.697436	4.44431	4.5961	1.81588	1.95232	0	2.24133	0	0	0	0.605798	0	2.07011	0	0	1.03783	0.950288	0.948584	0.372702	1.1044	3.04897	3.06212	0.921966	0	0.917825	2.03232
Aqu2.1.01355_001	12.9188	14.168	6.91967	11.1782	17.9698	7.67179	13.3329	6.89415	4.5397	9.76159	0	9.71241	11.1303	14.6734	17.845	13.3276	22.0834	23.8062	22.5065	9.33776	6.91889	8.55259	7.11438	10.4357	12.1484	6.6061	6.12424	13.8295	18.2669	11.0139	10.1616
Aqu2.1.01356_001	0	0	0	2.23563	5.39093	0	0	0	0	2.92848	0	3.73554	7.42019	0	3.82392	4.24058	5.30002	6.21032	3.58057	6.22517	1.72972	3.80115	2.37146	4.84513	1.84067	2.03265	5.51181	12.9075	0	2.75348	8.12928
Aqu2.1.01358_001	5.53663	0	0	2.23563	0	0	0	2.29805	3.63176	0	0	0	0	0	0	0	0	0	0	0.622517	0	0	0	0	0	0	0	0	0	0	2.03232
Aqu2.1.01360_001	1.84554	2.83359	2.30656	22.3563	26.9547	43.9385	46.2208	43.6629	50.8447	23.4278	4.30245	5.22976	0	2.58942	6.37321	9.08697	10.6	40.367	14.8338	11.2053	12.7999	9.97802	11.8573	20.4986	21.3517	5.58978	5.51181	0.921966	9.13344	25.6991	10.1616
Aqu2.1.01362_001	1.84554	0	0	0	0	0	0	0	1.81588	0	0	0	0	0	0	0	0	0	1.02302	0	0	0.950288	0	1.86351	0	0	0	0	0	0	0
Aqu2.1.01366_001	5.53663	2.83359	6.91967	0	0	2.09231	4.44431	9.1922	9.98735	3.90464	0	2.24133	0	0.86314	0	1.81739	0.883337	3.10516	3.06906	2.49007	1.72972	1.42543	3.32004	3.72702	1.84067	1.52448	0.612424	2.7659	0	1.83565	0
Aqu2.1.01367_001	0	0	0	0	0	0	0	0	0	0.48808	0	0	0	0	0	0.605798	0	0	0	0	0	0.950288	1.42288	0	0.368133	0.508162	0.612424	0	0	0.917825	0
Aqu2.1.01368_001	0	0	0	2.23563	1.79698	0	0	0	0	0	0	0	0	0	2.54928	0.605798	3.53335	0	0.51151	0	1.38378	0	0	1.11811	1.47253	0	1.83727	0	0	0.917825	0
Aqu2.1.01369_001	3.69109	0	0	0	0	2.09231	4.44431	1.14902	0.907941	0	0	0	0	0	0	0	0	0	0	0	0	0	0	0	0	0	0	0	0	0	0
Aqu2.1.01377_001	0	0	0	0	1.79698	0	0	0	0	0.48808	0	0	0	0	0	0	0	0	0.51151	0.622517	0	0	0.474292	1.86351	0.368133	0	0	0	0	0	0
Aqu2.1.01379_001	0	0	0	11.1782	10.7819	4.88205	13.3329	10.3412	4.5397	13.6662	4.30245	2.98844	0	0.86314	2.54928	22.4145	11.4834	24.8413	18.4144	13.6954	29.7512	13.304	24.6632	23.8529	16.1979	3.04897	1.83727	2.7659	6.08896	11.0139	34.5494
Aqu2.1.01383_001	0	0	0	0	0	0	0	0	0.907941	2.4404	0	2.24133	0	0	0	0	0.883337	1.03505	0	0	0	0	0.948584	1.11811	0.368133	0	0	2.7659	0	0	0
Aqu2.1.01390_001	0	0	0	0	3.59395	0.697436	0	2.29805	0	0	0	0	0	0	0	0	0	1.03505	0	0	0	0.475144	0	0.745404	1.1044	0.508162	0	0	0	0	0
Aqu2.1.01393_001	5.53663	14.168	0	0	0	0	0	0	0	0.976159	0	3.73554	3.71009	0.86314	2.54928	1.81739	5.30002	4.14021	2.04604	3.7351	0.691889	1.90058	2.37146	0.372702	2.57693	4.06529	3.67454	0	0	0	0
Aqu2.1.01394_001	0	0	6.91967	2.23563	1.79698	0.697436	0.888862	2.29805	5.44765	3.41656	0	0	0	0.86314	1.27464	1.81739	0	2.07011	0.51151	3.11259	0.345944	0.950288	0	0.745404	0.736267	1.01632	0.612424	0	0	0	0
Aqu2.1.01398_001	0	0	11.5328	2.23563	1.79698	3.48718	0	0	1.81588	0.976159	8.60489	8.96531	1.85505	2.58942	5.09857	23.0203	14.1334	17.5959	10.7417	4.35762	14.1837	5.22658	4.26863	8.19945	7.36267	21.3428	7.96151	10.1416	0	3.6713	2.03232
Aqu2.1.01400_001	7.38218	19.8352	13.8393	0	0	0	0	3.44707	5.44765	1.95232	0	0	0	0	0	0	0	0	0	0	0	0	0	0	0	0	0	1.84393	0	4.58913	0
Aqu2.1.01401_001	0	0	4.61312	0	0	0	0	0	0.907941	0	0	0	0	0	0	0	0	0	0	1.86755	0	0.475144	1.89717	0	0	0	0	0	0	0	0
Aqu2.1.01403_001	0	0	0	0	0	0	2.66659	1.14902	2.72382	0	0	0	0	0	0	0	0	0	0	0	0.345944	0.950288	0	0.745404	0	2.03265	0	0	0	0	0
Aqu2.1.01404_001	0	2.83359	9.22623	4.47127	3.59395	8.36923	3.55545	6.89415	8.17147	6.34503	0	0	0	0	0	0	0	0	0	1.24503	0	0	0.948584	0.372702	0	0	0	0	0	0	0
Aqu2.1.01405_001	3.69109	0	0	0	0	0	0	0	0	1.95232	0	4.48265	0	0	0	0	4.41669	4.14021	4.60359	1.24503	2.42161	0.475144	6.1658	3.35432	3.68133	0	4.28697	1.84393	0	0	0
Aqu2.1.01409_001	0	11.3344	0	0	0	0	0	0	1.81588	1.46424	0	7.47109	1.85505	6.90512	3.82392	1.2116	1.76667	3.10516	0	6.84769	4.49728	1.90058	5.6915	0.372702	0.368133	1.01632	6.12424	3.68786	3.04448	0.917825	0
Aqu2.1.01410_001	0	0	0	0	0	0	0	0	0	0	0	1.49422	0	0	1.27464	10.2986	7.0667	10.3505	9.20719	17.4305	0.691889	0	0	0.745404	0	0.508162	0	5.5318	6.08896	0.917825	0
Aqu2.1.01411_001	0	0	6.91967	0	0	0	0	0	0	0	0	0.747109	0	0	0	0.605798	1.76667	0	0.51151	0	0.691889	0	0.474292	0	0.368133	0	0	0	0	0	2.03232
Aqu2.1.01412_001	0	0	2.30656	0	0	0	0	0	0	0.48808	0	0	0	0	0	0	0	2.07011	1.02302	0	0.691889	0.475144	0	0.745404	0	0	0	0	0	1.83565	0
Aqu2.1.01416_001	5.53663	0	9.22623	2.23563	3.59395	0.697436	0.888862	1.14902	0	0.976159	0	0	0	0	0	0	0	1.03505	0.51151	0	0	0.475144	0.474292	0	0	0	0	0	0	0.917825	0
Aqu2.1.01419_001	12.9188	0	20.759	6.7069	0	6.27692	9.77749	43.6629	6.35559	2.4404	0	0.747109	0	2.58942	2.54928	1.81739	1.76667	1.03505	2.55755	1.86755	1.72972	3.32601	0	1.11811	1.84067	1.01632	0.612424	1.84393	0	0.917825	16.2586
Aqu2.1.01422_001	3.69109	2.83359	2.30656	0	0	0	0	0	4.5397	1.46424	0	0	0	0	0	0	1.76667	0	0	0.622517	0	2.85086	0	1.49081	0	1.01632	0	0	0	0	0
Aqu2.1.01424_001	1.84554	2.83359	4.61312	0	0	2.09231	1.77772	6.89415	5.44765	0.48808	0	0.747109	0	0	0	0.605798	0.883337	0	0	0.622517	0	1.42543	1.42288	0.745404	1.84067	0.508162	0	0	0	0.917825	4.06464
Aqu2.1.01425_001	14.7644	0	2.30656	2.23563	3.59395	0	5.33317	3.44707	7.26353	3.90464	0	1.49422	0	2.58942	0	1.81739	12.3667	4.14021	2.55755	3.11259	3.1135	6.65201	8.06296	1.49081	8.09893	1.52448	4.28697	4.60983	0	2.75348	4.06464
Aqu2.1.01427_001	0	0	0	4.47127	0	0	0	1.14902	2.72382	0	0	0	0	0	0	0	1.76667	0	1.02302	0	0.345944	1.90058	1.42288	0.372702	0.736267	1.01632	0	0	3.04448	0	2.03232
Aqu2.1.01428_001	1.84554	0	0	0	1.79698	7.67179	12.4441	5.74512	9.07941	4.8808	0	0	0	0	0	0	0.883337	0	1.53453	0	0.345944	0	0	0.745404	0	0	0	0	0	0	0
Aqu2.1.01432_001	0	0	9.22623	11.1782	1.79698	2.78974	0.888862	4.5961	5.44765	12.202	12.9073	23.1604	20.4055	16.3997	29.3168	19.3855	26.5001	19.666	17.3914	25.5232	17.2972	30.8844	19.446	17.517	14.7253	12.704	15.3106	7.37573	9.13344	1.83565	6.09696
Aqu2.1.01434_001	11.0733	0	6.91967	6.7069	3.59395	6.27692	10.6663	8.04317	13.6191	8.29735	0	2.24133	0	1.72628	5.09857	1.81739	0.883337	4.14021	1.02302	3.11259	6.57294	7.12716	0.474292	4.47243	2.94507	4.06529	1.83727	4.60983	0	8.26043	8.12928
Aqu2.1.01436_001	3.69109	0	0	0	0	0	0	0	0.907941	0	0	0	0	1.72628	0	0	0	1.03505	0	0.622517	0	0	0	0.745404	0.736267	0	0	0	0	0	0
Aqu2.1.01437_001	18.4554	0	11.5328	6.7069	10.7819	2.78974	6.22204	9.1922	9.98735	6.34503	0	5.22976	1.85505	0	6.37321	4.24058	7.0667	4.14021	1.02302	1.24503	1.72972	2.37572	6.64009	5.21783	7.36267	9.65507	3.67454	3.68786	6.08896	4.58913	10.1616
Aqu2.1.01439_001	0	0	0	0	0	0	0	0	2.72382	0.48808	0	0	0	0	0	2.42319	1.76667	0	0.51151	1.24503	2.76756	0.475144	0.948584	4.09972	0.736267	0	0	0	0	0	0
Aqu2.1.01440_001	0	8.50078	6.91967	2.23563	7.18791	2.78974	6.22204	4.5961	2.72382	1.46424	0	1.49422	0	0	1.27464	0	0	0	0	0	0	0	0	0.372702	0.736267	0.508162	0	0	0	0.917825	0
Aqu2.1.01441_001	0	0	0	0	0	0.697436	0	2.29805	0	0	0	0	1.85505	0	0	0	0	0	0	0	0.345944	2.37572	0	0	0	0	3.06212	1.84393	0	1.83565	6.09696
Aqu2.1.01442_001	0	0	0	0	0	0	0	0	0	0	0	0	0	0	0	1.81739	0	7.24537	0	3.11259	0.691889	0	0.474292	0.372702	1.1044	0.508162	0	0	0	0	0
Aqu2.1.01445_001	0	2.83359	0	0	0	4.18461	4.44431	0	1.81588	0	0	0.747109	1.85505	0	0	0	1.76667	2.07011	2.55755	0	1.03783	0	1.42288	0.745404	0	0.508162	0	0	0	0	0
Aqu2.1.01448_001	0	0	0	0	0	2.09231	5.33317	4.5961	12.7112	0	0	0	0	0	0	0	0	0	0	1.24503	0.345944	0	0.474292	0.745404	0	0	0	1.84393	3.04448	0	0
Aqu2.1.01453_001	0	2.83359	6.91967	4.47127	0	2.78974	7.1109	5.74512	4.5397	6.34503	0	1.49422	1.85505	2.58942	1.27464	1.2116	1.76667	0	1.02302	1.24503	0.691889	0	1.42288	0.745404	0.368133	0.508162	0.612424	0.921966	3.04448	2.75348	8.12928
Aqu2.1.01454_001	3.69109	2.83359	0	0	3.59395	2.09231	4.44431	2.29805	2.72382	0.48808	0	0.747109	5.56514	2.58942	1.27464	1.81739	0	1.03505	3.06906	3.7351	3.1135	0	0.474292	1.11811	1.1044	2.54081	1.22485	1.84393	0	0	2.03232
Aqu2.1.01461_001	3.69109	0	25.3721	0	0	1.39487	1.77772	2.29805	9.07941	4.8808	0	0	0	0	0	0	0	0	0	0	0	0	0	0	0	0	0	0	0	0	0
Aqu2.1.01465_001	0	0	0	17.8851	28.7516	0	0	0	0	0	0	0	0	0	0	0	0	0	0	2.49007	0	0	0	1.11811	0	0.508162	0	0	0	0	0
Aqu2.1.01467_001	0	0	0	0	7.18791	0	0	0	0.907941	0	0	0	0	0	0	1.2116	2.65001	2.07011	1.02302	0	0	0	0	0	0	0	0	0	6.08896	0	0
Aqu2.1.01468_001	732.681	467.543	602.012	181.086	32.3456	432.41	116.441	95.369	1316.51	178.149	64.5367	106.837	105.738	340.94	81.577	129.641	252.634	49.6825	60.8697	201.073	210.68	93.6034	194.934	97.2753	239.287	182.938	82.0648	619.561	520.606	391.911	1757.96
Aqu2.1.01478_001	9.22772	0	6.91967	4.47127	0	0	0.888862	8.04317	5.44765	1.46424	4.30245	0.747109	0	0.86314	0	1.2116	0	1.03505	0	0.622517	0	1.42543	0	1.49081	0	0	0	0	0	0	2.03232
Aqu2.1.01480_001	1.84554	2.83359	0	0	1.79698	5.57949	0.888862	1.14902	2.72382	2.4404	0	0.747109	0	0	0	0	0	0	0	2.49007	0	0	0.948584	1.11811	0.368133	0	0	1.84393	0	0	0
Aqu2.1.01481_001	3.69109	0	0	0	0	0	0	0	0.907941	0	0	0	0	0	0	0	1.76667	0	1.53453	0	0	0	0	0	2.94507	0	0	0	6.08896	0	0
Aqu2.1.01482_001	1.84554	11.3344	0	0	0	7.67179	2.66659	5.74512	9.07941	1.95232	0	1.49422	3.71009	0.86314	1.27464	3.02899	1.76667	3.10516	2.04604	4.35762	1.38378	0	0.948584	0.372702	0	0	0	0.921966	0	3.6713	8.12928
Aqu2.1.01483_001	1.84554	0	0	6.7069	3.59395	0	0	0	0	5.85695	0	5.97687	1.85505	3.45256	6.37321	3.63479	10.6	7.24537	6.64964	9.33776	15.5675	19.0058	15.1773	8.94485	12.1484	10.6714	4.28697	1.84393	0	0.917825	8.12928
Aqu2.1.01484_001	0	0	0	0	0	0	0	0	1.81588	0	0	0	0	1.72628	0	7.87537	0	2.07011	5.1151	1.24503	0.345944	0	0	0	0.368133	0	0.612424	0	3.04448	0	0
Aqu2.1.01493_001	0	5.66719	0	2.23563	0	0	1.77772	2.29805	12.7112	1.95232	0	2.98844	0	3.45256	0	0.605798	2.65001	0	0.51151	1.24503	0	0.950288	0	0	2.57693	5.08162	0	0	0	1.83565	0
Aqu2.1.01494_001	0	8.50078	2.30656	0	3.59395	2.09231	0.888862	2.29805	0.907941	3.90464	4.30245	2.24133	1.85505	0	1.27464	3.02899	4.41669	6.21032	3.58057	1.86755	2.76756	6.17687	4.74292	1.49081	2.2088	8.63875	4.89939	0	0	2.75348	6.09696
Aqu2.1.01495_001	0	11.3344	0	4.47127	0	0.697436	1.77772	0	0.907941	6.83311	4.30245	25.4017	11.1303	31.9362	22.9435	15.1449	23.8501	37.2619	15.8568	34.861	11.4162	5.22658	6.1658	5.96324	9.57146	13.7204	12.8609	7.37573	9.13344	2.75348	2.03232
Aqu2.1.01496_001	3.69109	2.83359	0	0	3.59395	0	0	5.74512	4.5397	2.4404	0	6.72398	14.8404	209.743	7.64785	53.3102	3.53335	1.03505	0	3.11259	22.8323	15.6797	3.32004	4.84513	9.20333	0	0.612424	2.7659	0	0.917825	42.6787
Aqu2.1.01498_001	3.69109	0	2.30656	0	0	2.09231	4.44431	0	3.63176	1.46424	0	0	0	0	0	0	0.883337	0	0	0	1.38378	1.42543	2.37146	3.72702	1.1044	0	0	0.921966	0	0	0
Aqu2.1.01499_001	11.0733	0	16.1459	0	0	0	0	0	0	0	0	0	0	0	0	0	0	0	0	0	0	0	0	0	0	0	0	0	0	0	0
Aqu2.1.01500_001	27.6832	0	27.6787	0	3.59395	6.27692	2.66659	5.74512	18.1588	1.46424	17.2098	1.49422	0	1.72628	0	1.2116	0	0	0.51151	3.7351	1.72972	0	0.948584	1.86351	0	1.01632	0	4.60983	0	3.6713	4.06464
Aqu2.1.01502_001	0	0	0	0	0	0	0	0	0.907941	0	0	0	7.42019	1.72628	0	0	0	0	2.04604	0	0	0	0	1.11811	0	2.03265	0.612424	0	0	0	6.09696
Aqu2.1.01505_001	0	0	0	2.23563	0	0	0	0	0	3.41656	0	5.22976	0	2.58942	5.09857	9.69277	7.0667	1.03505	7.16115	2.49007	6.91889	3.32601	2.37146	2.23621	5.15387	2.54081	5.51181	3.68786	0	0	2.03232
Aqu2.1.01506_001	5.53663	8.50078	6.91967	8.94254	7.18791	1.39487	2.66659	3.44707	17.2509	4.8808	0	1.49422	0	0	1.27464	0	0	0	4.60359	1.24503	0.345944	3.80115	1.42288	6.70864	2.2088	1.52448	3.67454	6.45376	0	0	4.06464
Aqu2.1.01510_001	3.69109	2.83359	6.91967	6.7069	0	2.09231	5.33317	1.14902	5.44765	6.83311	0	1.49422	0	3.45256	1.27464	0	0.883337	3.10516	6.13813	1.24503	3.80539	4.2763	0.948584	4.47243	2.94507	2.54081	5.51181	1.84393	0	1.83565	4.06464
Aqu2.1.01515_001	11.0733	17.0016	11.5328	0	0	0	2.66659	2.29805	0.907941	1.95232	0	10.4595	0	4.3157	2.54928	0	9.71671	0	2.04604	0	4.49728	2.37572	6.64009	0.745404	6.6264	3.55713	4.28697	3.68786	0	0	0
Aqu2.1.01516_001	0	0	0	0	0	0	0.888862	0	2.72382	0.48808	0	0	1.85505	0	0	0	0	0	0	0	1.38378	0.475144	0	0	0.736267	2.03265	0	1.84393	0	0.917825	0
Aqu2.1.01518_001	12.9188	0	13.8393	2.23563	8.98489	16.041	24.8881	20.6824	9.98735	3.90464	0	1.49422	1.85505	0.86314	2.54928	0	0.883337	2.07011	1.53453	0	0.345944	1.42543	0.948584	1.86351	1.1044	1.01632	0	1.84393	0	3.6713	0
Aqu2.1.01519_001	0	0	0	0	0	0	0	1.14902	0	0	0	0	0	0	0	0.605798	0	0	0	0	0.691889	0	1.42288	1.49081	0.736267	5.58978	30.0088	0.921966	0	0.917825	0
Aqu2.1.01520_001	0	2.83359	6.91967	6.7069	0	15.3436	6.22204	3.44707	0.907941	3.41656	4.30245	5.22976	18.5505	0.86314	5.09857	3.63479	3.53335	2.07011	2.04604	6.22517	5.53511	5.70173	3.79434	2.60892	8.09893	7.11426	10.4112	11.0636	3.04448	4.58913	44.711
Aqu2.1.01528_001	0	0	0	6.7069	0	0	0	0	0	3.90464	0	1.49422	1.85505	6.90512	1.27464	5.45218	0	0	0.51151	0.622517	5.88105	0.950288	0	0.372702	0.368133	0.508162	0.612424	0	0	1.83565	0
Aqu2.1.01543_001	1.84554	0	4.61312	0	1.79698	0	3.55545	0	5.44765	0.976159	0	2.98844	3.71009	0	0	0	0	0	0	0	1.03783	0	0.474292	0.372702	0.736267	0	0	0.921966	0	2.75348	0
Aqu2.1.01544_001	1.84554	0	0	0	0	0.697436	1.77772	5.74512	7.26353	4.8808	0	0	0	0	0	0	0	0	0.51151	0	0.345944	0	0.474292	1.49081	0	0	0	0.921966	0	0	4.06464
Aqu2.1.01547_001	0	0	0	0	0	0	0.888862	2.29805	0	1.46424	0	0	7.42019	1.72628	1.27464	6.05798	3.53335	4.14021	9.20719	3.11259	0.345944	3.80115	0	5.21783	0	1.01632	1.22485	2.7659	0	3.6713	0
Aqu2.1.01550_001	0	2.83359	6.91967	2.23563	0	0	1.77772	1.14902	0	0	0	0.747109	0	0	0	1.81739	0	0	0	0.622517	0	0.475144	1.89717	1.11811	0.736267	1.01632	0	1.84393	0	2.75348	2.03232
Aqu2.1.01551_001	3.69109	2.83359	2.30656	2.23563	1.79698	4.18461	0	1.14902	0.907941	1.95232	0	1.49422	0	0	0	0	0.883337	2.07011	0	1.24503	0.345944	0	4.26863	0.745404	0.368133	0.508162	12.8609	32.2688	0	0	0
Aqu2.1.01555_001	0	0	0	0	0	0	0	0	1.81588	2.4404	0	4.48265	1.85505	13.8102	2.54928	3.02899	4.41669	3.10516	1.53453	1.24503	1.38378	3.80115	1.89717	1.86351	2.57693	8.13058	0	0	0	1.83565	0
Aqu2.1.01556_001	0	14.168	0	0	0	4.18461	0.888862	1.14902	6.35559	2.4404	0	0	3.71009	0.86314	11.4718	0	0	0	0	0	0	0	1.89717	2.23621	3.3132	0.508162	9.18635	1.84393	0	1.83565	10.1616
Aqu2.1.01561_001	0	0	0	0	0	1.39487	4.44431	4.5961	7.26353	1.95232	0	0	0	0	0	0.605798	0	1.03505	0.51151	0	0.345944	0	0.948584	3.35432	0.736267	0	0	0	3.04448	0.917825	4.06464
Aqu2.1.01563_001	0	2.83359	0	4.47127	3.59395	0	2.66659	1.14902	0	1.46424	0	0	0	0	0	0	0.883337	0	0	0	1.03783	0.950288	1.89717	1.49081	1.47253	2.03265	0	0	0	1.83565	4.06464
Aqu2.1.01567_001	1.84554	14.168	6.91967	4.47127	7.18791	0	3.55545	0	0	0	0	0	0	0	0	0	0	0	0	0	0	0	0	0.745404	0	0	0	0	0	0	0
Aqu2.1.01569_001	35.0654	0	4.61312	0	1.79698	8.36923	14.2218	9.1922	10.8953	8.78543	4.30245	0	0	0	0	0	0	0	0	0	0	0	0	0	0	1.52448	0	0	0	0.917825	0
Aqu2.1.01570_001	3.69109	0	2.30656	0	0	2.09231	0	1.14902	0	0	0	0	0	0.86314	2.54928	0.605798	0	0	0	0	0	0	0	0	0	0	0	0	0	0	0
Aqu2.1.01575_001	0	2.83359	6.91967	0	1.79698	4.18461	2.66659	0	0	2.92848	0	0.747109	1.85505	0	0	0.605798	5.30002	2.07011	4.09208	1.86755	2.42161	0	0.474292	0	0.368133	2.03265	0.612424	1.84393	0	2.75348	0
Aqu2.1.01578_001	1.84554	2.83359	4.61312	6.7069	0	0	1.77772	2.29805	3.63176	2.92848	0	0.747109	0	0	0	0	0	1.03505	0	0	0.345944	0.475144	0	0	0	0.508162	0.612424	3.68786	0	0	0
Aqu2.1.01579_001	0	0	0	0	0	1.39487	0	6.89415	1.81588	0.976159	0	0	0	0	0	0	0	2.07011	0	0	0	0	0	0	0	1.01632	0	0	0	0	0
Aqu2.1.01580_001	0	0	0	0	0	0	1.77772	1.14902	0	0	0	0	0	0	0	0	0	0	0	0	0	0.950288	0	0.372702	0	0	0	5.5318	0	0	0
Aqu2.1.01582_001	0	2.83359	0	0	0	0	1.77772	0	0	1.46424	0	0.747109	0	0	0	0	1.76667	0	0	0	0.691889	0	2.37146	1.11811	0	0	1.22485	0	0	0	0
Aqu2.1.01585_001	33.2198	17.0016	57.6639	33.5345	16.1728	26.5026	19.555	6.89415	34.5018	18.0589	0	5.22976	16.6954	10.3577	16.5703	21.2029	28.2668	12.4206	10.7417	21.1656	17.6432	13.304	10.9087	5.59053	6.99453	13.2122	13.4733	22.1272	12.1779	6.42478	28.4525
Aqu2.1.01588_001	0	0	0	0	0	0	3.55545	0	3.63176	0	0	0	0	0	0	0	0	0	0	0	0	0	1.42288	0	0	0	0	0	0	0	0
Aqu2.1.01594_001	60.903	31.1695	89.9557	11.1782	17.9698	43.9385	54.2206	42.5139	42.6732	37.094	21.5122	17.9306	7.42019	35.3887	14.0211	12.116	8.83337	19.666	13.2993	11.2053	27.6756	32.3098	23.7146	23.4802	37.5496	28.9652	23.2721	14.7515	21.3114	36.713	52.8403
Aqu2.1.01597_001	1.84554	0	2.30656	2.23563	5.39093	5.57949	6.22204	6.89415	9.07941	5.36887	8.60489	2.98844	3.71009	1.72628	0	0.605798	0	2.07011	1.02302	0	2.76756	0	2.37146	2.23621	0.736267	1.01632	1.83727	2.7659	30.4448	15.603	6.09696
Aqu2.1.01599_001	7.38218	0	0	0	0	2.09231	0.888862	2.29805	3.63176	1.46424	0	2.98844	0	0	0	0	1.76667	0	3.58057	0	0	0.475144	1.42288	0	1.84067	1.52448	0.612424	5.5318	0	0	0
Aqu2.1.01606_001	0	0	2.30656	0	0	0	0	0	0	0	0	0.747109	0	0	0	0	0.883337	0	0	0	1.03783	0.475144	0.474292	0	1.1044	0.508162	1.83727	0	0	0	0
Aqu2.1.01609_001	0	11.3344	0	2.23563	1.79698	0	4.44431	0	3.63176	5.36887	0	12.7008	3.71009	10.3577	5.09857	22.4145	18.5501	11.3856	11.7647	10.5828	20.4107	12.3537	6.1658	7.08134	4.78573	27.4407	6.12424	1.84393	0	0.917825	4.06464
Aqu2.1.01611_001	0	0	0	0	0	0	2.66659	1.14902	0	1.46424	0	0	0	0	0	1.2116	1.76667	0	0	0.622517	0	0.475144	0	2.60892	0.736267	1.52448	1.22485	1.84393	0	0.917825	0
Aqu2.1.01614_001	0	0	2.30656	4.47127	0	0	1.77772	1.14902	7.26353	2.4404	0	1.49422	0	0	0	0.605798	0.883337	1.03505	0.51151	0	1.38378	1.90058	1.89717	4.09972	3.3132	0.508162	0	2.7659	0	0	0
Aqu2.1.01615_001	5.53663	0	2.30656	0	0	6.97436	8.88862	3.44707	4.5397	2.4404	0	10.4595	0	4.3157	0	0	0	0	0	0	1.38378	0	0	0.745404	0.736267	0.508162	7.96151	3.68786	0	3.6713	0
Aqu2.1.01618_001	7.38218	62.3391	6.91967	38.0058	30.5486	12.5538	14.2218	10.3412	13.6191	69.3073	17.2098	103.101	63.0716	88.0403	135.112	75.7247	44.1669	89.0145	65.9848	109.563	99.632	86.4762	99.127	119.265	89.0882	70.1263	49.6063	46.0983	36.5338	19.2743	56.9049
Aqu2.1.01619_001	1.84554	5.66719	13.8393	2.23563	1.79698	2.09231	4.44431	11.4902	12.7112	2.4404	4.30245	3.73554	5.56514	2.58942	0	4.84638	2.65001	3.10516	0.51151	1.24503	1.38378	2.37572	0.948584	1.11811	1.47253	2.54081	0.612424	1.84393	12.1779	0	4.06464
Aqu2.1.01621_001	7.38218	0	4.61312	0	0	0	1.77772	0	0	0	4.30245	2.24133	0	2.58942	0	3.02899	0	4.14021	1.53453	4.35762	0	3.32601	0.948584	3.35432	1.47253	0	0	0.921966	0	0	0
Aqu2.1.01623_001	23.9921	0	18.4525	13.4138	12.5788	4.18461	6.22204	3.44707	9.98735	3.41656	0	0	0	0	2.54928	1.2116	5.30002	3.10516	3.06906	0	1.38378	0.475144	4.74292	2.23621	1.84067	0.508162	7.96151	3.68786	0	1.83565	4.06464
Aqu2.1.01626_001	7.38218	0	0	0	1.79698	0	0.888862	2.29805	0	5.36887	0	0	1.85505	8.6314	2.54928	4.24058	0	0	2.55755	0.622517	1.38378	1.42543	2.37146	0.745404	1.84067	3.04897	4.89939	3.68786	6.08896	2.75348	4.06464
Aqu2.1.01627_001	0	0	2.30656	6.7069	0	0	1.77772	0	0.907941	0.976159	0	0	0	0.86314	0	0	0	0	0	0	0	0	0	0	1.47253	0	20.8224	2.7659	0	0.917825	0
Aqu2.1.01628_001	0	0	0	0	0	0	3.55545	0	0	0	4.30245	0	0	0	0	0	0	0	0	0	0	0	0	0	0	0	7.96151	3.68786	0	0.917825	2.03232
Aqu2.1.01630_001	0	0	4.61312	0	0	1.39487	0	0	0	0.48808	0	0	0	0	0	0	0.883337	0	0.51151	0	0.691889	0	0	0	0	0	0	0.921966	0	2.75348	0
Aqu2.1.01634_001	0	0	0	0	0	0.697436	0	6.89415	2.72382	0.48808	0	0	0	0.86314	0	0	0	0	0	0	0	0	0	0.745404	0	0	0	0	0	0	0
Aqu2.1.01640_001	3.69109	0	2.30656	4.47127	3.59395	3.48718	0.888862	0	2.72382	3.41656	0	0.747109	0	0	1.27464	0.605798	0.883337	1.03505	0.51151	0	1.38378	1.42543	1.89717	3.35432	1.84067	4.06529	3.67454	1.84393	0	2.75348	4.06464
Aqu2.1.01643_001	3.69109	0	11.5328	4.47127	0	0.697436	4.44431	4.5961	6.35559	0.48808	0	0	0	0	0	0.605798	0.883337	2.07011	1.53453	0.622517	0	0.950288	0.948584	0	1.1044	0	0	0	3.04448	0	4.06464
Aqu2.1.01644_001	0	0	0	0	0	0	0	0	0	0	0	0.747109	0	0	0	0.605798	0.883337	0	0	1.24503	0	0.950288	0	1.11811	0	1.52448	0.612424	0	0	0	0
Aqu2.1.01647_001	1.84554	0	0	6.7069	1.79698	7.67179	8.88862	6.89415	5.44765	2.4404	0	0	0	0.86314	0	0.605798	0	3.10516	0.51151	0	0	0	0	1.86351	1.47253	0.508162	0	0	0	3.6713	0
Aqu2.1.01651_001	0	0	0	0	0	0	0	0	0	0.48808	0	0	0	0	1.27464	0	3.53335	0	0.51151	1.24503	0	0	1.42288	1.11811	0	0	0	0	3.04448	0	0
Aqu2.1.01656_001	0	0	0	0	1.79698	0	1.77772	0	3.63176	5.36887	0	3.73554	1.85505	4.3157	5.09857	9.08697	7.95004	7.24537	9.20719	6.22517	9.3405	5.22658	8.06296	4.09972	5.15387	4.06529	0	1.84393	0	0	2.03232
Aqu2.1.01657_001	0	0	0	13.4138	0	4.18461	6.22204	2.29805	7.26353	2.4404	4.30245	0	7.42019	0	2.54928	1.2116	1.76667	0	0.51151	1.24503	0	0	0	0	0	0.508162	0	0.921966	0	0	4.06464
Aqu2.1.01658_001	0	5.66719	4.61312	8.94254	5.39093	6.27692	3.55545	4.5961	9.07941	1.46424	0	2.24133	0	0	0	3.02899	0	0	3.06906	0	0	1.42543	2.37146	0.745404	0.736267	0	2.44969	1.84393	0	0	0
Aqu2.1.01660_001	3.69109	0	0	4.47127	0	0	0	4.5961	0	0.48808	0	1.49422	0	0	0	0	0	0	1.53453	0	0.345944	0.950288	0	0	0.368133	0	2.44969	0	0	0.917825	0
Aqu2.1.01663_001	0	0	0	0	0	0	0	0	0	0	0	0	0	0	0	0	0	2.07011	3.58057	0	0	0	0	0	0	0	1.83727	0.921966	0	0	0
Aqu2.1.01666_001	1.84554	11.3344	2.30656	0	0	36.2667	20.4438	63.1963	54.4765	25.3801	0	10.4595	57.5064	13.8102	24.2182	15.7507	19.4334	15.5258	14.3223	13.0729	10.3783	12.3537	14.2288	14.1627	11.7803	19.3101	13.4733	15.6734	12.1779	39.4665	16.2586
Aqu2.1.01668_001	0	0	2.30656	0	0	0	0	0	0	1.95232	0	0.747109	3.71009	0	0	2.42319	0.883337	1.03505	0	0	1.03783	0.950288	0.948584	0	0	1.52448	3.06212	0.921966	0	2.75348	0
Aqu2.1.01669_001	3.69109	0	0	2.23563	0	1.39487	0.888862	0	0	0	0	6.72398	0	0	0	5.45218	4.41669	4.14021	8.18417	6.22517	0.691889	0	0	0	0.368133	4.06529	1.22485	0.921966	3.04448	0	2.03232
Aqu2.1.01673_001	0	0	2.30656	0	0	0	6.22204	2.29805	1.81588	0.976159	0	0	0	0.86314	0	1.2116	0	0	0	0.622517	1.03783	0	1.42288	0	0.736267	0	0	0	0	0	0
Aqu2.1.01677_001	0	0	0	0	3.59395	0	0	0	1.81588	1.95232	0	0.747109	0	0.86314	0	0	0	2.07011	0	0.622517	1.38378	2.37572	0.948584	1.86351	1.84067	1.01632	2.44969	2.7659	0	0	8.12928
Aqu2.1.01681_001	647.786	14.168	4.61312	17.8851	1.79698	152.041	0.888862	49.408	2.72382	65.4027	8.60489	7.47109	16.6954	3.45256	1.27464	2.42319	0.883337	0	0	0	5.53511	2.85086	0	0.372702	3.3132	44.7182	21.4348	369.708	42.6227	404.761	60.9696
Aqu2.1.01682_001	0	0	2.30656	0	0	1.39487	1.77772	3.44707	0	0.48808	0	0.747109	0	0	0	0	0	1.03505	0	0	1.72972	0.950288	1.89717	1.11811	0	1.52448	3.06212	0.921966	0	0	4.06464
Aqu2.1.01683_001	3.69109	0	0	0	0	0	0.888862	1.14902	1.81588	0	0	0	0	0.86314	0	0	0.883337	1.03505	0.51151	1.24503	2.07567	1.90058	7.11438	0	4.4176	3.55713	0.612424	1.84393	0	1.83565	0
Aqu2.1.01684_001	5.53663	0	0	0	0	1.39487	0.888862	0	5.44765	1.46424	0	0.747109	0	0	1.27464	0	0	0	0	0	1.03783	0.475144	0	0.372702	0	0	0	0	0	0	0
Aqu2.1.01686_001	0	0	0	0	1.79698	0	0	0	0	0.976159	0	0.747109	0	0	1.27464	0	0	0	0	0	0	0	0	1.86351	0	0.508162	1.22485	0	0	0	0
Aqu2.1.01687_001	0	0	0	0	0	0	0	0	6.35559	0	0	1.49422	0	1.72628	0	0	0	0	0	0	0	0	0	0	0	0	0	0	0	0	0
Aqu2.1.01694_001	0	0	0	0	0	0	0.888862	1.14902	1.81588	2.4404	0	0	0	0	0	0	0	0	0	0	0	0	0.474292	0	0.736267	0	0.612424	0	0	0	0
Aqu2.1.01696_001	3.69109	0	0	2.23563	8.98489	6.27692	2.66659	6.89415	2.72382	3.90464	12.9073	5.22976	20.4055	20.7154	1.27464	35.7421	15.9001	12.4206	10.2302	4.98014	17.9891	9.02773	14.7031	10.8084	15.8297	5.58978	13.4733	25.815	6.08896	21.11	20.3232
Aqu2.1.01699_001	1.84554	0	2.30656	0	0	0	1.77772	1.14902	0.907941	0	0	0	1.85505	0	1.27464	1.81739	0	1.03505	0	0.622517	0	0	0.474292	1.11811	1.1044	0	0	0	0	0.917825	0
Aqu2.1.01700_001	27.6832	85.0078	32.2918	78.2472	70.0821	40.4513	88.8862	34.4707	45.397	111.282	120.468	124.767	81.622	156.228	93.0488	138.728	133.384	151.118	143.223	174.927	188.194	198.61	178.808	189.333	232.66	83.3385	128.609	74.6792	106.557	92.7004	105.681
Aqu2.1.01704_001	0	0	0	0	0	0	0	0	0	0.976159	4.30245	1.49422	3.71009	6.04198	0	0	0	0	1.02302	0	2.07567	2.37572	2.84575	3.35432	3.68133	5.58978	0	0.921966	0	0	2.03232
Aqu2.1.01705_001	40.602	0	25.3721	6.7069	0	19.5282	0.888862	14.9373	5.44765	8.78543	0	0	1.85505	0	0	0	0	0	0	0	1.03783	0	0.948584	0	0	0	0	1.84393	12.1779	1.83565	0
Aqu2.1.01706_001	3.69109	0	11.5328	0	0	2.09231	0.888862	2.29805	1.81588	1.95232	0	0	0	0	0	0	0	0	0	0	0	0.475144	0	0.372702	0	0	5.51181	0.921966	0	0	0
Aqu2.1.01711_001	0	25.5023	4.61312	13.4138	1.79698	5.57949	6.22204	4.5961	3.63176	4.8808	0	7.47109	20.4055	5.17884	8.92249	13.9333	9.71671	24.8413	10.2302	19.298	7.61078	8.55259	17.0745	5.21783	7.7308	5.58978	4.89939	3.68786	18.2669	9.17825	16.2586
Aqu2.1.01714_001	0	0	9.22623	0	0	0	0	2.29805	1.81588	0	0	0	0	0	0	0	0	0	0	0	0.691889	0.475144	0	0	0.368133	0	0	0	0	0	0
Aqu2.1.01715_001	20.301	5.66719	27.6787	0	8.98489	6.27692	9.77749	26.4276	21.7906	4.39272	0	0.747109	3.71009	2.58942	2.54928	6.05798	2.65001	2.07011	0.51151	7.47021	2.07567	3.32601	1.42288	5.96324	0	3.04897	2.44969	0.921966	6.08896	0	14.2262
Aqu2.1.01720_001	0	0	0	0	0	1.39487	0.888862	0	0	0	0	3.73554	1.85505	0	5.09857	1.2116	6.18336	2.07011	1.02302	1.24503	1.38378	0.475144	0.474292	0	1.1044	4.06529	2.44969	4.60983	6.08896	0	0
Aqu2.1.01724_001	1.84554	0	0	0	0	0.697436	0	0	4.5397	0	0	0	0	0	0	1.2116	0	0	0	0	0	0	0	0.372702	0	0	1.22485	0	0	0	0
Aqu2.1.01730_001	0	0	0	0	0	0	0	0	0.907941	0.48808	0	1.49422	0	0	2.54928	0	0	1.03505	0	0.622517	0	0.475144	0.474292	1.11811	0.736267	0.508162	1.22485	5.5318	0	0	0
Aqu2.1.01736_001	0	0	0	0	0	3.48718	12.4441	8.04317	9.98735	3.41656	0	0	1.85505	0	0	0	0	0	0	0	0	0	0	0	0.736267	1.01632	0	0	0	0	2.03232
Aqu2.1.01739_001	0	0	0	0	0	1.39487	0.888862	8.04317	2.72382	2.4404	0	0	0	0	0	1.2116	1.76667	3.10516	1.02302	0	1.38378	0	0.474292	0.372702	2.57693	0	0	0	0	0	0
Aqu2.1.01740_001	0	0	0	0	0	0	0	0	0	1.95232	0	0	0	0	0	3.63479	6.18336	2.07011	0.51151	0.622517	2.07567	4.2763	3.32004	2.98162	4.04947	0	0	0	0	0	0
Aqu2.1.01743_001	0	0	0	0	0	0	0	0	1.81588	0	0	0.747109	0	0	0	1.2116	0	1.03505	0.51151	0	0	0.475144	0	0	0.368133	0	0.612424	0.921966	0	0	2.03232
Aqu2.1.01745_001	1.84554	25.5023	32.2918	4.47127	1.79698	9.7641	5.33317	28.7256	16.3429	10.2497	4.30245	23.9075	3.71009	0.86314	0	1.2116	0	2.07011	0.51151	0.622517	3.1135	5.22658	10.4344	2.60892	1.47253	3.04897	7.96151	28.5809	9.13344	8.26043	24.3878
Aqu2.1.01747_001	0	0	2.30656	0	0	0.697436	0	0	2.72382	2.4404	0	0	0	0	0	3.02899	1.76667	1.03505	2.55755	3.11259	2.42161	1.42543	1.42288	0.745404	2.57693	0	0	0.921966	0	0	0
Aqu2.1.01748_001	0	0	0	0	0	0	0	0	0	0	0	0	0	0	0	1.2116	1.76667	0	1.02302	0	1.72972	1.42543	0	0.745404	1.1044	0	0	1.84393	0	0	0
Aqu2.1.01750_001	14.7644	0	32.2918	11.1782	0	9.06667	23.1104	24.1295	37.2256	10.7377	0	0	1.85505	0	0	0	0	0	0	1.24503	0.345944	0	0.474292	2.98162	0.736267	0	0	1.84393	0	1.83565	10.1616
Aqu2.1.01751_001	0	8.50078	9.22623	4.47127	0	0.697436	0	4.5961	0	3.90464	0	11.9537	11.1303	6.90512	6.37321	20.5971	7.0667	6.21032	7.16115	3.7351	5.88105	9.02773	3.32004	4.47243	3.68133	16.2612	3.67454	14.7515	0	4.58913	2.03232
Aqu2.1.01754_001	0	2.83359	2.30656	0	0	1.39487	0.888862	1.14902	5.44765	0.48808	0	1.49422	1.85505	1.72628	1.27464	1.81739	0.883337	1.03505	0.51151	0	0	0.950288	1.89717	1.86351	1.1044	1.01632	0.612424	0.921966	0	0	0
Aqu2.1.01756_001	0	8.50078	0	0	0	0	0	3.44707	0	1.95232	0	5.22976	0	4.3157	5.09857	1.81739	5.30002	1.03505	7.16115	3.7351	11.0702	7.12716	8.06296	9.69026	6.6264	1.52448	3.67454	3.68786	0	1.83565	0
Aqu2.1.01757_001	0	5.66719	0	0	0	1.39487	0	0	0	0	0	2.24133	1.85505	0	0	0.605798	0	2.07011	0.51151	2.49007	0	0	0.948584	0	0.368133	0.508162	0	0	0	0	0
Aqu2.1.01759_001	0	5.66719	0	0	1.79698	8.36923	14.2218	8.04317	12.7112	3.90464	0	1.49422	9.27523	0	0	0	2.65001	0	1.02302	0	2.76756	2.85086	4.74292	4.84513	2.2088	0	0	0	0	0	0
Aqu2.1.01763_001	0	0	0	0	0	0	0	0	0	4.39272	0	2.98844	0	1.72628	0	0.605798	0	0	0.51151	0	1.72972	0.950288	5.21721	4.09972	6.25827	0	0	0	0	1.83565	0
Aqu2.1.01764_001	5.53663	0	0	0	0	0	0.888862	0	1.81588	0.48808	0	0	0	0	0	0	0	0	0	0.622517	0	0	0	1.86351	0.368133	0	1.22485	0	0	0	0
Aqu2.1.01767_001	11.0733	19.8352	29.9852	29.0633	7.18791	28.5949	28.4436	18.3844	20.8826	19.5232	4.30245	9.71241	12.9853	1.72628	2.54928	8.48117	2.65001	4.14021	9.20719	4.35762	15.2216	11.8786	13.2802	15.6535	16.566	8.13058	9.79878	5.5318	12.1779	15.603	22.3555
Aqu2.1.01768_001	0	2.83359	0	0	5.39093	4.18461	7.99976	0	0	0.48808	4.30245	2.98844	0	3.45256	0	0	5.30002	0	0	0	1.38378	0	1.42288	0.745404	1.47253	5.08162	1.22485	0	0	1.83565	36.5817
Aqu2.1.01773_001	0	0	0	6.7069	0	0	0	2.29805	0	0.48808	0	0	0	2.58942	0	4.24058	1.76667	4.14021	0.51151	3.11259	3.1135	0.950288	2.37146	1.11811	2.57693	1.52448	2.44969	0	0	0.917825	0
Aqu2.1.01783_001	0	0	0	0	3.59395	0	2.66659	0	1.81588	0	0	0	0	0	0	0	3.53335	0	0	1.24503	0	0	0.948584	0	0	0	0	0	0	0	0
Aqu2.1.01784_001	0	0	0	0	0	0	0	0	1.81588	0	0	0	0	0	0	0	1.76667	0	0	1.24503	0	1.90058	0.948584	0	0	0	0.612424	0	0	0	0
Aqu2.1.01786_001	5.53663	0	0	6.7069	0	17.4359	6.22204	29.8746	17.2509	16.1066	4.30245	1.49422	0	0.86314	0	2.42319	0	2.07011	2.04604	3.11259	42.5512	37.5364	41.2634	40.9972	36.8133	4.06529	1.22485	0.921966	0	11.0139	22.3555
Aqu2.1.01787_001	0	11.3344	0	4.47127	0	0.697436	0.888862	1.14902	0	0	0	0.747109	1.85505	1.72628	2.54928	2.42319	0	0	6.13813	2.49007	1.03783	2.85086	2.37146	1.49081	2.57693	1.01632	0	5.5318	0	2.75348	0
Aqu2.1.01788_001	0	0	0	0	0	0.697436	0	0	1.81588	1.46424	0	0.747109	0	0	0	1.81739	0.883337	0	2.04604	0.622517	0.345944	2.85086	3.32004	0	3.3132	0.508162	0.612424	0	0	0	4.06464
Aqu2.1.01792_001	0	0	0	0	0	0	0	0	0	0.976159	12.9073	5.97687	0	4.3157	5.09857	1.2116	1.76667	1.03505	1.53453	2.49007	0.345944	0.475144	0	0.372702	0.368133	3.04897	1.22485	1.84393	0	0	0
Aqu2.1.01798_001	0	8.50078	4.61312	4.47127	0	0	0	0	0	5.36887	4.30245	20.919	9.27523	1.72628	10.1971	18.7797	13.2501	6.21032	10.2302	6.22517	8.30267	11.4035	23.7146	18.6351	18.7748	18.802	15.3106	20.2832	0	4.58913	4.06464
Aqu2.1.01799_001	0	0	0	4.47127	0	1.39487	0	0	0	0	0	0	0	0	0	0	0	0	0	1.24503	0.691889	0	0	0	0	1.01632	0	1.84393	6.08896	0	0
Aqu2.1.01800_001	47.9842	22.6688	29.9852	17.8851	17.9698	24.4103	22.2216	27.5766	50.8447	13.6662	4.30245	17.9306	7.42019	14.6734	20.3943	24.2319	32.6835	16.5608	12.7878	19.9205	8.30267	9.50288	8.53726	5.96324	11.044	9.65507	4.89939	28.5809	42.6227	19.2743	30.4848
Aqu2.1.01806_001	0	5.66719	0	0	0	3.48718	3.55545	0	0.907941	0.976159	0	0.747109	0	0	0	0	0.883337	3.10516	0	1.24503	0.691889	0.475144	0.948584	0	0.368133	0	0	0	0	0	0
Aqu2.1.01807_001	0	5.66719	0	0	0	13.2513	0.888862	0	0	0.48808	4.30245	2.24133	5.56514	0	5.09857	0	0	0	1.02302	0	0.691889	0	0	0.745404	2.2088	18.802	15.923	15.6734	0	9.17825	36.5817
Aqu2.1.01819_001	7.38218	28.3359	41.518	17.8851	1.79698	15.3436	18.6661	21.8315	21.7906	20.4993	17.2098	24.6546	18.5505	20.7154	34.4153	21.2029	30.0335	23.8062	15.3453	17.4305	13.1459	9.50288	16.1259	13.0446	16.9341	15.753	6.12424	11.9856	12.1779	11.0139	10.1616
Aqu2.1.01822_001	1.84554	0	6.91967	0	0	0	1.77772	0	3.63176	0.976159	0	0	0	0	1.27464	0	0	0	1.02302	0	0	0.475144	1.89717	1.49081	0	0	0	0	0	0	2.03232
Aqu2.1.01823_001	1.84554	0	13.8393	6.7069	0	6.27692	3.55545	12.6393	11.8032	5.85695	0	1.49422	0	0	0	2.42319	1.76667	4.14021	1.53453	2.49007	1.72972	1.90058	3.32004	3.35432	2.2088	0	1.22485	0.921966	0	0	0
Aqu2.1.01824_001	0	0	0	0	0	0	0	0	0	0	0	0	0	0	0	0	0	0	0	0	0	0	0	0	0	2.54081	4.89939	0	0	0	0
Aqu2.1.01825_001	0	2.83359	2.30656	0	3.59395	0.697436	1.77772	2.29805	1.81588	1.46424	0	0.747109	0	0.86314	0	0	0	0	0	0	0.691889	0	0	0	0	0	0	0	0	2.75348	2.03232
Aqu2.1.01826_001	0	0	0	2.23563	0	0.697436	0.888862	0	0	0.48808	0	0	0	0	0	0	0	0	1.02302	0	0	0.475144	0.474292	0.745404	0.368133	2.03265	1.83727	2.7659	0	0	0
Aqu2.1.01830_001	0	0	0	0	0	0	0	0	0.907941	0	0	1.49422	0	0.86314	0	0	1.76667	2.07011	1.53453	0	0	0	0	0	0	0	1.22485	0	0	0	0
Aqu2.1.01831_001	7.38218	8.50078	0	4.47127	0	2.09231	0	0	0	4.39272	0	1.49422	0	0	0	1.2116	0	3.10516	0	0.622517	0.691889	0.475144	0	0.745404	1.47253	1.01632	1.22485	4.60983	0	0	0
Aqu2.1.01833_001	1.84554	0	0	6.7069	5.39093	0	0	1.14902	0	0.976159	0	2.24133	0	0	0	1.81739	9.71671	0	0.51151	4.98014	1.38378	0	0.948584	0.745404	0.368133	0.508162	0	0	9.13344	0	0
Aqu2.1.01835_001	0	0	2.30656	0	0	1.39487	1.77772	2.29805	0	0	0	0.747109	0	0	0	0	0	0	0	0	0.691889	0	0	2.23621	0.368133	0	0	0	0	0	0
Aqu2.1.01836_001	3.69109	0	16.1459	0	0	2.78974	2.66659	0	0	0.976159	4.30245	7.47109	20.4055	3.45256	10.1971	2.42319	1.76667	10.3505	1.02302	1.24503	2.42161	0.475144	0	0	0	7.62242	6.73666	4.60983	9.13344	2.75348	0
Aqu2.1.01837_001	0	0	0	0	0	0	0	0	0.907941	0.48808	0	0	0	0	0	0	0	0	1.02302	0	0	0	0.474292	1.49081	0.736267	0	0	0	0	0	4.06464
Aqu2.1.01838_001	0	0	0	0	0	0	0	1.14902	1.81588	0.976159	0	2.24133	1.85505	0	1.27464	0	0.883337	0	0.51151	0	0.691889	0	2.37146	1.49081	1.47253	1.01632	0	0.921966	0	0	4.06464
Aqu2.1.01839_001	1.84554	0	4.61312	0	0	0	0	2.29805	0.907941	2.4404	0	0.747109	0	0	0	0	0	0	0	0	0	0	0	1.49081	0.736267	0	0	0	0	0	4.06464
Aqu2.1.01840_001	9.22772	11.3344	13.8393	6.7069	7.18791	0.697436	0	6.89415	0.907941	0	0	8.96531	12.9853	12.9471	3.82392	24.2319	14.1334	21.7361	17.9029	18.053	19.7188	16.63	26.0861	13.79	13.6209	9.14691	7.34908	11.0636	15.2224	5.50695	14.2262
Aqu2.1.01848_001	7.38218	5.66719	6.91967	0	0	0	0	3.44707	6.35559	0.976159	0	1.49422	0	0.86314	0	0	0	0	0	0	0.691889	0	0	0	0	0.508162	0	2.7659	0	0	0
Aqu2.1.01849_001	3.69109	0	0	4.47127	0	0	0	8.04317	3.63176	0.976159	0	0	0	0	0	3.63479	0	0	0	1.24503	0	0	0	0	0.736267	0	0	0	3.04448	0.917825	4.06464
Aqu2.1.01851_001	0	2.83359	2.30656	0	1.79698	2.09231	5.33317	0	0	1.95232	0	3.73554	1.85505	1.72628	2.54928	0.605798	0	2.07011	1.02302	1.24503	0.345944	2.37572	1.89717	1.11811	1.47253	0.508162	2.44969	12.9075	3.04448	1.83565	0
Aqu2.1.01852_001	0	0	2.30656	0	0	0	0	2.29805	1.81588	0.48808	0	0	3.71009	0	0	0	0	0	0	0	0.691889	0	0.474292	0	0	1.01632	0	0	0	0	0
Aqu2.1.01853_001	16.6099	0	6.91967	0	0	1.39487	1.77772	2.29805	2.72382	0	0	0	0	0	0	0	0	8.28042	0	0	0.691889	0	0.948584	0.372702	0	0	0.612424	0	0	0	0
Aqu2.1.01854_001	0	8.50078	0	0	0	0	0	0	0	0.976159	0	0	0	0	0	1.2116	3.53335	3.10516	0.51151	0	2.76756	1.42543	1.89717	1.49081	3.3132	0.508162	0	0	0	0	0
Aqu2.1.01855_001	20.301	5.66719	6.91967	4.47127	0	0	0	1.14902	1.81588	0.48808	0	0	3.71009	1.72628	14.0211	1.81739	2.65001	2.07011	2.55755	0	0	2.85086	0.474292	1.86351	1.1044	2.54081	4.89939	4.60983	6.08896	1.83565	4.06464
Aqu2.1.01859_001	5.53663	0	0	2.23563	0	2.78974	3.55545	0	4.5397	1.46424	0	0	1.85505	0	0	0	0	0	0	0	0.691889	0	0.474292	2.60892	0.736267	0	1.22485	1.84393	0	0.917825	0
Aqu2.1.01860_001	0	0	0	0	0	0	2.66659	2.29805	0	0	0	0	0	0	0	0	3.53335	0	0	0	0	0	0	0	0.736267	0	1.22485	0	0	0	0
Aqu2.1.01862_001	0	0	0	0	7.18791	0	0	0	0	1.95232	0	2.24133	3.71009	2.58942	0	8.48117	9.71671	0	1.53453	5.60265	0	0.950288	3.79434	1.11811	0.736267	4.06529	1.83727	0	3.04448	0	0
Aqu2.1.01868_001	0	0	2.30656	0	0	0	0	0	0.907941	0.976159	0	0.747109	1.85505	0	0	0	0	0	0.51151	0.622517	3.45944	2.37572	0.948584	0.372702	0.368133	0	0	0.921966	0	0	0
Aqu2.1.01869_001	0	0	0	0	1.79698	0	0.888862	1.14902	0	4.39272	0	0	0	0	0	4.24058	1.76667	2.07011	3.58057	2.49007	6.227	7.6023	7.11438	4.47243	2.57693	1.01632	0.612424	0.921966	0	0	4.06464
Aqu2.1.01871_001	20.301	5.66719	6.91967	4.47127	8.98489	4.88205	2.66659	18.3844	3.63176	2.4404	21.5122	14.9422	35.2459	6.90512	14.0211	1.2116	0	1.03505	0	0	2.76756	1.42543	1.89717	1.49081	6.99453	4.57345	67.979	86.6648	18.2669	2.75348	0
Aqu2.1.01875_001	0	5.66719	2.30656	2.23563	0	9.06667	3.55545	5.74512	4.5397	6.34503	0	7.47109	5.56514	2.58942	1.27464	0	0.883337	2.07011	0.51151	1.24503	4.84322	2.37572	3.32004	3.35432	4.78573	2.54081	0	0	0	1.83565	0
Aqu2.1.01879_001	0	0	0	0	0	0	3.55545	0	0	0.48808	0	0	0	0	2.54928	0	0	0	1.02302	0	0	3.80115	0.948584	0.745404	0	0.508162	4.89939	0	0	0	0
Aqu2.1.01882_001	1.84554	0	9.22623	0	0	2.09231	1.77772	0	0	3.41656	0	3.73554	3.71009	0	1.27464	4.24058	0.883337	0	2.04604	1.24503	0	0.950288	1.42288	0.745404	2.2088	0	3.06212	2.7659	0	0	0
Aqu2.1.01886_001	0	5.66719	0	2.23563	0	9.06667	1.77772	6.89415	2.72382	5.36887	0	4.48265	3.71009	1.72628	5.09857	9.69277	7.95004	18.6309	6.64964	8.09272	6.91889	6.65201	4.74292	5.96324	6.99453	3.55713	0.612424	5.5318	0	0	6.09696
Aqu2.1.01889_001	0	0	0	8.94254	0	0	1.77772	0	1.81588	1.46424	0	0	1.85505	0.86314	1.27464	1.81739	2.65001	0	1.02302	4.98014	0	0.950288	4.74292	0.745404	5.15387	1.01632	0	5.5318	9.13344	0	4.06464
Aqu2.1.01890_001	0	2.83359	0	0	0	0	1.77772	2.29805	4.5397	0	0	3.73554	0	0	2.54928	0	0	2.07011	2.04604	3.11259	1.38378	4.75144	6.64009	3.35432	5.89013	3.04897	2.44969	1.84393	0	0	6.09696
Aqu2.1.01891_001	0	5.66719	0	2.23563	0	0	0	0	3.63176	2.4404	0	3.73554	3.71009	0	2.54928	3.63479	9.71671	3.10516	3.06906	0	3.80539	3.32601	2.37146	1.49081	2.94507	5.58978	2.44969	0	0	0	0
Aqu2.1.01892_001	3.69109	0	9.22623	0	1.79698	0	0.888862	2.29805	4.5397	0	0	0	0	0	0	0	0	0	0.51151	0.622517	0	0	0.474292	0	0	0	0	0	0	0	0
Aqu2.1.01893_001	0	0	0	0	0	0	0	0	0	0	0	0	0	0	0	0	1.76667	0	0	0	0.345944	0	1.89717	2.60892	1.47253	0	0	0	0	0	0
Aqu2.1.01896_001	3.69109	0	2.30656	2.23563	0	0	0	5.74512	2.72382	1.46424	0	0	0	0	0	1.2116	0	0	0	1.24503	0	0.475144	0	0	0.736267	1.52448	0	0	0	0	4.06464
Aqu2.1.01897_001	12.9188	0	6.91967	4.47127	3.59395	0	20.4438	9.1922	12.7112	13.1781	0	1.49422	0	1.72628	0	1.2116	0	2.07011	2.04604	2.49007	0.691889	2.85086	1.89717	2.23621	6.25827	1.01632	0	4.60983	0	0.917825	4.06464
Aqu2.1.01898_001	0	0	0	4.47127	7.18791	0	0.888862	0	0	0	0	0	0	0	0	1.2116	1.76667	3.10516	0.51151	1.86755	0.691889	0	0	0.372702	0.368133	0	0	0	15.2224	0	2.03232
Aqu2.1.01899_001	7.38218	2.83359	6.91967	0	0	2.09231	0.888862	1.14902	1.81588	3.41656	0	2.24133	0	2.58942	2.54928	1.2116	0	0	2.04604	3.11259	1.38378	0	1.89717	0.745404	0.736267	1.01632	6.73666	4.60983	6.08896	2.75348	0
Aqu2.1.01900_001	5.53663	0	6.91967	0	0	0	0	0	1.81588	0.48808	0	0	0	0	0	0	0	1.03505	2.04604	0	0	0	0	0	0	0.508162	0	0	0	0	0
Aqu2.1.01904_001	0	0	0	0	0	0	0	0	0	0.48808	0	0.747109	0	0	1.27464	0	0	2.07011	0	0	0.691889	1.90058	0	0	0	0	2.44969	0	0	0	0
Aqu2.1.01905_001	9.22772	25.5023	13.8393	6.7069	5.39093	1.39487	0	0	0.907941	4.8808	0	36.6083	3.71009	18.1259	20.3943	10.9044	23.8501	2.07011	17.3914	8.71524	17.2972	17.5803	17.0745	11.9265	15.0935	14.2285	11.636	11.9856	12.1779	8.26043	0
Aqu2.1.01910_001	0	2.83359	0	8.94254	3.59395	0	1.77772	6.89415	0	1.46424	0	0	0	0	0	4.84638	2.65001	2.07011	2.55755	1.86755	0.691889	0	0	0	1.47253	0	0	0	6.08896	1.83565	0
Aqu2.1.01911_001	1.84554	0	2.30656	0	1.79698	2.09231	0.888862	1.14902	0.907941	0.48808	0	0	0	0	0	0.605798	0	0	0	0.622517	0.345944	0.950288	0	0	0.368133	0	1.22485	0	0	0	0
Aqu2.1.01912_001	7.38218	25.5023	55.3574	4.47127	0	0.697436	0	0	3.63176	0	4.30245	18.6777	35.2459	7.76826	8.92249	0	1.76667	0	0	0	0.345944	0	0.474292	0	0	1.01632	9.18635	8.29769	0	1.83565	0
Aqu2.1.01913_001	29.5287	0	29.9852	2.23563	1.79698	12.5538	35.5545	29.8746	46.305	17.5709	0	0	0	0	0	0	0	0	0	0	0	2.37572	0	0.372702	0.736267	1.52448	0	0	0	0	4.06464
Aqu2.1.01914_001	0	0	2.30656	6.7069	1.79698	1.39487	0	3.44707	3.63176	10.7377	0	5.97687	0	4.3157	0	6.66378	3.53335	4.14021	5.1151	8.09272	3.45944	4.2763	9.96013	6.33594	5.89013	5.08162	1.22485	0	0	0	12.1939
Aqu2.1.01917_001	0	0	4.61312	0	0	0	0.888862	2.29805	1.81588	0.976159	0	0.747109	1.85505	0	2.54928	0.605798	0	0	1.02302	0	0.691889	0.475144	2.37146	0.745404	0.368133	0	0	0.921966	0	0	0
Aqu2.1.01919_001	1.84554	0	2.30656	0	0	0	0.888862	1.14902	0	0.976159	0	0	0	0.86314	1.27464	0	0	0	0	0	0.345944	0.475144	0.474292	0.372702	0	0.508162	0	0	0	0	0
Aqu2.1.01923_001	0	0	0	0	0	3.48718	7.1109	4.5961	5.44765	0	0	2.98844	0	0	0	0	0	2.07011	0	0.622517	1.03783	2.85086	0	5.21783	1.47253	1.52448	1.83727	5.5318	0	0	4.06464
Aqu2.1.01924_001	16.6099	0	16.1459	17.8851	0	1.39487	2.66659	5.74512	7.26353	0.48808	0	5.97687	3.71009	0.86314	2.54928	0	0	2.07011	0	0	1.03783	0.950288	2.84575	0.372702	2.57693	1.01632	1.22485	1.84393	0	3.6713	8.12928
Aqu2.1.01927_001	7.38218	2.83359	9.22623	2.23563	3.59395	2.09231	4.44431	5.74512	7.26353	6.83311	0	4.48265	12.9853	6.04198	7.64785	1.2116	7.0667	3.10516	4.60359	4.35762	4.15133	5.70173	8.53726	5.96324	4.04947	10.6714	4.28697	4.60983	9.13344	0	6.09696
Aqu2.1.01928_001	0	5.66719	2.30656	0	1.79698	2.09231	0	0	1.81588	0.48808	0	1.49422	1.85505	1.72628	2.54928	0.605798	1.76667	1.03505	0.51151	1.24503	1.03783	0.475144	2.37146	1.11811	1.1044	2.54081	0	0.921966	3.04448	0.917825	0
Aqu2.1.01929_001	14.7644	0	18.4525	0	1.79698	1.39487	0	12.6393	10.8953	2.92848	0	2.24133	3.71009	1.72628	3.82392	2.42319	0.883337	2.07011	0	4.35762	6.91889	4.75144	3.79434	2.60892	8.46706	1.01632	1.83727	3.68786	9.13344	0.917825	2.03232
Aqu2.1.01931_001	3.69109	0	6.91967	4.47127	0	3.48718	7.99976	5.74512	11.8032	3.41656	4.30245	0	0	0	0	0	0	0	0	0	0.345944	0	0	0	1.47253	0.508162	1.83727	0.921966	0	0	0
Aqu2.1.01932_001	12.9188	2.83359	11.5328	22.3563	25.1577	66.9538	50.6651	52.8551	59.9241	22.9397	0	3.73554	3.71009	5.17884	5.09857	5.45218	3.53335	2.07011	3.58057	0.622517	6.227	5.70173	9.01155	6.33594	9.20333	3.55713	4.28697	4.60983	0	11.9317	20.3232
Aqu2.1.01933_001	1.84554	48.1711	6.91967	20.1207	0	6.27692	1.77772	5.74512	0.907941	8.29735	12.9073	8.2182	5.56514	9.49454	17.845	6.05798	15.0167	16.5608	8.18417	11.8278	9.3405	10.4532	10.9087	9.69026	13.6209	11.1796	29.3963	22.1272	9.13344	5.50695	8.12928
Aqu2.1.01934_001	0	0	0	0	0	0	0	0	0	0	0	0	0	0	0	0	0	0	0	0	0.691889	0.475144	0.948584	1.49081	0	0	0	0	0	0	6.09696
Aqu2.1.01936_001	90.4317	53.8383	166.072	120.724	44.9244	62.0718	31.1102	55.1532	44.4891	33.6775	55.9318	27.643	33.3908	33.6625	43.3378	31.5015	31.8001	11.3856	15.3453	8.71524	16.2594	18.0555	14.7031	17.8897	22.8243	14.2285	28.1715	40.5665	54.8006	50.4804	44.711
Aqu2.1.01943_001	29.5287	0	16.1459	33.5345	10.7819	2.78974	9.77749	6.89415	27.2382	16.1066	0	6.72398	1.85505	5.17884	5.09857	7.26957	7.0667	9.31547	4.09208	8.09272	8.99455	6.17687	8.06296	7.45404	12.1484	3.04897	3.06212	5.5318	0	3.6713	8.12928
Aqu2.1.01945_001	5.53663	5.66719	0	4.47127	3.59395	0.697436	0	2.29805	0.907941	1.46424	0	3.73554	3.71009	2.58942	2.54928	4.84638	3.53335	3.10516	7.16115	5.60265	8.30267	8.07745	4.26863	6.70864	6.99453	3.55713	4.89939	0.921966	0	6.42478	0
Aqu2.1.01946_001	0	0	0	0	0	0	0	0	0.907941	0	0	0	0	0.86314	0	0.605798	0	0	1.53453	0	0.691889	0	0.474292	0	0.736267	0.508162	0	0.921966	0	0	0
Aqu2.1.01949_001	3.69109	0	0	4.47127	3.59395	0	0	2.29805	5.44765	0	0	0	0	1.72628	0	0	1.76667	0	0	1.24503	0	0	0.948584	0.372702	0	0	0	0	0	0	0
Aqu2.1.01951_001	1.84554	0	0	0	0	0	7.1109	4.5961	1.81588	0.976159	0	0	1.85505	0	0	0	0	0	0	0.622517	0	0	0.474292	0	0	0	0	0	0	0	4.06464
Aqu2.1.01954_001	0	0	0	0	0	4.18461	0.888862	1.14902	3.63176	0	0	0	0	0	0	0	0	0	0	0	0	0	0	0	0	0	0	0	0	0	0
Aqu2.1.01955_001	0	0	0	0	7.18791	0	0	0	0	0.976159	0	0	0	0	5.09857	0.605798	0	0	0	0	0	0	1.89717	0	0	0.508162	0	0	0	0	0
Aqu2.1.01956_001	14.7644	0	20.759	0	0	8.36923	1.77772	0	1.81588	2.92848	25.8147	9.71241	9.27523	13.8102	11.4718	6.05798	7.95004	22.7712	11.7647	16.1854	4.15133	3.32601	3.79434	1.86351	3.3132	8.63875	4.28697	0	6.08896	8.26043	14.2262
Aqu2.1.01961_001	0	0	2.30656	0	8.98489	2.09231	6.22204	0	0	0.976159	0	2.24133	0	2.58942	0	0	3.53335	0	0.51151	0.622517	2.07567	0.475144	0.948584	0.372702	1.1044	2.54081	1.83727	0	0	1.83565	32.5171
Aqu2.1.01963_001	9.22772	2.83359	6.91967	4.47127	0	1.39487	3.55545	5.74512	9.07941	3.90464	0	5.97687	1.85505	2.58942	1.27464	1.81739	0.883337	2.07011	1.02302	0	1.72972	2.85086	5.6915	3.35432	4.04947	1.01632	0.612424	2.7659	0	0	0
Aqu2.1.01968_001	0	8.50078	9.22623	0	0	2.78974	5.33317	1.14902	3.63176	3.41656	8.60489	4.48265	5.56514	3.45256	0	0	0	0	0	6.22517	1.38378	0	4.74292	1.11811	2.57693	15.2448	2.44969	13.8295	18.2669	65.1656	14.2262
Aqu2.1.01969_001	1.84554	8.50078	0	6.7069	3.59395	2.09231	0	2.29805	2.72382	1.95232	0	0	3.71009	7.76826	10.1971	7.87537	7.0667	10.3505	4.60359	5.60265	0.345944	2.85086	3.79434	0.745404	2.2088	4.57345	1.83727	3.68786	12.1779	0	0
Aqu2.1.01970_001	12.9188	0	11.5328	8.94254	5.39093	4.88205	3.55545	9.1922	9.98735	3.90464	4.30245	2.24133	1.85505	2.58942	2.54928	2.42319	2.65001	3.10516	1.02302	2.49007	1.03783	2.37572	2.84575	3.35432	1.84067	1.01632	1.22485	0	9.13344	2.75348	12.1939
Aqu2.1.01973_001	1.84554	0	0	0	3.59395	0	0	1.14902	0	0.48808	0	0	0	0.86314	0	0	0	1.03505	0.51151	0	0	0.475144	0	0.745404	0	0	0	3.68786	0	0	0
Aqu2.1.01975_001	0	0	0	0	0	0	0	0	1.81588	0	0	0	0	0	2.54928	3.63479	2.65001	1.03505	4.09208	1.24503	0	0.950288	0	0	0.368133	0	0	0	3.04448	0	0
Aqu2.1.01977_001	1.84554	0	0	0	0	0	0	0	2.72382	0	0	0	0	0	0	0	0	1.03505	0	0.622517	0	0.475144	0	0	0.736267	0	1.22485	0	0	0	0
Aqu2.1.01978_001	0	0	0	0	1.79698	0	0	0	0	4.8808	0	0	0	0	1.27464	0	0	0	0	0	1.03783	0	0.474292	0	0	0	0	0	0	0	0
Aqu2.1.01980_001	0	5.66719	2.30656	0	0	3.48718	0.888862	2.29805	3.63176	5.36887	0	6.72398	7.42019	1.72628	3.82392	10.2986	5.30002	11.3856	4.60359	9.96027	9.3405	10.9283	6.1658	10.4357	4.78573	5.08162	6.73666	6.45376	6.08896	0	0
Aqu2.1.01982_001	0	0	2.30656	4.47127	3.59395	7.67179	7.1109	6.89415	9.98735	5.85695	0	4.48265	1.85505	4.3157	1.27464	12.116	10.6	11.3856	1.53453	5.60265	4.49728	0.950288	1.89717	0.372702	1.84067	0.508162	2.44969	3.68786	21.3114	2.75348	0
Aqu2.1.01983_001	0	0	0	0	0	0	0.888862	2.29805	0	1.46424	0	0	0	0	0	0	0	0	0	0	0	0	0.474292	0.372702	5.522	0	0	0	0	0	0
Aqu2.1.01984_001	0	0	0	0	1.79698	0.697436	0.888862	4.5961	0	1.46424	0	0.747109	1.85505	0.86314	0	1.81739	1.76667	0	0	0	0	1.42543	1.42288	0.372702	3.3132	0.508162	0	0.921966	0	0.917825	0
Aqu2.1.01986_001	0	0	0	0	0	0	0	0	1.81588	0	0	0	0	0	0	0	0	0	0	0	0.345944	0	0	4.84513	0	0	0	0	0	0	0
Aqu2.1.01987_001	3.69109	0	23.0656	31.2989	43.1274	11.159	30.2213	10.3412	29.0541	7.32119	0	0	0	0.86314	0	1.81739	0	1.03505	1.02302	0	0	0	0	1.11811	3.68133	0	0	1.84393	9.13344	2.75348	4.06464
Aqu2.1.01988_001	0	0	0	0	3.59395	0	0	0	4.5397	0	0	0	0	0	1.27464	0	1.76667	0	0.51151	1.24503	0.691889	3.80115	0	0	0	2.03265	0	0	0	1.83565	0
Aqu2.1.01990_001	0	0	0	0	0	0	0	0	0	0	0	0	0	0	0	1.2116	0	0	0.51151	2.49007	0.345944	0	0	1.49081	0.736267	0	0.612424	0.921966	0	0	0
Aqu2.1.01991_001	0	0	0	0	0	1.39487	0	0	0.907941	0.976159	0	0	1.85505	0	0	1.2116	0	0	0	0	2.07567	0.475144	0.474292	0.745404	1.1044	2.03265	0.612424	0	0	0	0
Aqu2.1.01994_001	1.84554	0	2.30656	2.23563	1.79698	2.78974	3.55545	3.44707	3.63176	0.48808	0	0	0	0	0	0	0	0	0	0	0	0	0.474292	0.372702	1.1044	1.01632	0	0	0	0.917825	2.03232
Aqu2.1.01995_001	49.8297	53.8383	73.8098	69.3047	8.98489	52.3077	45.332	36.7688	51.7526	35.6298	21.5122	35.1141	29.6807	24.1679	56.0842	40.5885	44.1669	45.5423	23.5295	30.5033	25.9458	19.4809	28.9318	20.4986	31.6595	26.4244	18.9851	25.815	15.2224	23.8635	26.4201
Aqu2.1.01999_001	0	0	2.30656	0	0	0	0	0	0	0	4.30245	0	3.71009	0	0	1.2116	0	0	0	1.24503	1.38378	0	2.37146	1.86351	1.1044	2.03265	0	1.84393	0	0	0
Aqu2.1.02000_001	0	8.50078	9.22623	0	0	3.48718	3.55545	3.44707	0	11.2258	4.30245	5.22976	7.42019	5.17884	5.09857	2.42319	3.53335	0	0.51151	3.7351	3.45944	1.90058	2.84575	5.59053	7.7308	4.57345	1.83727	5.5318	0	0	0
Aqu2.1.02001_001	16.6099	0	34.5984	4.47127	3.59395	4.88205	7.1109	4.5961	11.8032	2.4404	0	0	0	0.86314	0	0	0	0	0	0	2.07567	0.475144	1.89717	0	0	0	0	0	0	0	0
Aqu2.1.02003_001	3.69109	0	0	0	0	0	0	2.29805	6.35559	2.4404	0	0	0	0	0	0	0	0	0.51151	0	0	0	0.948584	0	0	0	1.22485	0.921966	0	0	0
Aqu2.1.02004_001	0	0	13.8393	2.23563	0	1.39487	1.77772	3.44707	1.81588	0.48808	0	0	0	1.72628	0	0	0	0	0	0	0	0	0	0.372702	0.368133	0	0	0	0	0	2.03232
Aqu2.1.02005_001	0	0	0	4.47127	1.79698	0.697436	0	16.0863	0	2.4404	0	0.747109	0	1.72628	0	1.2116	0	0	0.51151	1.24503	1.03783	2.85086	1.89717	1.49081	7.7308	1.01632	8.57393	7.37573	27.4003	0	6.09696
Aqu2.1.02009_001	0	17.0016	0	13.4138	5.39093	8.36923	15.9995	6.89415	16.3429	7.32119	0	29.1372	29.6807	3.45256	22.9435	8.48117	7.0667	12.4206	6.64964	1.24503	6.57294	4.2763	5.6915	8.94485	11.044	3.55713	0.612424	7.37573	6.08896	0.917825	10.1616
Aqu2.1.02012_001	3.69109	0	9.22623	0	0	0.697436	5.33317	5.74512	1.81588	3.90464	0	0.747109	1.85505	0	0	0	0	0	0	0	0.345944	0	0	0	0.736267	0	1.22485	0	0	0	2.03232
Aqu2.1.02015_001	0	0	0	0	0	0	0	0	0	0	0	1.49422	0	0	2.54928	0	0	0	0	1.24503	0	3.32601	3.79434	2.23621	0	0	0.612424	0	0	0	0
Aqu2.1.02018_001	0	0	0	4.47127	1.79698	1.39487	1.77772	2.29805	2.72382	2.92848	0	0	0	0	1.27464	0	0	1.03505	0.51151	0.622517	0	0	0	2.23621	0	0	0.612424	0	0	0	0
Aqu2.1.02021_001	0	0	4.61312	0	17.9698	2.78974	0	0	0.907941	0	0	0	1.85505	0	0	0.605798	0	0	0	0	0	0	0	0.745404	0	1.52448	1.22485	0	3.04448	1.83565	6.09696
Aqu2.1.02025_001	0	0	0	0	5.39093	0	0	0	1.81588	0.48808	0	0	0	0	0	0	0	0	0	0	0	0.475144	0	0.372702	0	0	0	2.7659	0	0	0
Aqu2.1.02028_001	0	2.83359	2.30656	0	0	0	0	0	0	0	0	6.72398	0	0	0	1.2116	1.76667	2.07011	0	0	0.691889	0	0	0.372702	1.1044	1.01632	0.612424	0	0	0	0
Aqu2.1.02030_001	0	0	4.61312	0	0	0	0.888862	0	0	0	0	0.747109	0	0	0	0	0.883337	0	0	0	0	0.475144	0	0.745404	0	0	3.67454	0	0	0	0
Aqu2.1.02032_001	3.69109	5.66719	4.61312	4.47127	3.59395	2.09231	0.888862	9.1922	8.17147	7.32119	0	1.49422	0	0.86314	1.27464	3.02899	1.76667	7.24537	1.02302	1.24503	1.03783	0.475144	5.21721	2.23621	1.84067	2.54081	0.612424	0	0	0	0
Aqu2.1.02041_001	1.84554	0	0	2.23563	0	0	0	0	0	1.46424	0	0	0	0	1.27464	1.2116	0.883337	1.03505	1.02302	0	0.691889	0.475144	0.474292	1.49081	0.736267	0	0	0.921966	0	1.83565	0
Aqu2.1.02044_001	9.22772	0	0	0	1.79698	1.39487	1.77772	0	9.98735	0	0	0	0	0	0	0.605798	1.76667	0	0	0	0	0.950288	0.948584	1.49081	0	0	0	1.84393	0	0	0
Aqu2.1.02047_001	0	5.66719	0	2.23563	5.39093	4.88205	6.22204	5.74512	2.72382	1.95232	0	2.98844	5.56514	5.17884	0	4.84638	7.95004	13.4557	8.18417	12.4503	5.18917	2.37572	0.948584	1.49081	3.3132	2.54081	2.44969	2.7659	0	4.58913	4.06464
Aqu2.1.02052_001	0	0	0	0	0	0	0	0	0	0	0	0	0	0	5.09857	1.2116	0	0	0	0	0	0.475144	0.948584	0	0	1.01632	0	0	0	0	0
Aqu2.1.02053_001	3.69109	2.83359	2.30656	8.94254	3.59395	2.09231	6.22204	2.29805	14.5271	2.92848	0	0.747109	1.85505	0	3.82392	1.2116	0	6.21032	2.04604	0	2.07567	0.475144	3.32004	0.372702	1.47253	5.58978	9.79878	0.921966	6.08896	0.917825	0
Aqu2.1.02054_001	12.9188	0	9.22623	4.47127	5.39093	0.697436	2.66659	2.29805	9.07941	4.8808	0	4.48265	1.85505	0	8.92249	0	0.883337	5.17526	1.02302	2.49007	0.345944	2.37572	2.37146	1.49081	1.47253	5.58978	8.57393	11.9856	0	0.917825	2.03232
Aqu2.1.02058_001	0	2.83359	4.61312	0	0	0	0.888862	2.29805	0	0.976159	0	0	0	0	0	0	0.883337	0	1.02302	1.24503	0.691889	0	0	0	0.736267	0.508162	0	1.84393	0	0.917825	0
Aqu2.1.02060_001	1.84554	5.66719	0	0	0	0	0.888862	2.29805	0.907941	0.48808	0	1.49422	3.71009	3.45256	2.54928	0.605798	1.76667	0	3.06906	1.24503	1.72972	0	0.948584	0.372702	2.57693	3.04897	0.612424	0.921966	0	0	0
Aqu2.1.02061_001	3.69109	31.1695	2.30656	2.23563	0	5.57949	2.66659	0	3.63176	6.83311	0	8.96531	14.8404	6.04198	2.54928	26.0493	23.8501	25.8763	11.2532	11.8278	6.227	7.12716	9.01155	2.23621	9.20333	7.62242	5.51181	13.8295	12.1779	6.42478	0
Aqu2.1.02062_001	0	0	4.61312	0	0	2.09231	0.888862	0	1.81588	0.976159	4.30245	0	0	0.86314	0	1.81739	0	2.07011	1.02302	1.24503	0	0	2.84575	1.11811	2.57693	0.508162	1.22485	0.921966	0	0	0
Aqu2.1.02065_001	9.22772	0	11.5328	11.1782	7.18791	1.39487	8.88862	1.14902	1.81588	1.46424	0	0	0	0	0	1.2116	1.76667	1.03505	0	0.622517	0.691889	0	1.42288	1.11811	0.368133	0.508162	0	0	0	0	0
Aqu2.1.02067_001	11.0733	0	9.22623	11.1782	5.39093	6.27692	7.1109	5.74512	21.7906	8.29735	4.30245	0.747109	0	0	0	1.2116	0	1.03505	3.06906	3.11259	0.691889	4.2763	2.37146	0.372702	1.1044	0.508162	1.22485	5.5318	0	1.83565	0
Aqu2.1.02073_001	7.38218	0	6.91967	0	3.59395	2.09231	0	2.29805	1.81588	4.8808	0	3.73554	0	0	0	0.605798	3.53335	9.31547	1.02302	1.86755	1.72972	0	2.84575	2.23621	0.368133	1.52448	1.83727	14.7515	0	7.3426	0
Aqu2.1.02075_001	0	5.66719	9.22623	0	0	0	3.55545	0	0	0.48808	0	1.49422	0	0	0	0	0	0	0	0	0	1.90058	0	0.745404	0.736267	0	1.22485	1.84393	0	4.58913	0
Aqu2.1.02077_001	3.69109	0	2.30656	4.47127	0	1.39487	1.77772	0	0.907941	0	4.30245	0	3.71009	0	0	0	0	0	1.02302	0	0	0	0	0.372702	0	0	0	6.45376	0	0	6.09696
Aqu2.1.02078_001	0	0	0	0	0	0	2.66659	0	0	1.46424	0	0	0	0	0	0	0	0	0	0	0	0	0.474292	0.372702	1.1044	0	0	0	0	0	0
Aqu2.1.02080_001	1.84554	0	0	0	0	5.57949	1.77772	10.3412	8.17147	2.92848	0	1.49422	0	0	0	1.2116	0	0	0	0	0	1.42543	0.474292	1.49081	0.368133	0.508162	0	0	0	0	0
Aqu2.1.02084_001	18.4554	42.5039	11.5328	13.4138	14.3758	8.36923	18.6661	8.04317	10.8953	19.5232	0	16.4364	27.8257	18.9891	17.845	23.6261	28.2668	31.0516	25.5755	9.96027	7.61078	17.1052	8.06296	10.8084	15.8297	10.6714	10.4112	19.3613	30.4448	11.9317	10.1616
Aqu2.1.02092_001	0	0	0	2.23563	0	0.697436	0	0	0.907941	0	0	0	0	0	0	0	0.883337	0	2.04604	0	1.72972	0	0	0	0.736267	1.01632	0.612424	0	0	0.917825	0
Aqu2.1.02093_001	7.38218	19.8352	13.8393	8.94254	14.3758	35.5692	60.4426	48.259	77.175	61.498	8.60489	18.6777	16.6954	14.6734	16.5703	22.4145	26.5001	34.1567	24.041	29.8808	91.6753	96.9294	100.55	96.9026	111.176	23.8836	20.8224	17.5174	3.04448	20.1922	69.0989
Aqu2.1.02094_001	3.69109	0	0	0	0	4.18461	11.5552	12.6393	8.17147	0	0	2.98844	3.71009	2.58942	0	0.605798	0	0	0.51151	0	0	0	0.474292	1.49081	0.368133	1.01632	2.44969	5.5318	0	0	4.06464
Aqu2.1.02095_001	22.1465	14.168	16.1459	49.184	34.1426	32.7795	19.555	19.5334	28.1462	13.6662	4.30245	12.7008	7.42019	10.3577	10.1971	11.5102	10.6	13.4557	27.6216	21.1656	13.1459	16.1549	11.383	9.69026	8.8352	22.3591	20.8224	16.5954	27.4003	9.17825	30.4848
Aqu2.1.02097_001	0	0	0	0	5.39093	0	3.55545	4.5961	2.72382	0	0	0	0	0	0	0	0	0	0.51151	0	0	0	0	0	0	0	0	0.921966	0	0	0
Aqu2.1.02098_001	22.1465	0	2.30656	0	1.79698	0	0	0	1.81588	0	0	0	3.71009	0	1.27464	0	0	0	0	0	0	1.42543	0	0.745404	1.1044	0	0	0	0	0	0
Aqu2.1.02100_001	0	0	0	0	0	0	8.88862	3.44707	0	0.976159	0	0	0	0	0	0	0	0	0	0	0	0	0	0	0	0	0	0	0	0	0
Aqu2.1.02101_001	0	0	0	0	0	0	0	0	1.81588	0	0	0	0	0	0	0	0	0	0	0	0	0.950288	0	0.745404	0	0.508162	0	0	0	3.6713	4.06464
Aqu2.1.02102_001	0	2.83359	0	4.47127	0	1.39487	10.6663	6.89415	1.81588	2.92848	4.30245	0	0	1.72628	2.54928	1.81739	1.76667	3.10516	4.09208	0	7.95672	10.4532	4.26863	0	1.47253	0	3.06212	0	6.08896	4.58913	0
Aqu2.1.02109_001	0	5.66719	0	2.23563	1.79698	4.18461	1.77772	4.5961	0	6.34503	8.60489	9.71241	7.42019	9.49454	7.64785	3.02899	5.30002	5.17526	5.62662	8.71524	16.6053	11.8786	11.383	11.1811	12.5165	9.65507	4.28697	2.7659	12.1779	2.75348	8.12928
Aqu2.1.02113_001	0	0	2.30656	0	0	4.18461	0	4.5961	0	1.95232	0	0	0	0	0	0	0	1.03505	0	1.24503	0	0.475144	0	0	0	0	0.612424	0	0	0	0
Aqu2.1.02115_001	0	2.83359	0	0	0	0	0	1.14902	0	0	0	0.747109	3.71009	0	0	0	0	0	0	0	0	0	0.948584	0.372702	0	0.508162	0	2.7659	0	0	0
Aqu2.1.02116_001	0	0	0	0	7.18791	0	0	0	0.907941	0	0	0	0	0	0	0	0	1.03505	0	1.24503	0.345944	0.950288	3.32004	1.11811	1.1044	0.508162	0	0.921966	0	0	0
Aqu2.1.02117_001	5.53663	11.3344	0	0	0	1.39487	0	0	0.907941	0	0	1.49422	3.71009	0	0	0	0	0	0	0	0	0	0	0	0	0	1.22485	0	0	0	0
Aqu2.1.02119_001	0	0	0	0	0	0	0	0	0	0	0	2.24133	0	0	0	0	1.76667	0	0	1.86755	0.691889	0.475144	0	0.372702	1.47253	0.508162	0.612424	0	0	0.917825	0
Aqu2.1.02120_001	0	2.83359	0	4.47127	0	0	0	0	0	0	0	0	0	0	0	0	0	2.07011	0	0	0	0	0	0	0	1.01632	2.44969	1.84393	0	1.83565	0
Aqu2.1.02122_001	0	0	0	0	0	0.697436	1.77772	0	0.907941	1.95232	0	0	0	0	0	1.2116	0	5.17526	1.53453	0	1.38378	2.37572	3.32004	0.745404	0.736267	0	2.44969	0	0	0	0
Aqu2.1.02126_001	0	0	0	0	0	0	1.77772	0	2.72382	12.202	0	4.48265	0	0.86314	5.09857	1.81739	15.0167	9.31547	5.62662	1.86755	2.76756	6.17687	7.11438	6.33594	3.3132	1.52448	6.12424	1.84393	0	0	0
Aqu2.1.02131_001	5.53663	25.5023	16.1459	13.4138	10.7819	6.97436	11.5552	13.7883	14.5271	30.2609	12.9073	19.4248	25.9707	6.90512	3.82392	28.4725	10.6	16.5608	12.2763	14.3179	13.1459	19.0058	15.1773	14.5354	8.46706	23.8836	12.2485	17.5174	18.2669	17.4387	28.4525
Aqu2.1.02133_001	3.69109	2.83359	0	0	0	0	0	0	1.81588	0	0	0	3.71009	0	0	0	0	1.03505	1.02302	0	0	0.475144	0	0.372702	0	0	0	0	0	0	0
Aqu2.1.02135_001	0	0	0	0	0	4.18461	4.44431	6.89415	1.81588	2.92848	0	0	0	0	0	0	0.883337	0	0	1.24503	0	2.37572	0.948584	0.372702	1.1044	0.508162	0	0	0	0	8.12928
Aqu2.1.02136_001	5.53663	0	0	2.23563	8.98489	0	7.99976	3.44707	9.07941	9.27351	0	1.49422	0	0	0	0	0	0	0	0.622517	0	0	0	1.11811	2.2088	0	0	1.84393	0	0	0
Aqu2.1.02142_001	0	19.8352	4.61312	42.4771	23.3607	4.88205	15.9995	5.74512	8.17147	34.1656	21.5122	38.1025	16.6954	18.1259	28.0421	76.3305	80.3837	84.8743	86.9568	95.2451	67.8051	60.3433	75.8867	64.4775	71.4179	44.2101	29.3963	11.0636	15.2224	6.42478	40.6464
Aqu2.1.02143_001	0	0	0	0	1.79698	0.697436	0	0	0	0.976159	0	1.49422	0	2.58942	1.27464	2.42319	2.65001	1.03505	2.04604	2.49007	1.03783	2.85086	0	0.372702	1.1044	1.52448	0	4.60983	0	1.83565	4.06464
Aqu2.1.02145_001	7.38218	5.66719	4.61312	13.4138	8.98489	1.39487	1.77772	8.04317	8.17147	5.85695	0	8.2182	9.27523	18.9891	12.7464	16.9623	23.8501	1.03505	22.5065	17.4305	21.7945	22.3318	16.6002	12.6719	18.4067	10.1632	10.4112	6.45376	15.2224	12.8496	8.12928
Aqu2.1.02146_001	18.4554	25.5023	34.5984	13.4138	12.5788	11.159	24.8881	20.6824	63.5559	19.0351	0	6.72398	0	0	6.37321	4.84638	5.30002	10.3505	5.1151	4.35762	5.88105	15.6797	12.8059	20.1259	14.7253	3.04897	5.51181	10.1416	3.04448	15.603	8.12928
Aqu2.1.02149_001	11.0733	5.66719	11.5328	33.5345	8.98489	13.9487	16.8884	9.1922	26.3303	14.1543	0	0	0	0	2.54928	0	0.883337	0	0.51151	0	0.345944	0	0	0.745404	1.1044	3.55713	1.22485	0.921966	0	0.917825	0
Aqu2.1.02151_001	0	0	2.30656	0	0	6.97436	13.3329	17.2354	5.44765	3.90464	0	0.747109	0	0	0	0.605798	0	0	0	0	0	0	0	0	0.736267	4.06529	0	1.84393	0	0	2.03232
Aqu2.1.02155_001	59.0574	5.66719	34.5984	17.8851	35.9395	34.8718	35.5545	58.6002	47.2129	14.1543	25.8147	5.97687	20.4055	4.3157	6.37321	3.02899	4.41669	13.4557	3.58057	3.7351	6.227	2.37572	4.26863	3.72702	3.3132	2.03265	5.51181	3.68786	12.1779	5.50695	0
Aqu2.1.02159_001	0	0	6.91967	0	0	0	0.888862	4.5961	2.72382	0	0	0.747109	0	0	0	0.605798	0.883337	0	0	0	1.38378	0	0	0.372702	0	0.508162	0	1.84393	0	0	2.03232
Aqu2.1.02160_001	0	0	4.61312	0	0	2.78974	7.1109	10.3412	19.0668	5.36887	0	0	0	0	1.27464	0	0.883337	0	0	0	0.691889	0	0.474292	2.60892	0	2.03265	3.06212	0	0	1.83565	6.09696
Aqu2.1.02161_001	88.5861	14.168	117.634	35.7702	28.7516	12.5538	10.6663	11.4902	39.9494	8.78543	0	5.22976	5.56514	3.45256	3.82392	7.26957	14.1334	7.24537	5.1151	3.7351	1.72972	7.12716	9.48584	7.82675	14.7253	4.57345	6.73666	18.4393	6.08896	6.42478	0
Aqu2.1.02165_001	9.22772	0	11.5328	0	7.18791	0	0	3.44707	2.72382	1.46424	0	0	0	1.72628	1.27464	1.2116	0	0	0.51151	0	0	2.85086	0	1.49081	0.736267	0	0	0	0	0	4.06464
Aqu2.1.02167_001	0	2.83359	0	6.7069	0	2.09231	1.77772	0	0.907941	0.48808	0	4.48265	3.71009	0	3.82392	4.84638	6.18336	3.10516	2.04604	3.11259	0.691889	1.42543	1.89717	0.745404	3.3132	7.11426	5.51181	2.7659	0	0.917825	0
Aqu2.1.02169_001	0	2.83359	0	4.47127	0	0	0	1.14902	0	0.48808	0	0.747109	0	0	1.27464	0	0	2.07011	0	0	0.345944	0.950288	0.948584	0	1.84067	0.508162	0	0	0	0.917825	2.03232
Aqu2.1.02174_001	121.806	17.0016	182.218	62.5978	12.5788	46.0308	49.7763	51.7061	75.3591	20.4993	12.9073	0	0	0	0	1.81739	0	0	0	0	0	0.950288	2.37146	1.86351	4.4176	2.54081	0	5.5318	0	2.75348	6.09696
Aqu2.1.02176_001	3.69109	0	0	0	0	0.697436	1.77772	0	0.907941	1.95232	0	0	0	0	0	0	0	0	0	0	0	0	0.474292	0.372702	0	1.52448	0	0	0	0	0
Aqu2.1.02183_001	0	0	0	0	0	0	0	0	1.81588	0	8.60489	0	0	0	0	3.02899	0	0	0	0	1.38378	0	4.74292	1.49081	1.47253	0.508162	0	0	0	0.917825	0
Aqu2.1.02185_001	3.69109	0	2.30656	0	10.7819	30.6872	12.4441	0	11.8032	3.90464	8.60489	3.73554	0	0.86314	2.54928	1.2116	0	0	0	1.24503	0.345944	0	6.64009	0.745404	2.2088	1.52448	0	20.2832	0	11.9317	12.1939
Aqu2.1.02186_001	0	2.83359	0	0	0	0	0	0	0.907941	0	0	3.73554	3.71009	1.72628	0	0	0.883337	0	0	0	0	0	0.474292	0	0	3.04897	0	0.921966	0	0	0
Aqu2.1.02187_001	1.84554	0	0	0	0	0	0	0	0	2.4404	0	7.47109	3.71009	1.72628	1.27464	10.2986	19.4334	14.4907	11.7647	16.1854	10.0324	8.55259	16.1259	7.45404	5.89013	5.58978	0.612424	3.68786	3.04448	2.75348	8.12928
Aqu2.1.02191_001	0	0	0	0	0	0	0	0	0	1.46424	0	0	0	0	0	0.605798	0	0	0	0	2.07567	2.37572	1.42288	1.49081	2.2088	0	1.22485	0	0	0	0
Aqu2.1.02198_001	3.69109	0	2.30656	0	0	2.09231	2.66659	0	0	0.976159	0	0.747109	1.85505	0	6.37321	3.63479	3.53335	0	0	0	0	0.950288	0.474292	1.86351	3.3132	0	0.612424	0.921966	0	2.75348	14.2262
Aqu2.1.02199_001	0	5.66719	9.22623	0	0	4.88205	1.77772	3.44707	17.2509	11.7139	0	3.73554	3.71009	5.17884	2.54928	1.2116	0.883337	5.17526	0.51151	0.622517	0	6.17687	11.383	4.84513	4.78573	5.08162	0.612424	2.7659	0	0.917825	2.03232
Aqu2.1.02201_001	0	5.66719	9.22623	2.23563	0	4.88205	8.88862	6.89415	11.8032	5.36887	0	6.72398	18.5505	0.86314	0	1.2116	0.883337	4.14021	1.02302	0.622517	0	0.950288	0.948584	0.372702	2.2088	0	0	0	0	0	0
Aqu2.1.02202_001	3.69109	2.83359	0	0	3.59395	5.57949	4.44431	2.29805	1.81588	3.41656	0	2.98844	0	0.86314	3.82392	2.42319	4.41669	3.10516	5.62662	4.98014	2.42161	3.80115	4.26863	5.59053	3.3132	2.03265	2.44969	5.5318	12.1779	0	12.1939
Aqu2.1.02204_001	0	0	0	0	0	0	0	0	0	0	0	0	0	0	0	1.2116	2.65001	0	0.51151	0.622517	0.345944	0.950288	0.948584	0	0.368133	0.508162	0.612424	0	0	0.917825	0
Aqu2.1.02207_001	16.6099	2.83359	13.8393	8.94254	10.7819	2.09231	3.55545	5.74512	9.98735	1.46424	0	0	5.56514	0	2.54928	0	0	0	2.04604	0.622517	0	1.42543	0.474292	2.98162	1.84067	1.52448	3.67454	0.921966	0	0	0
Aqu2.1.02209_001	1.84554	0	2.30656	0	0	0	0	0	1.81588	0.976159	0	0	1.85505	0	3.82392	0	0	1.03505	2.04604	0.622517	0	0	0.474292	0.372702	0	0.508162	0	0	0	0	0
Aqu2.1.02211_001	0	2.83359	0	0	0	0	0	0	0.907941	2.92848	0	1.49422	3.71009	0	2.54928	1.81739	3.53335	1.03505	0.51151	3.7351	0.345944	0.950288	0.474292	0.745404	0	4.06529	1.22485	1.84393	0	3.6713	2.03232
Aqu2.1.02220_001	1.84554	0	0	4.47127	3.59395	2.78974	3.55545	2.29805	1.81588	7.80927	0	5.97687	7.42019	0.86314	1.27464	7.26957	4.41669	4.14021	4.60359	6.22517	3.1135	3.32601	5.21721	5.21783	3.68133	10.1632	5.51181	2.7659	3.04448	6.42478	2.03232
Aqu2.1.02222_001	0	5.66719	2.30656	8.94254	5.39093	2.78974	0.888862	0	0	0.976159	0	0.747109	1.85505	0.86314	1.27464	2.42319	1.76667	9.31547	1.53453	5.60265	3.80539	0.475144	2.84575	0	1.47253	1.52448	1.22485	0	3.04448	1.83565	0
Aqu2.1.02225_001	0	0	0	0	0	2.09231	3.55545	1.14902	2.72382	0	0	0	0	0	0	0	0	0	2.04604	1.24503	0	0.475144	0.474292	0.372702	0.736267	0	0	0	0	0	0
Aqu2.1.02226_001	0	0	0	2.23563	3.59395	3.48718	7.1109	9.1922	19.9747	3.90464	0	0	0	0.86314	1.27464	0	0	0	0	0	1.72972	0	0	0	0.736267	0.508162	0	0	0	0	0
Aqu2.1.02229_001	0	0	0	0	3.59395	10.4615	1.77772	0	0	0	4.30245	0	0	0.86314	0	0.605798	0	0	0	0	0	3.80115	0	0.745404	1.1044	0	0.612424	0.921966	15.2224	0.917825	8.12928
Aqu2.1.02231_001	0	0	0	0	1.79698	0	0	0	0	0.976159	0	0.747109	0	0.86314	0	0.605798	0.883337	0	0	0	0	0	0	0	0.368133	0.508162	0	0	0	1.83565	0
Aqu2.1.02232_001	0	0	0	0	0	2.09231	0	1.14902	0	0.48808	0	0	0	0	2.54928	0	0	0	0	0	1.03783	0	0.474292	0.745404	1.1044	0	0	0	0	0	0
Aqu2.1.02233_001	0	0	2.30656	0	0	1.39487	0	0	1.81588	0	0	0.747109	0	0	0	0	0	0	0.51151	0	0	0.475144	0.474292	0.745404	2.2088	0	0	0	0	0	2.03232
Aqu2.1.02235_001	0	0	0	0	0	0	0	0	0	0	0	2.24133	0	2.58942	0	3.02899	0.883337	2.07011	0	0	0.345944	0	0	0	0	0.508162	0	0	6.08896	0	0
Aqu2.1.02243_001	0	0	0	0	0	0	0	0	1.81588	0	0	0	0	0	0	0	0	0	0	0	0	0	0.948584	1.49081	0.736267	0	1.22485	0	0	0.917825	4.06464
Aqu2.1.02244_001	0	31.1695	2.30656	0	0	0	0.888862	0	3.63176	3.41656	4.30245	3.73554	5.56514	4.3157	6.37321	1.2116	0.883337	0	3.06906	0	3.1135	5.22658	6.64009	7.45404	6.6264	2.54081	4.28697	7.37573	0	0.917825	0
Aqu2.1.02245_001	3.69109	0	9.22623	0	0	0	0	2.29805	3.63176	0.976159	0	0	0	0	2.54928	0	0	0	0	0	0	0	0.948584	0	0.368133	0	1.22485	2.7659	0	0	0
Aqu2.1.02246_001	1.84554	0	0	4.47127	7.18791	2.09231	0	1.14902	5.44765	2.4404	4.30245	5.97687	0	6.90512	6.37321	6.05798	7.0667	2.07011	2.55755	8.09272	1.38378	4.75144	3.32004	1.49081	4.4176	6.09794	3.67454	5.5318	0	0	0
Aqu2.1.02250_001	0	0	4.61312	0	0	5.57949	33.7768	0	10.8953	15.1305	0	0	0	1.72628	0	0	0	0	0	0	0.691889	0	0	13.4173	3.68133	0.508162	1.22485	1.84393	0	7.3426	2.03232
Aqu2.1.02251_001	0	0	0	0	0	0.697436	0	0	0.907941	0	0	0.747109	0	0.86314	0	2.42319	0	1.03505	0	0.622517	1.03783	0	0	0	1.1044	3.04897	0.612424	1.84393	0	0	0
Aqu2.1.02252_001	16.6099	31.1695	6.91967	11.1782	3.59395	6.97436	14.2218	12.6393	20.8826	14.1543	0	22.4133	24.1156	7.76826	29.3168	7.26957	5.30002	13.4557	13.2993	13.6954	16.9513	13.304	15.6516	15.6535	15.0935	8.13058	5.51181	17.5174	3.04448	11.0139	2.03232
Aqu2.1.02257_001	1.84554	2.83359	4.61312	2.23563	0	2.78974	1.77772	4.5961	3.63176	1.95232	0	2.98844	0	0	2.54928	1.2116	0	0	0	1.24503	0	1.42543	0	0.372702	0.736267	0	0.612424	0	0	0	0
Aqu2.1.02259_001	3.69109	0	16.1459	0	12.5788	1.39487	3.55545	2.29805	5.44765	9.27351	0	2.98844	7.42019	0.86314	7.64785	4.24058	1.76667	0	1.53453	1.24503	0.691889	5.22658	1.89717	8.94485	0.368133	0	0	37.8006	0	22.9456	20.3232
Aqu2.1.02261_001	46.1386	155.848	71.5033	125.196	109.616	54.4	39.9988	45.961	96.2417	55.153	146.283	180.053	248.576	288.289	263.851	277.455	242.918	294.99	219.949	255.855	116.583	110.709	137.545	118.147	118.907	165.661	221.697	120.778	130.913	69.7547	71.1312
Aqu2.1.02262_001	1.84554	0	0	0	0	0	0	0	0.907941	1.46424	0	0	0	0	0	1.2116	0	1.03505	0	0	0	0.950288	0	0.372702	0	0	1.22485	0	0	0	0
Aqu2.1.02265_001	5.53663	8.50078	4.61312	0	1.79698	2.78974	1.77772	3.44707	5.44765	6.34503	0	0.747109	0	0	3.82392	1.81739	3.53335	0	1.53453	0	1.72972	0.950288	1.89717	0.372702	3.68133	2.03265	0.612424	0.921966	0	3.6713	0
Aqu2.1.02273_001	0	0	6.91967	0	0	0	2.66659	2.29805	0.907941	0	0	2.98844	0	0	0	0	0	0	0	0	0	0.475144	0	0	0.368133	0.508162	0	0	0	0	0
Aqu2.1.02275_001	0	5.66719	0	0	0	0.697436	0	1.14902	0.907941	0	0	0.747109	0	1.72628	10.1971	7.26957	1.76667	0	2.04604	0	0.345944	0	0	0	0	1.01632	0	1.84393	6.08896	0	0
Aqu2.1.02277_001	0	2.83359	0	0	0	0	0	2.29805	0.907941	0	0	2.98844	0	0.86314	3.82392	0	0	0	0	0	0	0	0	0	0	1.01632	4.89939	1.84393	0	0	0
Aqu2.1.02278_001	7.38218	2.83359	9.22623	2.23563	1.79698	2.78974	5.33317	5.74512	9.98735	2.4404	8.60489	5.97687	14.8404	0.86314	3.82392	1.2116	0	0	2.04604	0	1.03783	0.475144	0.948584	0.745404	2.2088	4.57345	0	10.1416	6.08896	0.917825	0
Aqu2.1.02286_001	3.69109	0	2.30656	0	0	0	0	0	0	0.48808	0	0.747109	0	0	0	0	0	6.21032	1.53453	0	0.691889	0.950288	0	0.372702	0.368133	1.52448	1.22485	0	0	0	0
Aqu2.1.02292_001	16.6099	39.6703	34.5984	8.94254	14.3758	12.5538	12.4441	4.5961	7.26353	18.0589	25.8147	38.8497	50.0863	29.3468	45.8871	69.061	46.8169	43.4722	39.8978	28.0133	50.8538	43.7132	29.4061	32.4251	32.0276	50.308	23.8845	35.9567	27.4003	17.4387	22.3555
Aqu2.1.02296_001	3.69109	0	13.8393	0	1.79698	0	3.55545	8.04317	4.5397	0	4.30245	0	1.85505	0	1.27464	0	1.76667	0	0	1.86755	0	1.90058	2.37146	1.49081	0	0	0	1.84393	0	0	0
Aqu2.1.02297_001	0	2.83359	0	0	0	0	0	1.14902	0	3.41656	0	1.49422	0	0	0	1.2116	0	0	0.51151	0	0	0	0	0	0.736267	0	0	1.84393	0	0	0
Aqu2.1.02303_001	3.69109	0	6.91967	4.47127	3.59395	12.5538	15.1107	9.1922	7.26353	6.34503	0	1.49422	0	0	0	1.81739	0.883337	6.21032	3.06906	3.11259	3.45944	6.65201	3.32004	6.70864	5.15387	0	0	2.7659	0	6.42478	22.3555
Aqu2.1.02304_001	0	0	2.30656	2.23563	0	0	0	0	0	0	0	0.747109	0	0	0	0	0.883337	0	0	0.622517	0	0.475144	0.474292	0	0.368133	1.52448	0	0.921966	3.04448	0	0
Aqu2.1.02306_001	9.22772	22.6688	43.8246	0	0	14.6462	18.6661	24.1295	12.7112	10.7377	0	16.4364	11.1303	4.3157	2.54928	30.2899	15.0167	14.4907	16.3683	9.33776	9.68644	6.17687	7.11438	7.45404	8.8352	10.1632	9.18635	6.45376	6.08896	11.0139	2.03232
Aqu2.1.02310_001	95.9683	14.168	149.926	140.845	107.819	126.933	135.996	96.5181	152.534	43.4391	4.30245	2.24133	0	0.86314	0	0.605798	0	4.14021	4.60359	0.622517	3.80539	1.42543	1.42288	2.98162	3.68133	0	3.06212	4.60983	0	0	8.12928
Aqu2.1.02315_001	22.1465	0	13.8393	2.23563	0	1.39487	18.6661	13.7883	19.0668	8.29735	4.30245	1.49422	1.85505	2.58942	1.27464	0	1.76667	0	0	0	2.07567	2.85086	4.26863	2.23621	1.84067	3.04897	4.28697	9.21966	0	0	4.06464
Aqu2.1.02316_001	0	0	0	4.47127	0	1.39487	2.66659	0	0	0.48808	0	0	3.71009	0	0	0.605798	0	0	0	0	3.1135	0.950288	1.89717	0	4.4176	0	1.22485	0	0	0	0
Aqu2.1.02319_001	3.69109	0	0	0	0	1.39487	1.77772	2.29805	1.81588	3.90464	0	1.49422	3.71009	1.72628	1.27464	1.2116	0	2.07011	0.51151	1.24503	1.72972	0.950288	3.79434	2.60892	2.94507	0.508162	0	0.921966	0	0	0
Aqu2.1.02320_001	11.0733	0	0	2.23563	0	0.697436	0	2.29805	1.81588	0.976159	8.60489	0	5.56514	1.72628	0	1.2116	0	0	0	0	1.38378	2.85086	0	0	0	0	0	0.921966	0	0	0
Aqu2.1.02321_001	0	0	0	4.47127	0	0	0	0	0	0	0	0	0	0	1.27464	0	0	6.21032	1.02302	1.24503	0	1.42543	0	0	0	2.03265	0	1.84393	0	0	0
Aqu2.1.02327_001	0	0	0	4.47127	0	0	0	0	0	0	0	1.49422	3.71009	0	2.54928	1.2116	0.883337	1.03505	1.53453	0	1.72972	0.950288	2.37146	0.745404	0.736267	0.508162	0.612424	1.84393	0	0	6.09696
Aqu2.1.02328_001	1.84554	14.168	0	15.6494	16.1728	6.97436	5.33317	17.2354	6.35559	29.7729	21.5122	16.4364	1.85505	15.5365	14.0211	30.2899	42.4002	43.4722	27.1101	42.9537	60.5403	66.045	51.6978	44.7243	58.9013	25.4081	14.0857	11.9856	3.04448	5.50695	14.2262
Aqu2.1.02331_001	0	11.3344	0	0	0	0	0	1.14902	0	0.976159	0	1.49422	0	0	0	0	0	0	0	0	0	0	0	0	0	2.54081	0	5.5318	0	0	0
Aqu2.1.02332_001	0	34.0031	0	0	0	0	12.4441	5.74512	0	1.95232	0	19.4248	0	25.8942	12.7464	0	0	0	0	0	2.07567	0	0	0.745404	0	10.1632	13.4733	1.84393	0	0	0
Aqu2.1.02340_001	0	0	4.61312	0	0	4.88205	5.33317	1.14902	11.8032	1.95232	0	0	0	0	0	0	0	0	0	0	1.72972	0	0	0.372702	1.47253	1.01632	1.22485	1.84393	0	4.58913	0
Aqu2.1.02346_001	3.69109	8.50078	2.30656	11.1782	7.18791	16.041	5.33317	2.29805	5.44765	9.76159	0	3.73554	16.6954	13.8102	20.3943	1.81739	0.883337	2.07011	1.02302	0	1.03783	3.32601	0.948584	2.23621	0	0.508162	1.22485	1.84393	85.2454	18.3565	4.06464
Aqu2.1.02348_001	0	0	6.91967	0	0	0.697436	0	0	0.907941	0.976159	0	0.747109	0	0.86314	0	0	0	0	1.02302	1.24503	0	0.475144	0	0	1.1044	1.52448	0	0	0	0.917825	6.09696
Aqu2.1.02358_001	0	0	0	0	0	0.697436	0.888862	0	0.907941	0	0	0.747109	0	0	0	0	0	1.03505	0.51151	0	0	0	0.948584	0	1.47253	0	0	0	0	0	0
Aqu2.1.02359_001	0	5.66719	9.22623	0	1.79698	4.18461	10.6663	8.04317	16.3429	3.41656	0	0	1.85505	0	0	0	0	1.03505	0	0	0	0.475144	0.474292	0.745404	1.1044	1.01632	0	1.84393	0	0	0
Aqu2.1.02363_001	0	0	0	0	0	0	0.888862	1.14902	0.907941	0.976159	0	0	0	0	0	0	0.883337	0	0	0.622517	0	0.475144	2.37146	0.372702	0	0.508162	0	0	0	0	0
Aqu2.1.02369_001	0	2.83359	4.61312	0	0	0	0	0	1.81588	3.90464	0	1.49422	0	0	1.27464	1.2116	1.76667	2.07011	2.55755	1.24503	0	1.42543	5.21721	2.23621	0.736267	0.508162	0	0	0	0	0
Aqu2.1.02370_001	0	5.66719	0	0	1.79698	0	0	3.44707	1.81588	2.92848	0	1.49422	0	0	0	1.81739	4.41669	1.03505	1.53453	1.86755	0	0	0.474292	0	2.2088	1.01632	0	0	6.08896	0	0
Aqu2.1.02373_001	0	0	0	0	0	0	0	3.44707	0	0	0	1.49422	0	0.86314	1.27464	0.605798	2.65001	2.07011	0	0	0	0.475144	0	0.745404	0	0	0.612424	1.84393	0	0	2.03232
Aqu2.1.02377_001	0	5.66719	0	0	1.79698	0	0.888862	0	0.907941	0	8.60489	3.73554	5.56514	0	0	1.2116	0.883337	0	1.53453	0.622517	0.691889	0	0	0	0	0	1.22485	3.68786	0	0	0
Aqu2.1.02383_001	0	0	0	0	0	0	0	0	0	0	4.30245	0	0	0	0	0	0	0	0	0	0	0	0	0	0	0	0	22.1272	0	0	0
Aqu2.1.02387_001	1.84554	0	0	0	0	0	0	0	0	0	0	1.49422	0	0	0	1.2116	0	0	0	0	0	0	0.948584	0	0	0	2.44969	0	0	0	0
Aqu2.1.02392_001	3.69109	5.66719	0	6.7069	10.7819	1.39487	8.88862	4.5961	3.63176	2.4404	0	6.72398	1.85505	5.17884	3.82392	35.1363	53.0002	36.2268	35.8057	51.0464	3.80539	5.70173	5.21721	2.23621	2.94507	8.13058	4.89939	1.84393	6.08896	1.83565	4.06464
Aqu2.1.02394_001	1.84554	0	0	0	0	0	0	0	0	0	0	0	0	0	0	1.2116	0	0	0	0.622517	0	1.42543	0	0	0	0	0	2.7659	0	0.917825	0
Aqu2.1.02395_001	0	0	0	4.47127	0	1.39487	0	0	7.26353	1.95232	0	0	0	0	0	0	0	0	1.02302	0	0	0.475144	0	0	0	0	0	0	0	0	0
Aqu2.1.02396_001	14.7644	17.0016	41.518	8.94254	28.7516	17.4359	23.1104	18.3844	21.7906	18.547	12.9073	17.1835	24.1156	14.6734	15.2957	8.48117	15.9001	18.6309	20.9719	21.1656	11.4162	12.8289	12.3316	20.4986	14.3572	17.7857	15.923	23.9711	18.2669	15.603	16.2586
Aqu2.1.02397_001	7.38218	0	9.22623	2.23563	3.59395	11.159	5.33317	13.7883	18.1588	13.1781	8.60489	0	0	0	0	0	0	0	0	0	0.345944	0	0.948584	0	0	0	0	0	0	2.75348	2.03232
Aqu2.1.02398_001	0	5.66719	0	0	0	0.697436	0	0	0	0.48808	0	1.49422	0	1.72628	0	2.42319	5.30002	10.3505	4.09208	6.84769	0.345944	0.950288	0.948584	0.745404	1.47253	2.03265	2.44969	2.7659	0	0.917825	4.06464
Aqu2.1.02400_001	1.84554	0	0	0	3.59395	0	0	0	0	0.48808	0	1.49422	0	0	2.54928	1.81739	0	0	1.02302	0	0.691889	1.42543	0	0	1.1044	0	0	0	0	1.83565	0
Aqu2.1.02402_001	140.261	5.66719	212.203	29.0633	12.5788	36.2667	125.33	175.801	183.404	48.808	4.30245	1.49422	0	0.86314	0	0.605798	0	0	0	0	3.45944	0.475144	5.21721	1.11811	0	0.508162	0.612424	5.5318	0	0	8.12928
Aqu2.1.02403_001	0	0	4.61312	0	10.7819	0.697436	0	0	2.72382	2.92848	0	6.72398	0	25.8942	7.64785	3.63479	0.883337	23.8062	3.58057	17.4305	3.45944	3.32601	0.474292	11.5538	3.68133	2.54081	3.06212	1.84393	30.4448	0	4.06464
Aqu2.1.02405_001	3.69109	0	13.8393	0	1.79698	0	0	0	0	0	0	3.73554	0	0	0	1.81739	0	0	1.53453	2.49007	0	1.42543	0.474292	2.60892	0	1.52448	0	4.60983	0	0	0
Aqu2.1.02406_001	14.7644	0	9.22623	2.23563	0	0.697436	1.77772	4.5961	8.17147	2.92848	0	3.73554	0	2.58942	1.27464	1.81739	0.883337	0	1.02302	1.24503	1.03783	2.37572	3.32004	3.35432	4.4176	2.54081	0.612424	1.84393	3.04448	0	2.03232
Aqu2.1.02407_001	0	0	0	0	0	3.48718	3.55545	4.5961	19.9747	3.90464	0	0	1.85505	0	0	0	0	0	0	0	0.345944	2.37572	0.948584	4.09972	5.522	0	1.22485	0	0	1.83565	2.03232
Aqu2.1.02410_001	1.84554	0	2.30656	0	0	0.697436	0.888862	0	3.63176	0	0	0	0	0	0	0.605798	0.883337	2.07011	1.53453	0.622517	0	2.85086	6.1658	2.23621	1.47253	0	0	2.7659	0	0	0
Aqu2.1.02419_001	0	5.66719	0	4.47127	0	0	0	3.44707	0	0	0	0	7.42019	0	0	0.605798	0.883337	2.07011	0.51151	0	1.03783	0	0	0.745404	0	0	0	0	0	0.917825	0
Aqu2.1.02421_001	1.84554	0	0	0	0	0	0	3.44707	0	0	4.30245	0	0	1.72628	0	1.2116	7.0667	4.14021	0.51151	3.11259	0	0	0	0.745404	0	2.54081	0.612424	0	0	1.83565	4.06464
Aqu2.1.02424_001	0	0	0	0	0	0	1.77772	0	0.907941	0	0	0	0	0	0	0	0	0	0	0	0	0.475144	0.948584	0	1.84067	0	2.44969	0	0	0	0
Aqu2.1.02425_001	0	2.83359	0	29.0633	8.98489	8.36923	24.8881	20.6824	14.5271	9.76159	0	0.747109	1.85505	0	0	1.2116	0	0	2.04604	3.11259	2.07567	6.17687	8.06296	4.47243	1.84067	1.01632	2.44969	5.5318	9.13344	6.42478	10.1616
Aqu2.1.02426_001	0	0	6.91967	0	0	0	1.77772	2.29805	0.907941	0.976159	0	0	0	0	0	0	0.883337	2.07011	0	0	0.691889	0	0	0	0	0	0	0	0	0	0
Aqu2.1.02437_001	0	5.66719	0	0	0	2.09231	0	0	1.81588	0.48808	0	0	0	0.86314	2.54928	2.42319	1.76667	0	2.04604	0	0	0.950288	2.37146	0	0.368133	0	1.83727	5.5318	0	1.83565	0
Aqu2.1.02447_001	11.0733	0	0	2.23563	1.79698	4.18461	5.33317	6.89415	6.35559	2.92848	0	1.49422	9.27523	5.17884	15.2957	3.63479	3.53335	4.14021	10.2302	4.35762	27.3296	15.2046	18.9717	11.1811	5.522	1.52448	1.83727	7.37573	0	1.83565	0
Aqu2.1.02448_001	1.84554	2.83359	0	8.94254	0	0	1.77772	0	0	1.46424	4.30245	0	0	0	1.27464	0	0	0	0	0.622517	0.345944	0.475144	0	0	0.736267	0	0	2.7659	0	0	0
Aqu2.1.02450_001	1.84554	0	2.30656	0	1.79698	0.697436	2.66659	0	9.07941	0.976159	8.60489	2.24133	11.1303	0.86314	10.1971	1.2116	0	4.14021	0.51151	0	1.38378	2.85086	1.42288	1.49081	4.04947	0	0	0.921966	0	3.6713	14.2262
Aqu2.1.02451_001	0	2.83359	0	0	0	0	0	0	0.907941	0.976159	0	0.747109	0	0	0	0	0	0	0	0	0	0.475144	0.948584	0	1.47253	0	0	0	0	0	0
Aqu2.1.02452_001	0	0	4.61312	0	0	0	0	0	5.44765	0	0	0	0	0	0	0	0.883337	0	0	0	0	0	0.474292	0.745404	0	0	0	0	0	0	0
Aqu2.1.02455_001	0	0	0	0	0	0.697436	0.888862	0	0.907941	0.48808	0	0	0	0	0	0	0	0	0	0	1.03783	0	0.474292	0.745404	0.368133	0	0	0	0	0	0
Aqu2.1.02457_001	0	0	11.5328	4.47127	3.59395	2.09231	3.55545	1.14902	1.81588	1.46424	0	0	0	1.72628	0	0	0.883337	4.14021	1.53453	0	0	0	0	0	0	0.508162	3.06212	0	0	0	0
Aqu2.1.02463_001	0	0	0	0	0	0	0	0	0	3.41656	0	8.2182	0	0	3.82392	4.24058	2.65001	1.03505	1.53453	0	2.07567	2.37572	5.21721	6.33594	3.3132	5.58978	4.28697	5.5318	0	0.917825	0
Aqu2.1.02466_001	14.7644	8.50078	18.4525	29.0633	7.18791	2.78974	9.77749	9.1922	28.1462	12.202	0	0.747109	0	0	1.27464	2.42319	2.65001	2.07011	2.55755	5.60265	1.38378	4.2763	3.79434	4.09972	5.522	1.01632	0.612424	8.29769	0	0.917825	2.03232
Aqu2.1.02468_001	0	5.66719	4.61312	0	0	0	0	0	0.907941	0.976159	0	0.747109	0	0	0	3.02899	3.53335	5.17526	0.51151	0.622517	1.38378	0	1.89717	0	0	1.52448	0	0	0	0.917825	0
Aqu2.1.02469_001	9.22772	2.83359	18.4525	13.4138	16.1728	21.6205	39.9988	13.7883	51.7526	22.9397	0	0	1.85505	0	1.27464	1.81739	0.883337	2.07011	0	0	1.03783	0.950288	0.948584	4.84513	4.04947	0.508162	1.22485	5.5318	0	8.26043	0
Aqu2.1.02470_001	0	5.66719	0	0	5.39093	0	0	5.74512	0	0.48808	0	1.49422	0	1.72628	0	0	0	0	1.02302	1.24503	0	0.475144	0	0	0	0	0.612424	0	0	4.58913	0
Aqu2.1.02471_001	0	2.83359	0	0	0	0	0	0	0	0	0	0.747109	0	2.58942	0	0	0	0	0	0	0	1.90058	0	0.372702	0	2.54081	1.83727	0	0	0	0
Aqu2.1.02478_001	3.69109	0	0	4.47127	3.59395	0	0	0	0	0	0	1.49422	7.42019	0.86314	0	0	0	0	0	0	1.03783	0	0	0	0	2.54081	0	2.7659	0	0	0
Aqu2.1.02479_001	0	0	0	4.47127	1.79698	0	3.55545	0	1.81588	2.4404	0	0	0	0	1.27464	0	0	0	0	0	0	0	0	0	0	0	0	0	0	0	0
Aqu2.1.02482_001	0	0	0	0	0	0	0.888862	0	0	0.48808	0	0.747109	0	0.86314	0	1.2116	0	0	0	0	0.345944	0.475144	0	0	0	0	0	0	0	0	18.2909
Aqu2.1.02483_001	0	11.3344	9.22623	4.47127	0	1.39487	0.888862	2.29805	5.44765	0	0	0	0	0	0	0	0	0	0	1.24503	0	0	0.948584	1.86351	1.84067	0	0	0	3.04448	0	0
Aqu2.1.02485_001	0	0	0	0	0	0	0	0	0	0.48808	0	0.747109	0	0.86314	0	0.605798	1.76667	0	1.02302	0	0	0	0.948584	0	0	0	0	0.921966	0	0	0
Aqu2.1.02488_001	0	0	0	0	0	1.39487	0	0	5.44765	1.95232	4.30245	2.24133	0	3.45256	1.27464	2.42319	3.53335	0	0.51151	3.7351	4.49728	0.950288	6.1658	4.84513	2.2088	3.04897	0	0	0	0	0
Aqu2.1.02489_001	0	0	6.91967	4.47127	0	2.09231	0	4.5961	2.72382	1.95232	0	7.47109	0	1.72628	0	2.42319	0	3.10516	4.09208	8.09272	3.45944	2.37572	0.948584	6.70864	5.522	0	0	3.68786	0	0	0
Aqu2.1.02491_001	0	0	0	0	0	0.697436	0	0	0	0	0	0.747109	0	0	1.27464	0	0	0	0	0.622517	0.345944	0.475144	0.948584	0	0.736267	1.52448	0	0	0	0	0
Aqu2.1.02494_001	0	0	0	2.23563	0	3.48718	7.99976	10.3412	15.435	4.8808	0	7.47109	9.27523	0.86314	8.92249	2.42319	1.76667	5.17526	5.62662	0.622517	5.88105	4.2763	4.74292	7.82675	6.25827	2.54081	0	5.5318	0	0.917825	4.06464
Aqu2.1.02497_001	0	0	0	0	0	0	0	0	2.72382	0.48808	0	1.49422	0	0	3.82392	0	0.883337	2.07011	1.53453	2.49007	1.38378	0	0.474292	1.86351	0	0	0	0	6.08896	0	0
Aqu2.1.02499_001	0	2.83359	4.61312	4.47127	0	3.48718	1.77772	2.29805	3.63176	0.48808	0	0	0	0	0	1.2116	0	0	0	0	0	0	0.474292	0.372702	1.47253	1.52448	1.22485	0	0	1.83565	2.03232
Aqu2.1.02500_001	1.84554	0	0	4.47127	0	2.78974	0.888862	1.14902	3.63176	0.48808	0	0	0	1.72628	0	0	0.883337	2.07011	0	0	0	0	0	0	0	0	0	0	0	0.917825	0
Aqu2.1.02501_001	0	0	6.91967	0	0	0.697436	0	3.44707	0	0	0	0	0	0	0	0.605798	1.76667	0	0.51151	0.622517	0	0	1.42288	1.86351	0	0	0.612424	4.60983	0	0	4.06464
Aqu2.1.02506_001	0	0	0	0	0	0	0	0	0	0	0	0	0	0	0	0	0	2.07011	0.51151	0	0.345944	0.950288	1.89717	1.11811	0.736267	0	0	0	0	0.917825	0
Aqu2.1.02508_001	0	0	0	0	3.59395	0	0	0	0	1.46424	0	0.747109	0	1.72628	0	0.605798	3.53335	3.10516	3.58057	8.71524	2.42161	4.75144	4.74292	0.745404	1.84067	3.04897	0.612424	1.84393	0	2.75348	0
Aqu2.1.02509_001	0	0	0	0	0	0	0.888862	0	0	0	0	1.49422	0	0	0	2.42319	1.76667	0	0	0.622517	3.45944	2.85086	0.948584	0	2.94507	0	1.22485	0	0	0	0
Aqu2.1.02511_001	3.69109	0	6.91967	0	1.79698	0	6.22204	5.74512	10.8953	9.76159	0	0.747109	0	1.72628	1.27464	4.84638	3.53335	5.17526	0.51151	1.24503	0.691889	1.42543	3.32004	2.60892	1.84067	3.04897	3.06212	2.7659	0	0	0
Aqu2.1.02512_001	0	2.83359	4.61312	0	3.59395	7.67179	1.77772	9.1922	1.81588	5.36887	0	2.98844	1.85505	0	1.27464	0	0	0	0	0	0	0	3.79434	0.372702	0	0.508162	1.83727	9.21966	30.4448	0.917825	14.2262
Aqu2.1.02514_001	1.84554	28.3359	27.6787	11.1782	7.18791	13.2513	7.1109	16.0863	24.5144	24.404	17.2098	36.6083	14.8404	3.45256	8.92249	1.81739	1.76667	4.14021	8.69568	19.9205	5.88105	2.85086	13.7545	1.49081	4.78573	3.55713	6.12424	56.2399	33.4893	34.8774	67.0665
Aqu2.1.02515_001	0	0	2.30656	0	0	0	0.888862	0	0	1.46424	0	2.24133	5.56514	0	0	1.2116	0	6.21032	1.02302	3.11259	3.1135	2.37572	4.74292	1.11811	1.47253	4.57345	5.51181	1.84393	0	1.83565	2.03232
Aqu2.1.02516_001	1.84554	5.66719	4.61312	2.23563	3.59395	1.39487	1.77772	0	1.81588	0.976159	0	5.22976	1.85505	1.72628	11.4718	1.81739	6.18336	1.03505	7.67266	3.7351	9.3405	8.55259	2.84575	2.60892	6.6264	4.57345	7.34908	0.921966	0	2.75348	0
Aqu2.1.02519_001	0	0	0	0	0	2.09231	0.888862	2.29805	0	0.976159	0	0.747109	5.56514	0	1.27464	0	0	0	0	0	1.03783	0	2.37146	1.11811	1.1044	1.01632	0	0	0	0	4.06464
Aqu2.1.02522_001	0	0	0	0	0	0	0.888862	0	1.81588	1.46424	8.60489	3.73554	3.71009	0	2.54928	2.42319	4.41669	2.07011	4.60359	2.49007	2.42161	1.90058	2.84575	2.23621	2.57693	0	2.44969	6.45376	0	0	0
Aqu2.1.02523_001	70.1307	19.8352	36.9049	67.069	84.4579	87.1795	65.7758	56.3022	39.9494	30.749	159.19	25.4017	9.27523	39.7044	22.9435	38.7711	40.6335	51.7526	38.3633	32.9934	32.1728	35.6358	27.0346	28.6981	25.7693	33.0305	30.6212	29.5029	85.2454	78.0151	32.5171
Aqu2.1.02524_001	7.38218	0	0	0	0	0	1.77772	0	5.44765	3.41656	0	1.49422	0	0.86314	2.54928	6.05798	1.76667	6.21032	4.60359	10.5828	4.15133	12.8289	11.8573	4.84513	6.25827	2.03265	6.73666	11.0636	0	0	4.06464
Aqu2.1.02526_001	0	0	0	0	0	0	0	0	0	0	0	2.24133	0	0	2.54928	1.81739	0.883337	2.07011	1.02302	4.35762	2.07567	0.475144	2.37146	1.11811	0.736267	0.508162	0	0	0	0	0
Aqu2.1.02532_001	9.22772	5.66719	0	0	1.79698	1.39487	0	0	0.907941	18.0589	0	6.72398	0	7.76826	0	3.02899	8.83337	7.24537	4.60359	2.49007	14.5297	8.07745	13.7545	11.9265	9.57146	7.62242	4.89939	0	0	3.6713	6.09696
Aqu2.1.02540_001	0	0	0	0	0	3.48718	3.55545	0	6.35559	2.4404	0	2.98844	0	0.86314	0	1.2116	4.41669	5.17526	2.04604	1.24503	1.72972	0.475144	0	3.35432	1.84067	2.54081	2.44969	0.921966	0	0	4.06464
Aqu2.1.02542_001	0	0	9.22623	0	0	2.78974	1.77772	1.14902	4.5397	4.8808	0	4.48265	5.56514	1.72628	5.09857	5.45218	7.95004	6.21032	7.16115	11.8278	5.18917	8.07745	7.58867	11.1811	5.89013	6.09794	4.89939	6.45376	12.1779	5.50695	20.3232
Aqu2.1.02543_001	0	0	0	4.47127	0	6.27692	0	0	0.907941	0	0	0	0	0	0	0	0	0	1.02302	0.622517	0.691889	0	0.474292	0	0	1.01632	3.06212	0.921966	0	0	0
Aqu2.1.02544_001	5.53663	0	0	0	0	0	0	0	0.907941	0	0	0	0	0	0	0.605798	1.76667	0	0	0	0	0.475144	0.948584	0	1.1044	0	0	0	0	0	0
Aqu2.1.02545_001	267.604	22.6688	269.867	80.4829	61.0972	66.2564	130.663	151.671	196.115	58.5695	12.9073	1.49422	0	0.86314	7.64785	0.605798	1.76667	1.03505	2.04604	0	3.80539	0	0.474292	1.49081	4.4176	1.52448	0.612424	11.0636	0	4.58913	10.1616
Aqu2.1.02546_001	3.69109	2.83359	6.91967	2.23563	0	2.09231	2.66659	5.74512	2.72382	0.976159	0	0	0	0.86314	0	0	0.883337	3.10516	0.51151	0	0	0.950288	1.89717	1.11811	1.84067	0	0	0	0	0	2.03232
Aqu2.1.02548_001	0	0	0	0	3.59395	0	0	1.14902	2.72382	0.48808	0	0	0	0	0	1.2116	0.883337	0	0	0	0.691889	0	0	0	0	0	0	0	0	0	0
Aqu2.1.02557_001	1.84554	0	0	0	0	2.09231	0	0	0.907941	0	0	0	0	0	0	0	0	1.03505	0	0	0	2.85086	0	0.745404	1.84067	0	0	0	0	0.917825	0
Aqu2.1.02560_001	0	0	0	0	0	0.697436	0	2.29805	4.5397	2.92848	4.30245	0.747109	0	0	2.54928	3.63479	3.53335	3.10516	0	1.86755	0	0.950288	1.42288	1.11811	0.736267	3.04897	3.06212	0	0	0.917825	0
Aqu2.1.02566_001	0	0	0	0	0	0	0	0	0	0.976159	0	1.49422	0	0	0	0	0.883337	0	0	1.24503	0	0	0.474292	0	0	1.52448	0	0	3.04448	0	0
Aqu2.1.02568_001	0	0	2.30656	15.6494	14.3758	0	0	0	0.907941	0.976159	0	4.48265	3.71009	3.45256	2.54928	4.24058	5.30002	1.03505	8.18417	4.35762	1.38378	0	0.948584	0	2.94507	5.08162	1.22485	1.84393	0	0	0
Aqu2.1.02569_001	14.7644	11.3344	4.61312	24.592	32.3456	9.06667	5.33317	8.04317	7.26353	43.4391	0	75.458	27.8257	60.4198	21.6689	46.0406	43.2835	52.7877	53.1971	75.3246	64.6916	74.5976	78.7325	51.4329	47.1211	45.7345	22.6597	10.1416	9.13344	13.7674	28.4525
Aqu2.1.02572_001	3.69109	0	6.91967	0	3.59395	1.39487	0	0	1.81588	0.976159	4.30245	0	0	0	0	0	0	0	0.51151	0.622517	0	0	0.948584	0.372702	0	1.01632	0	0	0	0	0
Aqu2.1.02574_001	20.301	22.6688	64.5836	26.8276	10.7819	22.3179	20.4438	59.7493	40.8573	32.7013	4.30245	11.9537	3.71009	12.9471	8.92249	15.1449	10.6	11.3856	9.7187	11.8278	24.2161	17.5803	12.8059	19.0078	18.7748	16.2612	12.8609	1.84393	9.13344	2.75348	10.1616
Aqu2.1.02577_001	33.2198	39.6703	23.0656	114.017	55.7063	19.5282	30.2213	22.9805	17.2509	97.1278	38.722	92.6415	33.3908	72.5038	58.6335	300.476	247.334	282.569	248.083	253.364	140.453	140.167	143.71	152.808	150.566	92.9936	81.4523	62.6937	130.913	65.1656	63.0019
Aqu2.1.02579_001	12.9188	0	18.4525	6.7069	1.79698	4.18461	11.5552	4.5961	20.8826	9.76159	0	0.747109	0	0	0	1.2116	1.76667	0	3.06906	1.24503	1.38378	3.80115	2.84575	0	1.84067	0	0.612424	1.84393	0	2.75348	0
Aqu2.1.02580_001	0	5.66719	4.61312	0	0	0	0	0	0	0	0	1.49422	3.71009	3.45256	0	0	1.76667	0	2.04604	1.86755	0.691889	0	0	0	0	0	1.22485	0	0	0	0
Aqu2.1.02584_001	0	0	0	0	0	2.78974	0	2.29805	0	0	0	0	0	0	2.54928	1.81739	0	4.14021	0	0	0	0	0.948584	0	0	0	2.44969	0	0	6.42478	0
Aqu2.1.02585_001	0	2.83359	4.61312	2.23563	0	0	0	0	0	0.48808	0	0	0	0	0	3.63479	1.76667	0	1.53453	0.622517	0.691889	0.950288	1.89717	0	1.84067	0.508162	0	0	0	0	0
Aqu2.1.02590_001	9.22772	0	13.8393	13.4138	5.39093	4.18461	16.8884	11.4902	21.7906	6.83311	4.30245	0	0	0	0	0	0	0	0	0	0	0.475144	0	0	0	0	0	0	0	0	0
Aqu2.1.02592_001	81.204	0	87.6492	31.2989	48.5184	11.8564	5.33317	12.6393	19.0668	9.76159	0	1.49422	0	4.3157	2.54928	4.24058	0	0	2.55755	0	2.07567	0.950288	0.474292	0	0	3.04897	0	9.21966	6.08896	1.83565	0
Aqu2.1.02593_001	0	0	0	0	0	0	0	0	0	0.976159	0	0	3.71009	0	0	1.2116	5.30002	5.17526	2.04604	1.24503	3.80539	0.475144	1.89717	1.86351	1.1044	1.52448	0	0.921966	0	0	0
Aqu2.1.02599_001	0	0	6.91967	0	0	1.39487	0.888862	0	7.26353	1.95232	4.30245	1.49422	0	4.3157	7.64785	0	0.883337	0	0	2.49007	0	0.950288	0	0.372702	1.47253	0	3.06212	1.84393	0	0	0
Aqu2.1.02603_001	0	0	0	4.47127	5.39093	0	3.55545	0	0	3.90464	0	4.48265	18.5505	11.2208	3.82392	13.9333	24.7334	6.21032	7.67266	3.7351	9.3405	6.17687	9.48584	9.69026	7.36267	7.62242	4.89939	0.921966	18.2669	10.0961	8.12928
Aqu2.1.02610_001	11.0733	14.168	6.91967	24.592	12.5788	6.97436	14.2218	10.3412	7.26353	12.6901	0	17.9306	14.8404	13.8102	8.92249	44.2232	48.5835	26.9114	34.7827	27.3908	23.5242	8.55259	12.8059	20.4986	19.1429	20.8346	20.21	8.29769	3.04448	0	8.12928
Aqu2.1.02612_001	27.6832	25.5023	2.30656	0	1.79698	3.48718	8.88862	1.14902	2.72382	4.8808	8.60489	17.9306	11.1303	1.72628	20.3943	3.63479	9.71671	6.21032	5.1151	2.49007	2.76756	7.12716	2.37146	3.72702	5.15387	33.5387	9.79878	27.659	0	33.0417	0
Aqu2.1.02614_001	0	2.83359	0	0	0	0	0	0	0	0	0	4.48265	9.27523	0.86314	5.09857	0	0	0	0.51151	0	0.691889	0.475144	0.948584	0	2.94507	0	2.44969	2.7659	0	1.83565	0
Aqu2.1.02615_001	3.69109	0	0	0	1.79698	2.78974	0	1.14902	4.5397	2.92848	0	0.747109	0	0	0	0	0	2.07011	0.51151	0.622517	1.38378	0.950288	0	0.372702	0.368133	1.01632	0	2.7659	0	0.917825	0
Aqu2.1.02616_001	0	0	4.61312	4.47127	0	0.697436	1.77772	2.29805	0.907941	1.95232	0	0.747109	0	0	0	0	0.883337	0	0.51151	0.622517	0.691889	0.475144	1.42288	1.11811	0	1.01632	0	0.921966	0	0	2.03232
Aqu2.1.02619_001	5.53663	5.66719	29.9852	8.94254	3.59395	20.2256	17.7772	13.7883	19.0668	9.76159	0	3.73554	3.71009	0.86314	1.27464	1.2116	4.41669	3.10516	2.04604	2.49007	3.1135	3.32601	3.79434	2.98162	4.78573	5.58978	1.83727	2.7659	6.08896	3.6713	0
Aqu2.1.02628_001	3.69109	11.3344	29.9852	4.47127	46.7214	25.8051	122.663	58.6002	20.8826	79.0689	4.30245	1.49422	0	0	0	1.2116	0	0	1.53453	8.71524	1.38378	1.42543	4.74292	16.7716	0	1.01632	1.83727	7.37573	12.1779	9.17825	12.1939
Aqu2.1.02631_001	47.9842	56.6719	46.1312	53.6552	32.3456	27.2	40.8877	20.6824	71.7273	26.3563	4.30245	4.48265	11.1303	2.58942	1.27464	2.42319	7.95004	2.07011	5.1151	3.11259	6.91889	5.70173	8.53726	7.08134	2.2088	13.7204	9.18635	14.7515	0	2.75348	16.2586
Aqu2.1.02632_001	0	0	0	0	0	0	0	1.14902	0	1.46424	0	0	0	0	0	0	0	0	0	0	2.76756	1.90058	0.948584	0.745404	4.04947	0	0	0	0	0	0
Aqu2.1.02633_001	0	0	0	0	0	0	0	3.44707	0	0	0	0	0	1.72628	0	0	0	0	0	0	0.345944	0	0	0	0	0	3.67454	0	0	0	0
Aqu2.1.02635_001	1.84554	0	0	0	0	2.09231	0	1.14902	0	0	0	0	0	0	0	1.2116	0	0	0.51151	0	0	0.950288	0.474292	0	0.736267	1.01632	1.83727	0	0	0.917825	2.03232
Aqu2.1.02636_001	0	0	0	0	0	0	1.77772	0	0	0	0	0	0	2.58942	0	0.605798	3.53335	0	1.53453	6.22517	1.03783	1.90058	1.89717	1.49081	1.1044	0	0	0	0	0	0
Aqu2.1.02637_001	0	0	0	0	0	0	0	0	0	0	0	0	0	1.72628	0	1.2116	4.41669	0	2.04604	6.22517	0.691889	0.950288	1.89717	0.745404	0	0	0	0	0	0	0
Aqu2.1.02638_001	3.69109	0	9.22623	4.47127	3.59395	2.78974	0.888862	1.14902	0.907941	7.80927	0	24.6546	5.56514	6.04198	2.54928	6.05798	10.6	11.3856	8.18417	8.09272	9.3405	9.97802	14.7031	13.4173	20.6155	13.7204	9.79878	4.60983	0	0.917825	0
Aqu2.1.02639_001	0	0	0	0	0	2.09231	4.44431	2.29805	1.81588	3.41656	0	0	0	0	0	0	0.883337	0	1.02302	0	0	0	1.42288	0.372702	0	0.508162	0	0	0	0	0
Aqu2.1.02645_001	0	0	0	0	0	0.697436	3.55545	2.29805	4.5397	0.976159	4.30245	0	0	0	0	0	0.883337	0	0	0.622517	0.691889	0	0.948584	0	0	0.508162	0	5.5318	6.08896	1.83565	54.8726
Aqu2.1.02648_001	16.6099	2.83359	34.5984	0	0	0.697436	8.88862	4.5961	7.26353	1.95232	0	0	0	0.86314	2.54928	0.605798	0.883337	0	1.02302	0	0.345944	0	0	1.11811	0.736267	1.52448	0.612424	2.7659	0	0	2.03232
Aqu2.1.02649_001	0	5.66719	0	0	0	2.78974	3.55545	0	0	0.976159	0	2.98844	0	0.86314	0	0.605798	3.53335	2.07011	2.55755	1.86755	2.42161	4.2763	1.42288	3.35432	1.84067	1.52448	0.612424	0	0	0.917825	0
Aqu2.1.02650_001	1.84554	0	2.30656	0	0	1.39487	2.66659	1.14902	2.72382	1.46424	0	1.49422	3.71009	1.72628	0	0.605798	0	0	1.02302	1.86755	2.76756	3.80115	4.26863	4.47243	2.57693	0	0.612424	2.7659	0	0.917825	0
Aqu2.1.02651_001	3.69109	8.50078	2.30656	8.94254	8.98489	11.8564	15.9995	9.1922	10.8953	5.36887	0	0	0	0	1.27464	0	0	0	0.51151	0	0	0	1.42288	0.745404	0	2.54081	1.83727	0.921966	0	0.917825	0
Aqu2.1.02654_001	1.84554	0	4.61312	4.47127	0	0.697436	1.77772	1.14902	2.72382	0.976159	0	0	0	0	0	0	0	0	0	0	0.691889	0.475144	0	2.23621	0.736267	0	1.22485	0	0	0	0
Aqu2.1.02655_001	0	5.66719	0	0	0	0	0	0	1.81588	2.92848	0	0	0	0	0	0	2.65001	4.14021	0.51151	0	2.76756	3.80115	5.21721	1.86351	3.3132	0	0	1.84393	0	0	0
Aqu2.1.02658_001	3.69109	0	0	0	3.59395	0	1.77772	3.44707	8.17147	0.976159	0	0	3.71009	0	0	0	0	0	0.51151	0	0.345944	0	0.948584	0	0.736267	0.508162	0	0	0	0	0
Aqu2.1.02661_001	0	2.83359	2.30656	2.23563	0	0	0	0	3.63176	1.46424	0	0	0	0	1.27464	4.24058	5.30002	6.21032	0.51151	0	0.691889	0.475144	0.474292	0.745404	0	1.01632	0.612424	0	0	0	0
Aqu2.1.02662_001	1.84554	0	0	6.7069	3.59395	0	0.888862	2.29805	0.907941	0.976159	4.30245	0.747109	1.85505	0.86314	0	3.63479	2.65001	6.21032	2.04604	3.11259	1.38378	2.85086	2.84575	4.84513	2.2088	5.58978	4.28697	1.84393	0	0.917825	6.09696
Aqu2.1.02663_001	0	5.66719	0	0	3.59395	0	1.77772	0	1.81588	0.976159	0	0	0	0	0	3.63479	10.6	12.4206	1.02302	4.98014	0	0.475144	3.32004	0	0.736267	1.01632	2.44969	0.921966	0	0	0
Aqu2.1.02664_001	5.53663	0	0	0	0	0	0	2.29805	4.5397	0	0	0	0	0	0	0.605798	0.883337	0	0	0.622517	0	0	0	0	0	0	0	0	0	0	0
Aqu2.1.02666_001	97.8139	19.8352	94.5689	17.8851	30.5486	33.4769	23.9993	82.7298	86.2544	3.90464	51.6294	20.919	22.2606	24.1679	11.4718	22.4145	32.6835	23.8062	7.16115	21.1656	15.9134	11.8786	6.64009	15.6535	16.9341	8.13058	11.636	42.4104	54.8006	24.7813	67.0665
Aqu2.1.02667_001	11.0733	0	2.30656	4.47127	5.39093	6.97436	5.33317	5.74512	10.8953	0.976159	4.30245	4.48265	0	1.72628	3.82392	3.63479	1.76667	9.31547	0	4.35762	2.42161	0.950288	1.89717	3.35432	2.2088	0.508162	1.22485	0	6.08896	2.75348	8.12928
Aqu2.1.02668_001	5.53663	5.66719	11.5328	8.94254	17.9698	26.5026	23.9993	31.0237	23.6065	7.80927	12.9073	5.22976	7.42019	2.58942	2.54928	1.81739	4.41669	8.28042	1.02302	6.84769	0.345944	2.85086	2.84575	4.09972	3.68133	2.54081	7.96151	10.1416	24.3558	11.0139	4.06464
Aqu2.1.02669_001	42.4475	45.3375	73.8098	96.1323	70.0821	48.1231	99.5526	74.6866	85.3464	40.5106	4.30245	11.2066	12.9853	5.17884	7.64785	16.9623	7.95004	9.31547	12.2763	8.71524	17.2972	21.3815	10.9087	17.517	18.7748	18.802	17.7603	23.9711	18.2669	9.17825	28.4525
Aqu2.1.02670_001	0	0	2.30656	4.47127	3.59395	8.36923	15.1107	21.8315	23.6065	7.32119	0	0.747109	0	0	1.27464	0	1.76667	1.03505	5.62662	0.622517	1.03783	3.32601	0.474292	3.35432	1.84067	0	1.22485	0	0	2.75348	6.09696
Aqu2.1.02674_001	44.2931	8.50078	46.1312	46.9483	8.98489	29.2923	25.777	41.3649	81.7147	15.6185	0	4.48265	7.42019	6.90512	1.27464	26.6551	15.9001	9.31547	11.7647	8.71524	14.1837	18.0555	4.74292	22.7348	15.4616	13.7204	7.96151	1.84393	0	11.0139	8.12928
Aqu2.1.02675_001	1.84554	17.0016	0	8.94254	7.18791	10.4615	18.6661	19.5334	38.1335	30.749	0	8.2182	7.42019	12.084	16.5703	3.63479	4.41669	14.4907	20.4604	16.1854	32.8647	42.2878	84.8983	58.887	71.786	5.58978	22.0473	30.4249	39.5782	29.3704	71.1312
Aqu2.1.02676_001	3.69109	2.83359	0	4.47127	0	0	0	0	0.907941	0	0	0	0	0	0	0.605798	3.53335	1.03505	0	0.622517	0	0	0.474292	0.745404	0	1.01632	1.22485	0.921966	0	0.917825	0
Aqu2.1.02679_001	0	0	0	0	0	0	0.888862	0	0	0	0	0	5.56514	0	0	0	2.65001	0	0	2.49007	0	1.90058	1.42288	0	0	0	1.83727	0	0	0	4.06464
Aqu2.1.02681_001	7.38218	5.66719	64.5836	13.4138	16.1728	0	0	5.74512	0	0	0	12.7008	1.85505	4.3157	10.1971	11.5102	7.95004	12.4206	3.58057	12.4503	1.03783	0.950288	1.89717	2.98162	0	7.11426	1.22485	7.37573	3.04448	0	0
Aqu2.1.02682_001	0	0	0	0	0	0	0	0	0	0.976159	0	0	0	0	0	0	0	0	0	0	0	0	0	2.98162	0.368133	1.01632	0	0	3.04448	0	0
Aqu2.1.02684_001	1.84554	2.83359	0	0	170.713	2.09231	9.77749	0	0	0	4.30245	3.73554	0	6.90512	0	0.605798	3.53335	0	0.51151	2.49007	1.72972	0.950288	0	0.372702	0	1.01632	0	1.84393	6.08896	2.75348	28.4525
Aqu2.1.02686_001	0	0	0	13.4138	0	0	0	0	3.63176	0	0	0	0	0	0	0	1.76667	0	1.02302	0	0	0.950288	0	0	0.736267	0	0	0	0	0	0
Aqu2.1.02689_001	0	14.168	0	0	0	0	0	2.29805	0.907941	1.46424	0	0	0	0	0	1.81739	0	0	0.51151	0.622517	0.691889	0	0.474292	0	2.57693	0.508162	0	0	0	0	0
Aqu2.1.02690_001	5.53663	14.168	0	11.1782	12.5788	1.39487	1.77772	0	1.81588	0.48808	4.30245	4.48265	14.8404	12.084	7.64785	5.45218	10.6	11.3856	7.16115	3.11259	1.03783	0	0	0.372702	0	21.8509	15.3106	13.8295	12.1779	0.917825	0
Aqu2.1.02693_001	18.4554	5.66719	4.61312	15.6494	5.39093	6.27692	12.4441	21.8315	36.3176	8.78543	0	0	0	0	0	1.2116	0	0	0	0	0	0	0.474292	0.745404	0	0	0	1.84393	0	0.917825	0
Aqu2.1.02700_001	3.69109	5.66719	2.30656	0	0	12.5538	8.88862	17.2354	9.07941	6.34503	0	4.48265	7.42019	6.90512	7.64785	10.9044	5.30002	6.21032	10.2302	2.49007	14.5297	21.3815	12.8059	12.6719	19.1429	2.54081	4.89939	2.7659	6.08896	3.6713	8.12928
Aqu2.1.02702_001	0	2.83359	0	8.94254	1.79698	0.697436	0	2.29805	4.5397	1.95232	0	1.49422	0	1.72628	3.82392	9.69277	12.3667	8.28042	19.4374	17.4305	10.7243	14.7295	20.3946	13.4173	10.3077	3.04897	0.612424	4.60983	0	4.58913	4.06464
Aqu2.1.02710_001	14.7644	0	6.91967	0	0	0	0	3.44707	7.26353	0.976159	0	1.49422	0	0	0	0	0	0	0	0	0	0	1.42288	0	1.47253	1.01632	0	0	0	0	0
Aqu2.1.02713_001	1.84554	0	4.61312	2.23563	0	0	3.55545	6.89415	12.7112	1.95232	0	0	0	0	0	0	0	0	0	0	0	0.950288	0	0	0	0	0	0	0	1.83565	0
Aqu2.1.02714_001	0	0	0	0	0	0	0	0	0.907941	0.48808	0	1.49422	9.27523	1.72628	2.54928	0	0.883337	0	0	0	2.42161	1.90058	0	1.49081	2.94507	0	3.67454	1.84393	0	0	0
Aqu2.1.02715_001	0	2.83359	0	4.47127	3.59395	10.4615	9.77749	2.29805	8.17147	4.39272	0	4.48265	5.56514	3.45256	2.54928	3.63479	1.76667	6.21032	5.1151	5.60265	3.45944	3.80115	1.89717	4.09972	2.94507	7.11426	1.22485	2.7659	0	0.917825	0
Aqu2.1.02716_001	0	2.83359	0	0	12.5788	6.97436	7.1109	3.44707	0.907941	4.39272	0	1.49422	0	2.58942	1.27464	0	3.53335	1.03505	0	0.622517	1.38378	1.90058	4.26863	0.372702	2.57693	2.03265	3.06212	1.84393	3.04448	1.83565	30.4848
Aqu2.1.02722_001	0	0	0	0	0	0	0	0	0	0.48808	0	0	0	0	0	1.81739	0	0	0.51151	0.622517	1.38378	0.475144	1.42288	0.372702	1.84067	0.508162	0	0	0	0	0
Aqu2.1.02723_001	9.22772	0	16.1459	20.1207	41.3305	14.6462	9.77749	14.9373	32.6859	11.2258	0	0.747109	0	0	0	1.2116	0	0	0	1.24503	0	0	0.948584	2.23621	1.47253	1.01632	1.22485	3.68786	0	0	2.03232
Aqu2.1.02725_001	0	0	0	0	0	0	0	1.14902	4.5397	4.8808	0	0	3.71009	6.04198	2.54928	6.05798	2.65001	5.17526	3.58057	1.86755	7.95672	9.02773	5.21721	3.35432	9.20333	2.03265	1.83727	1.84393	6.08896	3.6713	0
Aqu2.1.02726_001	0	0	0	0	1.79698	0.697436	0	0	0	0.48808	0	0	0	0	0	0	0	1.03505	0.51151	0	1.38378	0.475144	0	1.49081	0	0	0	0	0	0	0
Aqu2.1.02731_001	0	0	0	0	0	0	0	2.29805	0	0.976159	0	0	0	0	0	1.2116	0	0	0	1.24503	0	0	1.89717	0	0	0	0	0.921966	0	0	0
Aqu2.1.02732_001	0	0	0	0	1.79698	0	1.77772	0	0.907941	1.95232	0	0	0	0	0	2.42319	5.30002	5.17526	3.06906	2.49007	1.72972	2.37572	1.89717	2.60892	2.94507	0	0.612424	1.84393	0	2.75348	2.03232
Aqu2.1.02733_001	0	0	2.30656	0	0	2.09231	2.66659	0	2.72382	0.48808	0	0	0	0	0	0.605798	0	1.03505	0	0	0	0	0.948584	0.372702	0	0	0	0	3.04448	0	0
Aqu2.1.02739_001	0	0	0	0	0	0	5.33317	0	8.17147	0	0	0	3.71009	0	0	0	0	0	0	0	0	0	0	0	0	0	1.22485	0	0	0	0
Aqu2.1.02740_001	0	8.50078	0	0	0	0	0	0	0	0.976159	0	0	0	0	0	4.84638	5.30002	5.17526	1.02302	0.622517	3.1135	6.17687	5.6915	3.35432	4.04947	0	1.22485	1.84393	0	0	0
Aqu2.1.02741_001	0	5.66719	0	2.23563	0	0.697436	0	3.44707	1.81588	1.95232	0	0.747109	0	4.3157	5.09857	2.42319	6.18336	6.21032	2.55755	8.09272	1.38378	6.65201	4.26863	2.23621	4.4176	1.01632	0	0.921966	0	4.58913	0
Aqu2.1.02742_001	0	0	4.61312	0	0	0	0.888862	2.29805	1.81588	0	0	0	1.85505	0	1.27464	0	0	0	0	0	0	0.475144	0.474292	0	0.368133	0	1.22485	0	0	0.917825	6.09696
Aqu2.1.02746_001	1.84554	0	4.61312	0	0	11.8564	20.4438	17.2354	29.0541	4.8808	0	0	7.42019	0.86314	2.54928	0	0	1.03505	0	0	1.38378	1.90058	2.37146	1.11811	3.3132	0.508162	1.83727	0	0	0	0
Aqu2.1.02751_001	0	5.66719	0	0	0	0	0	0	3.63176	0.976159	0	0	0	0	0	0	0	0	0	0	0.691889	1.42543	0	0	0.736267	0	0	1.84393	0	0	0
Aqu2.1.02756_001	0	0	4.61312	0	0	0	12.4441	0	0	1.46424	0	0	0	0	1.27464	0	0	0	0.51151	0	0	0	0.474292	0	0	0	0	0.921966	0	0	4.06464
Aqu2.1.02757_001	5.53663	0	0	0	0	4.88205	0.888862	10.3412	0.907941	0.48808	0	0	3.71009	0	0	0	0	0	0	0	2.07567	0	0	0.745404	1.84067	0	1.83727	5.5318	0	1.83565	0
Aqu2.1.02760_001	0	0	2.30656	0	0	1.39487	0	0	4.5397	0.976159	0	0	0	0	0	0	0	1.03505	0	0	1.38378	1.42543	0	0	0.368133	0	0	0	0	0	0
Aqu2.1.02763_001	23.9921	5.66719	20.759	0	0	3.48718	2.66659	21.8315	1.81588	0	4.30245	0	0	3.45256	3.82392	4.84638	3.53335	0	0	1.24503	1.03783	0	1.89717	2.98162	2.94507	0	0	0	9.13344	1.83565	6.09696
Aqu2.1.02767_001	1.84554	0	0	0	0	1.39487	0	0	0	0	0	0	0	0	1.27464	0	0	0	0	0	0	0	0	0.745404	1.1044	1.01632	0.612424	1.84393	0	0	0
Aqu2.1.02768_001	7.38218	2.83359	16.1459	4.47127	0	1.39487	4.44431	4.5961	8.17147	0.976159	4.30245	1.49422	0	0.86314	0	1.2116	1.76667	0	2.04604	1.24503	0	1.90058	1.42288	1.49081	3.3132	0	0.612424	0	0	0	6.09696
Aqu2.1.02769_001	0	0	0	2.23563	0	0	0	0	3.63176	1.95232	0	2.98844	7.42019	3.45256	0	1.2116	8.83337	2.07011	4.60359	0	17.9891	18.0555	10.9087	5.21783	7.36267	10.1632	1.22485	5.5318	0	1.83565	4.06464
Aqu2.1.02770_001	0	0	25.3721	0	0	14.6462	9.77749	4.5961	9.98735	7.80927	0	0.747109	3.71009	1.72628	5.09857	0	0	0	0	0	3.45944	0	3.32004	1.49081	4.04947	0.508162	1.22485	0.921966	0	1.83565	4.06464
Aqu2.1.02771_001	0	0	0	0	0	0	0	0	0	0	0	0	0	0	0	1.2116	0	0	1.02302	0	2.76756	0.950288	0.474292	0	0	0	0	0	0	1.83565	0
Aqu2.1.02772_001	3.69109	2.83359	4.61312	6.7069	1.79698	6.27692	14.2218	6.89415	5.44765	4.39272	0	0	1.85505	0	1.27464	0	0	0	0.51151	0	0.345944	0	0	0	1.1044	0.508162	0.612424	2.7659	0	0	0
Aqu2.1.02775_001	1.84554	0	9.22623	6.7069	0	0	0.888862	2.29805	1.81588	0.48808	0	0	0	0	0	0	0	0	0	0	0	0	1.89717	0	0	0	0	0	0	0	0
Aqu2.1.02780_001	3.69109	0	0	2.23563	3.59395	0	3.55545	1.14902	1.81588	0	0	0	0	0	0	1.2116	0	1.03505	0	0	0.345944	0	0	0	0.736267	0.508162	0	0	0	1.83565	0
Aqu2.1.02782_001	11.0733	5.66719	13.8393	35.7702	43.1274	6.27692	12.4441	11.4902	17.2509	11.2258	4.30245	17.9306	12.9853	13.8102	11.4718	36.3479	54.7669	53.8227	49.6165	54.7815	30.7891	28.5086	27.5089	21.244	26.5056	7.11426	14.0857	4.60983	51.7562	20.1922	24.3878
Aqu2.1.02785_001	0	2.83359	11.5328	0	0	0	0	0	1.81588	4.39272	12.9073	1.49422	3.71009	2.58942	0	4.24058	8.83337	12.4206	3.58057	1.24503	11.0702	3.80115	0.474292	2.60892	5.89013	3.55713	0.612424	0	0	3.6713	4.06464
Aqu2.1.02787_001	0	2.83359	2.30656	0	3.59395	0	4.44431	2.29805	3.63176	3.90464	0	11.9537	0	12.9471	8.92249	13.3276	22.9668	12.4206	19.9489	24.2782	17.2972	19.0058	20.8688	12.2992	14.7253	6.09794	9.18635	10.1416	27.4003	11.9317	4.06464
Aqu2.1.02789_001	3.69109	0	0	0	0	4.18461	12.4441	4.5961	24.5144	6.83311	0	0	1.85505	0	0	1.2116	0	1.03505	0	0	0	0	0.474292	0.372702	0	0	0	0	0	1.83565	0
Aqu2.1.02795_001	1.84554	0	0	0	0	0.697436	0	1.14902	0.907941	0	0	0	0	0	0	0.605798	0	0	1.53453	0	0.345944	0	0.474292	0	0.368133	0	0	0	0	0	0
Aqu2.1.02797_001	3.69109	0	0	0	0	0	0	2.29805	0	0	0	0	3.71009	0	2.54928	0	0	0	0	0	0.691889	0	0	0	0.736267	0.508162	0	1.84393	0	0	0
Aqu2.1.02798_001	5.53663	0	4.61312	13.4138	1.79698	5.57949	3.55545	18.3844	11.8032	1.95232	17.2098	2.24133	0	3.45256	2.54928	3.63479	6.18336	4.14021	0	9.33776	4.15133	5.70173	2.84575	4.47243	1.1044	1.01632	0.612424	4.60983	12.1779	1.83565	6.09696
Aqu2.1.02802_001	14.7644	5.66719	18.4525	6.7069	3.59395	4.88205	11.5552	9.1922	17.2509	6.83311	0	1.49422	0	0	8.92249	9.69277	1.76667	4.14021	4.09208	11.2053	6.91889	2.85086	2.37146	3.35432	8.09893	4.57345	9.79878	6.45376	3.04448	0.917825	0
Aqu2.1.02805_001	0	0	0	4.47127	3.59395	0	1.77772	3.44707	0	0	8.60489	0	1.85505	2.58942	0	0.605798	0.883337	0	1.02302	0	0.345944	1.42543	0.948584	0.372702	0.368133	1.01632	0.612424	0.921966	0	0.917825	0
Aqu2.1.02809_001	0	0	0	0	0	0.697436	0	0	0.907941	1.95232	0	7.47109	0	6.90512	0	1.81739	5.30002	16.5608	3.58057	10.5828	2.76756	5.22658	3.32004	1.49081	2.94507	4.06529	4.28697	0.921966	0	1.83565	0
Aqu2.1.02811_001	0	0	0	0	0	0	0.888862	4.5961	6.35559	1.46424	4.30245	0	0	0	0	0.605798	0	0	0	0	0	1.42543	0	0	0	0	0	0	0	1.83565	0
Aqu2.1.02813_001	0	17.0016	0	15.6494	3.59395	0.697436	1.77772	10.3412	7.26353	22.4517	4.30245	27.643	7.42019	19.8522	3.82392	33.3189	38.8668	44.5073	47.5705	39.8411	40.1296	50.8404	41.2634	39.1337	43.0716	40.1448	14.6982	7.37573	9.13344	1.83565	10.1616
Aqu2.1.02815_001	0	0	0	0	3.59395	1.39487	0	0	0	0.976159	0	0	0	0	0	1.2116	3.53335	0	5.1151	0	0	0	0	0	2.2088	0	0	0	0	0	0
Aqu2.1.02822_001	46.1386	11.3344	59.9705	31.2989	30.5486	11.8564	19.555	19.5334	10.8953	6.34503	0	2.98844	7.42019	0.86314	2.54928	0.605798	0	0	1.53453	0.622517	0.691889	0	0	0.372702	0.736267	2.54081	2.44969	2.7659	0	1.83565	4.06464
Aqu2.1.02823_001	0	0	0	8.94254	0	1.39487	0.888862	0	0.907941	0	0	0	0	0	2.54928	1.2116	0	0	0	0	0	0	0.948584	0.745404	0	0	0.612424	0	0	0	0
Aqu2.1.02824_001	7.38218	0	6.91967	8.94254	5.39093	0.697436	2.66659	11.4902	10.8953	0.976159	8.60489	0.747109	1.85505	1.72628	0	1.2116	1.76667	2.07011	1.53453	0.622517	0.691889	1.90058	0.948584	0.745404	0.736267	0	0.612424	0	0	0	10.1616
Aqu2.1.02826_001	0	0	0	0	0	0	0.888862	0	0	2.4404	0	0	0	0	0	0	0	0	1.02302	0	0	0	0	0	2.57693	0	0	2.7659	0	0	0
Aqu2.1.02828_001	49.8297	8.50078	87.6492	87.1898	41.3305	93.4564	100.441	127.542	164.337	56.6172	0	2.24133	0	2.58942	2.54928	0.605798	0	0	1.02302	0	2.07567	0.475144	0	1.86351	1.84067	1.52448	1.83727	12.9075	6.08896	4.58913	0
Aqu2.1.02834_001	25.8376	0	18.4525	11.1782	21.5637	13.9487	29.3325	39.0668	27.2382	14.1543	0	1.49422	3.71009	1.72628	5.09857	0	4.41669	13.4557	6.13813	5.60265	9.68644	3.80115	7.58867	7.45404	5.89013	5.58978	5.51181	8.29769	6.08896	2.75348	8.12928
Aqu2.1.02835_001	0	0	2.30656	13.4138	14.3758	8.36923	10.6663	2.29805	23.6065	2.4404	0	0	0	0	0	0	0	0	0	0	0	0	0.948584	0	0.368133	0.508162	0	0	0	0	6.09696
Aqu2.1.02838_001	0	0	0	0	0	0	0.888862	0	10.8953	0	0	0	0	0	0	0.605798	0	0	0	0	0	0	0	0	0	0	0	0	0	0	0
Aqu2.1.02844_001	0	0	0	0	0	6.27692	7.99976	5.74512	22.6985	6.83311	0	0.747109	0	0	2.54928	0	0	0	0	0.622517	1.03783	4.2763	6.64009	16.7716	5.15387	0	0	0.921966	0	0.917825	2.03232
Aqu2.1.02845_001	1.84554	0	0	0	1.79698	0.697436	0	0	4.5397	8.78543	0	1.49422	9.27523	5.17884	2.54928	2.42319	0	0	0	1.24503	12.454	22.8069	16.6002	17.1443	24.6649	0	0	0	0	3.6713	0
Aqu2.1.02848_001	0	0	0	4.47127	5.39093	0	0	0	0.907941	0.976159	0	0	0	0	0	0	0	2.07011	0.51151	0	0	4.2763	4.74292	0.745404	2.57693	0	0	2.7659	0	0	2.03232
Aqu2.1.02854_001	0	0	0	0	0	0	0	0	2.72382	0	0	0	0	0	2.54928	0	0	0	0	0	0	0.475144	0.948584	0	0	3.04897	0	0	0	0	0
Aqu2.1.02856_001	12.9188	0	18.4525	4.47127	0	2.78974	1.77772	3.44707	3.63176	0.976159	0	1.49422	0	0	0	0	0	0	0	0	1.72972	0.950288	1.42288	0	0.736267	1.01632	8.57393	1.84393	6.08896	1.83565	2.03232
Aqu2.1.02857_001	11.0733	2.83359	2.30656	2.23563	0	0.697436	4.44431	1.14902	2.72382	2.92848	0	1.49422	3.71009	3.45256	5.09857	4.24058	0	0	3.06906	0.622517	2.42161	1.90058	1.42288	0.745404	1.84067	7.11426	9.79878	7.37573	0	1.83565	4.06464
Aqu2.1.02865_001	0	0	4.61312	0	1.79698	0.697436	2.66659	2.29805	0.907941	0.976159	0	3.73554	1.85505	1.72628	1.27464	1.81739	0	0	4.09208	2.49007	0.691889	0.475144	1.42288	2.23621	0.736267	0.508162	0	3.68786	0	4.58913	2.03232
Aqu2.1.02869_001	0	17.0016	4.61312	0	12.5788	4.18461	7.99976	2.29805	3.63176	5.36887	8.60489	11.2066	14.8404	16.3997	11.4718	12.116	14.1334	11.3856	16.3683	16.1854	16.6053	19.0058	25.1375	17.8897	15.0935	19.3101	16.5354	13.8295	18.2669	7.3426	10.1616
Aqu2.1.02870_001	0	0	2.30656	0	0	0	0	0	0	1.95232	0	0	0	1.72628	1.27464	0	0	0	0	0	0	0	0.474292	0	0	0	0	1.84393	0	0	0
Aqu2.1.02873_001	1.84554	0	0	2.23563	0	2.78974	0	0	0.907941	0	0	0	0	0	1.27464	0	0	2.07011	2.04604	0	0	2.37572	1.42288	0	0.736267	0	3.06212	2.7659	0	0	0
Aqu2.1.02874_001	0	0	0	0	0	6.97436	4.44431	1.14902	6.35559	2.92848	0	0	0	0	2.54928	0	0	0	0	0	0	0	0	0.372702	0.368133	0	0	0	0	0	2.03232
Aqu2.1.02880_001	0	0	0	0	0	1.39487	0	3.44707	0.907941	18.0589	0	0	1.85505	0	0	0	0	0	0	0	2.07567	23.7572	3.32004	9.31756	34.2364	0	0.612424	0	0	1.83565	6.09696
Aqu2.1.02881_001	3.69109	0	32.2918	29.0633	34.1426	3.48718	2.66659	0	0.907941	0	8.60489	0	0	0	0	0	0	0	0	0	0.345944	0	0	0	0.736267	0.508162	0	0	0	0	0
Aqu2.1.02882_001	0	0	2.30656	0	0	0	7.1109	1.14902	7.26353	0	0	0	0	0	0	0.605798	0.883337	0	2.04604	0	0	0	0	0.372702	0.368133	0	0	0	0	0	0
Aqu2.1.02884_001	0	0	0	2.23563	0	0	6.22204	0	0.907941	0	0	0	0	0	0	0	1.76667	1.03505	2.04604	1.24503	3.45944	0	1.42288	0.745404	0.736267	1.01632	0.612424	2.7659	0	0	0
Aqu2.1.02885_001	7.38218	0	9.22623	0	3.59395	0	0	0	3.63176	0.976159	0	0	1.85505	0	0	0	0	0	0	0	0	0	0	0	0.736267	4.57345	8.57393	2.7659	0	0	0
Aqu2.1.02887_001	1.84554	0	0	0	0	0	5.33317	0	1.81588	2.4404	0	1.49422	0	1.72628	0	0	0	1.03505	1.02302	1.86755	2.42161	3.32601	5.6915	1.86351	3.68133	6.6061	1.83727	3.68786	0	0	8.12928
Aqu2.1.02888_001	1.84554	0	0	2.23563	1.79698	2.09231	5.33317	4.5961	4.5397	4.8808	0	0	5.56514	0	1.27464	0	0	1.03505	1.53453	0	0	0	0.474292	1.86351	1.1044	0	0	0	0	0.917825	0
Aqu2.1.02892_001	0	8.50078	2.30656	0	8.98489	6.27692	4.44431	2.29805	7.26353	4.39272	0	5.97687	11.1303	3.45256	6.37321	1.81739	1.76667	7.24537	3.58057	3.7351	3.1135	3.32601	4.74292	7.45404	4.78573	1.52448	0.612424	4.60983	12.1779	2.75348	2.03232
Aqu2.1.02893_001	0	0	0	0	0	0	1.77772	1.14902	0	0	0	0	0	0	0	0	3.53335	2.07011	1.02302	3.7351	0	0.475144	0	0	0.736267	0	1.22485	4.60983	0	0	0
Aqu2.1.02899_001	5.53663	0	11.5328	0	0	0	0	1.14902	0.907941	2.92848	4.30245	0	0	0	0	0	0	0	0	0	0	0	0.474292	0.745404	0	1.01632	0	5.5318	0	0	0
Aqu2.1.02902_001	1.84554	0	2.30656	0	0	0	1.77772	2.29805	1.81588	0	0	0	0	0	0	0	0	0	0	1.24503	0	0.950288	0.474292	0	0	0	0.612424	0	0	0	0
Aqu2.1.02905_001	3.69109	0	2.30656	6.7069	3.59395	1.39487	5.33317	6.89415	1.81588	13.1781	4.30245	10.4595	14.8404	18.9891	3.82392	11.5102	5.30002	8.28042	7.67266	1.86755	8.64861	7.6023	9.48584	7.45404	6.6264	8.13058	11.0236	1.84393	6.08896	10.0961	16.2586
Aqu2.1.02906_001	0	0	0	0	1.79698	1.39487	5.33317	1.14902	1.81588	2.4404	0	0.747109	3.71009	0	0	1.81739	0	0	0	0	1.38378	0	1.89717	0.745404	0.368133	0	0.612424	0	0	1.83565	6.09696
Aqu2.1.02907_001	0	0	2.30656	0	0	0	0	0	0	0	0	0.747109	0	0	2.54928	0.605798	2.65001	0	0.51151	0.622517	0.345944	0.950288	0.474292	0.372702	1.1044	1.52448	1.22485	0	0	0	0
Aqu2.1.02913_001	3.69109	11.3344	6.91967	17.8851	5.39093	5.57949	3.55545	2.29805	2.72382	3.90464	17.2098	5.97687	3.71009	10.3577	16.5703	9.69277	10.6	12.4206	8.69568	5.60265	8.30267	4.75144	5.6915	6.33594	9.9396	6.09794	17.7603	17.5174	6.08896	14.6852	26.4201
Aqu2.1.02916_001	3.69109	2.83359	0	0	0	0	0	0	0	0	4.30245	0	0	0	0	0	0	0	0	0	0	0	0	0	0	274.915	331.321	0	0	0	0
Aqu2.1.02920_001	0	5.66719	0	0	0	0.697436	0	0	0	0	0	0	0	0	0	0	0	0	0	0	0.691889	0	0.474292	0	0	0.508162	1.22485	1.84393	0	1.83565	6.09696
Aqu2.1.02922_001	5.53663	2.83359	6.91967	13.4138	12.5788	12.5538	7.99976	21.8315	11.8032	4.8808	0	2.24133	3.71009	6.04198	3.82392	4.24058	1.76667	1.03505	1.02302	0	1.03783	0.475144	1.89717	0.372702	0.368133	3.55713	4.28697	5.5318	6.08896	1.83565	2.03232
Aqu2.1.02930_001	0	14.168	0	0	0	0.697436	0	0	0.907941	1.46424	4.30245	4.48265	0	6.04198	2.54928	1.81739	7.95004	14.4907	3.06906	4.35762	3.1135	1.42543	4.26863	3.35432	5.522	6.09794	3.67454	1.84393	0	2.75348	4.06464
Aqu2.1.02932_001	3.69109	0	6.91967	2.23563	0	1.39487	3.55545	2.29805	2.72382	0.976159	0	0	0	0	0	0	0	0	1.02302	0	0.345944	0.950288	0.474292	1.49081	1.47253	0	3.06212	2.7659	0	0.917825	0
Aqu2.1.02940_001	0	0	0	0	0	0	0	0	1.81588	0	0	0.747109	0	0	0	0	0	0	0	0	0	0.950288	1.42288	0	0	1.01632	1.83727	2.7659	0	0	4.06464
Aqu2.1.02946_001	18.4554	31.1695	13.8393	11.1782	3.59395	5.57949	6.22204	0	2.72382	4.8808	0	24.6546	48.2312	9.49454	21.6689	4.84638	0	10.3505	6.64964	3.7351	4.49728	6.65201	3.32004	10.4357	5.89013	35.0631	43.4821	48.8642	9.13344	26.6169	10.1616
Aqu2.1.02948_001	9.22772	0	0	0	0	27.8974	0	13.7883	0	15.6185	0	0	0	0	0	0	0	0	0	0	0	0	0	0.372702	0	0	0	0	24.3558	0	0
Aqu2.1.02955_001	0	0	0	0	1.79698	1.39487	0	2.29805	0	3.90464	0	8.96531	1.85505	0.86314	0	0.605798	5.30002	4.14021	3.06906	3.7351	0.691889	3.32601	2.37146	5.96324	6.6264	2.03265	0	1.84393	0	0	2.03232
Aqu2.1.02959_001	0	0	0	4.47127	0	0	0	0	0	0	0	2.24133	1.85505	0	0	0	0	0	0	1.24503	0	0	0	0	0	1.01632	0.612424	1.84393	0	0	0
Aqu2.1.02960_001	5.53663	0	4.61312	0	3.59395	0	0.888862	0	7.26353	1.95232	0	0	0	1.72628	0	1.81739	0	0	0.51151	0	0	0.950288	0	0.372702	0.368133	0	0	0.921966	0	0	0
Aqu2.1.02961_001	3.69109	0	9.22623	4.47127	1.79698	2.09231	4.44431	0	10.8953	0.976159	0	0.747109	1.85505	0	1.27464	0.605798	0	0	3.06906	1.86755	0.691889	0.475144	1.42288	0.372702	1.1044	1.01632	2.44969	1.84393	6.08896	1.83565	0
Aqu2.1.02962_001	12.9188	5.66719	9.22623	4.47127	1.79698	4.88205	9.77749	14.9373	6.35559	5.85695	0	0.747109	0	0	2.54928	1.2116	0.883337	0	0	0	0.691889	2.85086	4.74292	1.86351	1.84067	0	0.612424	0	0	0	16.2586
Aqu2.1.02965_001	0	0	0	0	0	0	3.55545	0	0	0	0	2.24133	0	0.86314	0	0	0	0	0	0	0	0	0	0	1.1044	1.01632	3.67454	0.921966	0	0	0
Aqu2.1.02966_001	0	0	4.61312	0	0	5.57949	29.3325	1.14902	10.8953	13.6662	0	0	0	1.72628	0	0	0	0	0	1.24503	0.345944	0	0	12.2992	2.94507	0.508162	0.612424	2.7659	0	7.3426	4.06464
Aqu2.1.02967_001	0	0	4.61312	0	0	4.18461	28.4436	0	9.98735	13.1781	4.30245	0.747109	1.85505	2.58942	0	0	0	0	0	0	0.345944	0	0	11.9265	2.94507	0	1.22485	0.921966	0	4.58913	2.03232
Aqu2.1.02969_001	0	0	4.61312	0	5.39093	0	0.888862	0	0	0	0	0.747109	0	0	0	0	0.883337	0	0	0.622517	0	0	0.474292	1.11811	0.368133	3.04897	1.22485	7.37573	0	0	8.12928
Aqu2.1.02972_001	0	0	4.61312	0	1.79698	0.697436	3.55545	1.14902	0.907941	2.92848	0	1.49422	5.56514	2.58942	0	1.81739	0.883337	6.21032	1.53453	0.622517	2.07567	1.42543	0.474292	1.49081	0.736267	3.55713	0.612424	2.7659	3.04448	0	6.09696
Aqu2.1.02975_001	0	5.66719	0	0	1.79698	1.39487	2.66659	3.44707	0.907941	5.85695	0	0.747109	0	3.45256	3.82392	6.66378	11.4834	8.28042	7.16115	3.11259	1.03783	6.65201	1.89717	5.96324	6.99453	3.04897	2.44969	1.84393	0	0.917825	0
Aqu2.1.02983_001	1.84554	0	0	0	1.79698	0.697436	0	1.14902	0.907941	0	0	0	0	0	0	0.605798	0	0	1.02302	0	0.345944	0	0	0.372702	0.368133	0.508162	0.612424	0	0	0	0
Aqu2.1.02985_001	0	0	0	0	0	2.78974	3.55545	4.5961	9.98735	2.92848	17.2098	0	0	0	0	0.605798	3.53335	0	1.53453	3.11259	6.227	0.950288	6.64009	2.60892	0.736267	0.508162	0	0	0	0	0
Aqu2.1.02986_001	3.69109	11.3344	4.61312	0	1.79698	0	0	2.29805	0	2.4404	0	2.98844	0	0	3.82392	4.84638	4.41669	2.07011	0	0	2.07567	0.950288	3.32004	2.98162	1.1044	2.03265	0	1.84393	0	1.83565	0
Aqu2.1.02988_001	0	0	0	0	0	9.06667	16.8884	6.89415	12.7112	7.32119	0	1.49422	0	6.04198	0	8.48117	1.76667	2.07011	4.09208	1.86755	10.7243	5.22658	7.11438	7.45404	6.99453	2.54081	0.612424	0.921966	3.04448	3.6713	8.12928
Aqu2.1.02992_001	0	2.83359	0	0	0	0	0	0	0	0.976159	0	0	3.71009	0	3.82392	1.2116	0	4.14021	2.04604	0	2.76756	0	2.84575	0.372702	3.68133	0	0	0	0	0	0
Aqu2.1.02995_001	0	0	0	0	0	1.39487	1.77772	0	0	0	0	1.49422	0	0	2.54928	0	0	0	0.51151	0	0	0.950288	0	1.11811	1.1044	7.11426	1.83727	0.921966	12.1779	0	0
Aqu2.1.02997_001	0	0	2.30656	2.23563	0	0	1.77772	0	0	0	0	1.49422	0	0	1.27464	0.605798	0.883337	2.07011	0	1.24503	0	1.42543	0	2.23621	1.1044	0.508162	0	0	0	0	0
Aqu2.1.02998_001	0	0	0	4.47127	0	0	0	0	1.81588	0.48808	0	0	0	0	0	0	3.53335	1.03505	0	0	0.345944	0	0.948584	0	0	0	0	0	0	0	0
Aqu2.1.03002_001	0	0	0	2.23563	0	6.97436	0.888862	0	2.72382	0	0	0	0	0	0	0	2.65001	0	2.04604	0	0.345944	2.85086	1.42288	1.86351	0.736267	0	1.83727	0	0	0	0
Aqu2.1.03003_001	0	14.168	0	2.23563	0	3.48718	3.55545	6.89415	5.44765	3.90464	0	4.48265	14.8404	1.72628	8.92249	10.9044	3.53335	9.31547	4.09208	3.11259	3.80539	4.75144	7.11438	4.47243	3.68133	13.2122	7.96151	4.60983	0	12.8496	0
Aqu2.1.03004_001	16.6099	5.66719	13.8393	6.7069	5.39093	2.78974	7.99976	5.74512	19.0668	6.34503	0	1.49422	7.42019	1.72628	5.09857	0	0.883337	2.07011	3.58057	1.86755	0.345944	2.37572	5.21721	1.11811	1.1044	2.03265	4.89939	7.37573	0	0.917825	0
Aqu2.1.03008_001	0	2.83359	0	0	0	0	0.888862	0	0	1.95232	0	0	0	0	0	0	0	0	0	0	0.345944	0	0	0.745404	1.47253	1.01632	0	0	0	0	0
Aqu2.1.03009_001	3.69109	0	0	2.23563	0	0	0	0	0.907941	0	0	0	3.71009	0	0	0.605798	0	1.03505	0	0	0	0	0	0.372702	0	0	1.83727	0.921966	0	0	0
Aqu2.1.03010_001	57.2119	82.1742	83.0361	100.604	80.864	82.2974	68.4424	128.691	119.848	79.0689	90.3514	105.342	98.3175	151.049	101.971	67.8494	57.4169	79.699	78.7726	68.4769	73.3402	95.5039	71.1438	99.5115	86.1432	82.8303	86.3517	72.8353	42.6227	67.9191	52.8403
Aqu2.1.03011_001	0	2.83359	2.30656	0	0	0	0	0	0	1.46424	0	1.49422	5.56514	12.9471	1.27464	6.05798	7.95004	7.24537	3.58057	9.96027	4.49728	9.97802	9.96013	3.72702	8.09893	5.08162	0.612424	1.84393	3.04448	0.917825	6.09696
Aqu2.1.03013_001	0	0	0	0	0	0	0	0	0	0	0	0	3.71009	2.58942	0	1.81739	0.883337	0	2.55755	1.86755	1.38378	0.475144	2.37146	1.11811	1.1044	0	1.83727	0	0	1.83565	0
Aqu2.1.03014_001	0	2.83359	0	0	0	0	3.55545	0	0.907941	0	0	2.24133	0	0	0	3.02899	1.76667	5.17526	1.02302	0.622517	4.49728	1.90058	3.32004	5.59053	4.4176	2.54081	1.83727	0	0	2.75348	6.09696
Aqu2.1.03017_001	0	0	0	0	0	0	0	0	1.81588	0	0	0.747109	0	0	0	3.63479	0	0	3.58057	0.622517	3.45944	0	0.474292	3.72702	1.84067	0	0	0.921966	0	1.83565	0
Aqu2.1.03018_001	0	5.66719	0	0	0	2.09231	0	0	0	0	0	0	0	0	0	0	0	0	0	0	0	0.475144	0	1.49081	0	0	1.83727	0	0	0	0
Aqu2.1.03019_001	12.9188	5.66719	9.22623	17.8851	3.59395	4.88205	16.8884	11.4902	21.7906	9.27351	4.30245	12.7008	1.85505	6.04198	6.37321	7.26957	12.3667	7.24537	10.2302	13.6954	8.64861	7.6023	3.79434	5.59053	6.6264	6.09794	8.57393	9.21966	6.08896	27.5348	4.06464
Aqu2.1.03021_001	0	0	4.61312	0	5.39093	2.78974	2.66659	1.14902	0.907941	0.976159	8.60489	0	3.71009	0	7.64785	1.2116	0	0	0	0	0.691889	0	0.474292	0	0.736267	7.11426	0.612424	21.2052	0	0	4.06464
Aqu2.1.03022_001	16.6099	0	13.8393	0	0	1.39487	0.888862	0	1.81588	0	8.60489	0	1.85505	0	0	0	1.76667	0	0	1.24503	0	0	0.948584	0.745404	0	1.01632	0.612424	0.921966	0	0	2.03232
Aqu2.1.03032_001	0	0	4.61312	0	0	1.39487	1.77772	1.14902	0	0	8.60489	0	0	0	0	0	0	0	0	0	0	0	0	1.11811	0.368133	0	0	0	0	1.83565	0
Aqu2.1.03033_001	9.22772	17.0016	2.30656	8.94254	1.79698	3.48718	3.55545	10.3412	5.44765	2.4404	0	14.9422	24.1156	6.90512	11.4718	15.7507	9.71671	25.8763	10.7417	3.11259	5.18917	4.75144	9.01155	3.72702	6.25827	3.04897	4.28697	11.9856	6.08896	6.42478	4.06464
Aqu2.1.03035_001	0	0	0	0	0	3.48718	4.44431	2.29805	0	6.34503	0	2.98844	3.71009	1.72628	2.54928	0	0	0	0	0	4.15133	3.32601	2.37146	5.59053	5.15387	0	0	0	0	8.26043	0
Aqu2.1.03037_001	0	0	0	2.23563	0	0	0	0	8.17147	0.976159	0	0	0	0	0	1.81739	0.883337	0	0	0.622517	0	0	0.474292	1.49081	0	0	2.44969	0	0	0.917825	2.03232
Aqu2.1.03039_001	1.84554	2.83359	0	0	0	15.3436	0	0	1.81588	0	0	0	1.85505	0	0	0.605798	0	0	0	0	0	0	0	0	0	0	0	0.921966	0	2.75348	10.1616
Aqu2.1.03042_001	0	0	0	0	0	0	0	0	0	0	0	0	0	0	0	0.605798	0	0	0	1.24503	0.691889	0	0	0.745404	0.736267	1.01632	0	0	0	0	0
Aqu2.1.03043_001	0	0	4.61312	0	0	0	0	0	0	0	12.9073	0	0	0	3.82392	6.05798	0.883337	2.07011	3.58057	2.49007	1.03783	0	0	1.11811	0.736267	0	0.612424	0	0	0	0
Aqu2.1.03047_001	0	2.83359	0	0	5.39093	0.697436	0	0	1.81588	5.36887	0	2.98844	0	0	1.27464	3.02899	3.53335	1.03505	3.58057	2.49007	5.53511	2.37572	2.84575	1.11811	2.2088	2.03265	1.22485	0	0	0	0
Aqu2.1.03048_001	23.9921	17.0016	59.9705	8.94254	12.5788	21.6205	24.8881	28.7256	27.2382	11.7139	0	11.2066	38.956	8.6314	10.1971	3.63479	7.0667	4.14021	2.55755	1.24503	2.42161	9.50288	3.79434	1.11811	6.6264	10.6714	13.4733	17.5174	24.3558	9.17825	16.2586
Aqu2.1.03049_001	16.6099	22.6688	36.9049	26.8276	3.59395	4.18461	7.99976	6.89415	9.07941	1.46424	0	3.73554	0	0	2.54928	3.02899	0	2.07011	0	2.49007	1.72972	0	0.474292	2.98162	0.368133	3.55713	4.28697	8.29769	0	1.83565	6.09696
Aqu2.1.03050_001	0	0	0	0	1.79698	0	0	0	0	0.976159	0	0.747109	0	0.86314	3.82392	3.02899	2.65001	7.24537	1.53453	0.622517	4.84322	1.42543	1.42288	2.60892	1.47253	2.03265	2.44969	2.7659	0	0	0
Aqu2.1.03051_001	11.0733	0	9.22623	0	0	0	1.77772	2.29805	2.72382	0.48808	0	0	0	0	0	1.2116	0	2.07011	0	0.622517	0	0.950288	0.474292	0	0.368133	0	0	1.84393	0	0	0
Aqu2.1.03052_001	3.69109	2.83359	0	20.1207	14.3758	14.6462	22.2216	33.3217	28.1462	10.2497	0	2.24133	0	1.72628	2.54928	10.2986	15.0167	14.4907	12.7878	10.5828	0.691889	1.90058	3.32004	1.49081	2.57693	2.03265	1.22485	1.84393	6.08896	3.6713	4.06464
Aqu2.1.03053_001	7.38218	5.66719	6.91967	8.94254	3.59395	6.27692	7.99976	6.89415	6.35559	8.29735	8.60489	17.9306	11.1303	7.76826	14.0211	10.2986	15.0167	22.7712	15.8568	14.3179	17.9891	21.3815	16.1259	19.0078	18.4067	18.2938	9.79878	4.60983	3.04448	11.0139	6.09696
Aqu2.1.03055_001	0	5.66719	0	0	0	0	0.888862	2.29805	1.81588	5.36887	0	2.98844	7.42019	3.45256	0	1.81739	3.53335	4.14021	2.04604	2.49007	7.26483	3.32601	4.26863	7.45404	4.4176	1.01632	5.51181	2.7659	0	2.75348	12.1939
Aqu2.1.03056_001	0	8.50078	0	0	0	0	0	6.89415	0	1.95232	0	0	0	1.72628	0	3.02899	0.883337	0	0	0.622517	0.691889	0.475144	1.42288	0	1.47253	0.508162	0	1.84393	0	0	0
Aqu2.1.03063_001	3.69109	0	0	0	0	0	0	0	0	0	0	0	0	0	0	3.02899	0	2.07011	0	4.35762	0	0	0	0	0.368133	0	0	1.84393	0	1.83565	0
Aqu2.1.03066_001	1.84554	0	0	0	0	1.39487	0	2.29805	1.81588	0.976159	0	2.98844	0	0.86314	3.82392	0.605798	0.883337	0	0.51151	1.86755	0	0.475144	0.948584	0.372702	1.1044	1.01632	0	0	0	1.83565	2.03232
Aqu2.1.03067_001	0	0	20.759	8.94254	3.59395	1.39487	1.77772	2.29805	6.35559	0.976159	0	1.49422	0	0	2.54928	1.81739	0	0	0	0	0	0	0.948584	0	0	3.55713	0	0	0	0	10.1616
Aqu2.1.03070_001	0	0	0	0	0	0	1.77772	1.14902	5.44765	0	0	0	0	0	0	0.605798	0	0	0	0	2.07567	1.42543	2.37146	2.60892	1.47253	1.01632	0	2.7659	0	5.50695	0
Aqu2.1.03071_001	29.5287	2.83359	23.0656	13.4138	5.39093	6.97436	2.66659	10.3412	4.5397	5.85695	0	5.97687	0	0	6.37321	0.605798	11.4834	4.14021	2.55755	3.11259	2.76756	7.6023	4.26863	5.21783	10.3077	1.01632	5.51181	4.60983	9.13344	6.42478	0
Aqu2.1.03073_001	0	0	2.30656	0	0	0.697436	1.77772	2.29805	0.907941	0.976159	4.30245	1.49422	1.85505	0.86314	1.27464	6.66378	5.30002	5.17526	0.51151	3.7351	1.03783	0	0.474292	1.11811	1.1044	2.54081	0	0.921966	0	0	0
Aqu2.1.03074_001	7.38218	22.6688	11.5328	4.47127	0	3.48718	4.44431	0	2.72382	2.4404	0	2.98844	0	0	1.27464	0	0	0	0.51151	1.86755	0	1.42543	0	0.745404	0.368133	0	6.73666	9.21966	3.04448	0	0
Aqu2.1.03080_001	3.69109	0	11.5328	2.23563	7.18791	0.697436	0	8.04317	5.44765	0.976159	4.30245	0	0	0	1.27464	0.605798	0	0	0.51151	0	0.691889	2.37572	0.474292	0.745404	0	0	0	0	0	0	0
Aqu2.1.03081_001	3.69109	0	11.5328	4.47127	0	2.78974	0.888862	10.3412	6.35559	0.976159	4.30245	1.49422	1.85505	1.72628	1.27464	3.63479	2.65001	2.07011	0	2.49007	0.691889	1.42543	2.37146	0	0.368133	1.52448	0	0	0	0	4.06464
Aqu2.1.03082_001	1.84554	0	6.91967	0	0	2.09231	0.888862	1.14902	0	0.48808	0	0	0	0	0	0	0	0	0	0	0	0	0.474292	0	0	0.508162	0	0	0	0	0
Aqu2.1.03083_001	0	0	0	0	0	0	0.888862	0	0	0	0	0	0	0	0	0	1.76667	1.03505	1.53453	0	0.345944	0.475144	0	0.372702	0.368133	0.508162	0	0	0	0	0
Aqu2.1.03085_001	18.4554	53.8383	50.7443	44.7127	34.1426	50.2154	25.777	47.11	24.5144	19.5232	34.4196	26.8959	20.4055	28.4836	26.7675	18.7797	43.2835	49.6825	36.8288	31.1259	29.7512	28.9838	25.6118	18.2624	29.4507	26.9326	34.9081	21.2052	27.4003	38.5487	36.5817
Aqu2.1.03086_001	0	0	2.30656	0	0	3.48718	6.22204	0	10.8953	0.976159	0	0	0	0	0	0	1.76667	0	0	0	0	0	0	0	0	0	0	0	0	0	0
Aqu2.1.03087_001	1.84554	2.83359	4.61312	4.47127	0	1.39487	0	0	3.63176	0	0	0	0	0	0	0	0	0	0	0	0	0	0	0	0	0	0	1.84393	0	0	0
Aqu2.1.03098_001	0	0	0	0	0	0	0	0	0	1.46424	8.60489	2.24133	0	0	0	0	4.41669	3.10516	1.53453	0.622517	2.42161	1.42543	2.37146	2.23621	2.2088	0	0	0	0	0	0
Aqu2.1.03099_001	1.84554	0	2.30656	4.47127	0	0	0	0	0	0	0	0.747109	0	0	0	0	0	0	1.02302	0	0	0.950288	0	0	0	1.01632	0	0	0	0	0
Aqu2.1.03103_001	0	25.5023	0	4.47127	5.39093	0	1.77772	0	0	5.85695	4.30245	23.9075	7.42019	9.49454	14.0211	10.2986	1.76667	9.31547	5.1151	6.84769	11.0702	5.70173	9.96013	8.57215	5.89013	16.7693	3.67454	4.60983	0	8.26043	6.09696
Aqu2.1.03104_001	0	0	0	0	0	0.697436	0	0	1.81588	1.95232	0	0	11.1303	0	0	0	0	0	0	0	0.345944	0	0	2.60892	0.368133	2.54081	1.22485	0	0	0	0
Aqu2.1.03105_001	0	0	0	0	0	0	0	1.14902	0	0	0	0.747109	0	0	0	0.605798	0	0	0.51151	0	1.72972	0.950288	1.42288	0.372702	0.368133	0.508162	0	0	0	1.83565	4.06464
Aqu2.1.03106_001	0	0	4.61312	0	0	0.697436	0	0	0	0	0	0	0	0	0	0	0	0	0.51151	0	0.345944	0.475144	2.37146	0.745404	1.1044	0	0	0.921966	0	0.917825	0
Aqu2.1.03109_001	22.1465	5.66719	9.22623	0	3.59395	0	0	1.14902	1.81588	1.46424	0	1.49422	3.71009	0	2.54928	4.84638	0.883337	2.07011	2.55755	0	0.691889	0.950288	3.79434	0	1.1044	9.14691	5.51181	1.84393	0	3.6713	0
Aqu2.1.03110_001	0	0	4.61312	0	0	1.39487	0	0	0	0	4.30245	0	1.85505	0	2.54928	2.42319	1.76667	0	1.02302	0	0.691889	0.950288	0.948584	0	0.368133	0.508162	0	0	0	0	2.03232
Aqu2.1.03111_001	1.84554	0	0	0	0	0.697436	0	0	0	0.48808	0	0	0	0	0	1.2116	0	0	1.02302	0	0.691889	0	0	0	0	0	0	1.84393	0	0	0
Aqu2.1.03112_001	1.84554	0	6.91967	0	0	2.09231	0.888862	0	2.72382	0.976159	0	2.24133	0	0	3.82392	2.42319	0.883337	0	2.55755	0.622517	1.03783	0.950288	1.89717	1.11811	1.84067	0.508162	0	0.921966	9.13344	0	0
Aqu2.1.03113_001	3.69109	0	0	0	0	0	0	0	2.72382	0.48808	0	1.49422	0	0.86314	0	0	0	0	0	0	0	0	0.474292	0	0	0	0	0	6.08896	0	0
Aqu2.1.03121_001	0	0	2.30656	0	0	0.697436	1.77772	0	0	0	0	0	0	0	0	0	0	0	1.53453	0	0	0	0.948584	0	1.1044	0	1.22485	0	0	0	0
Aqu2.1.03122_001	0	5.66719	0	0	0	0	0	2.29805	0	0.976159	0	0	0	1.72628	0	1.2116	0	2.07011	1.02302	0	2.76756	2.85086	2.37146	0.372702	1.47253	1.01632	0	0	0	0.917825	6.09696
Aqu2.1.03125_001	7.38218	0	6.91967	6.7069	0	4.88205	5.33317	2.29805	27.2382	3.90464	0	0.747109	0	0	0	2.42319	0.883337	1.03505	1.02302	6.22517	2.07567	2.85086	5.21721	2.23621	3.3132	4.57345	3.06212	2.7659	0	1.83565	0
Aqu2.1.03128_001	0	0	0	0	0	0	0.888862	2.29805	0	0.48808	0	0	0	0	0	5.45218	11.4834	8.28042	9.7187	11.8278	0	0.475144	0.948584	0.745404	0	0	0	1.84393	3.04448	0	6.09696
Aqu2.1.03131_001	3.69109	0	4.61312	0	0	0	0	3.44707	0	0.976159	4.30245	0.747109	3.71009	6.04198	2.54928	10.2986	13.2501	12.4206	9.7187	8.71524	6.91889	5.22658	3.79434	5.96324	3.68133	7.11426	1.83727	0	0	2.75348	0
Aqu2.1.03137_001	0	0	2.30656	0	0	0	0	2.29805	0	0.976159	0	1.49422	0	0	1.27464	0	0	0	0	0	0	0	0	0.745404	0	0	0	0	0	0	2.03232
Aqu2.1.03146_001	0	0	0	11.1782	0	0	0	0	0	1.95232	0	1.49422	0	0	0	0	4.41669	1.03505	4.09208	7.47021	1.72972	0	0	0.745404	0.368133	1.01632	0.612424	0	0	0	0
Aqu2.1.03149_001	0	11.3344	0	6.7069	5.39093	0.697436	0.888862	1.14902	5.44765	4.39272	8.60489	14.1951	1.85505	3.45256	3.82392	1.81739	2.65001	0	4.09208	3.7351	10.3783	5.70173	14.2288	8.94485	9.20333	15.753	3.67454	5.5318	0	3.6713	6.09696
Aqu2.1.03151_001	0	0	0	0	0	0	0	0	0	0	0	0.747109	0	0	0	0	0	0	0.51151	0.622517	0	0	1.42288	0.372702	1.47253	0	0.612424	0	0	0	0
Aqu2.1.03152_001	18.4554	2.83359	34.5984	0	5.39093	2.78974	12.4441	10.3412	4.5397	14.1543	8.60489	1.49422	9.27523	3.45256	5.09857	13.9333	10.6	11.3856	17.3914	6.84769	3.1135	10.4532	4.26863	3.72702	4.4176	12.704	11.0236	20.2832	6.08896	9.17825	4.06464
Aqu2.1.03153_001	0	5.66719	0	0	3.59395	0.697436	0.888862	4.5961	2.72382	1.46424	4.30245	5.97687	5.56514	0.86314	1.27464	3.02899	5.30002	6.21032	8.18417	4.35762	13.1459	7.12716	11.383	8.94485	9.20333	2.03265	3.06212	0	0	0.917825	0
Aqu2.1.03157_001	0	0	0	0	0	1.39487	0	0	3.63176	0.48808	0	1.49422	0	0	0	2.42319	0	0	0	0	0	0	0	1.49081	1.47253	0	3.67454	1.84393	0	0	0
Aqu2.1.03161_001	1.84554	11.3344	0	0	3.59395	9.7641	5.33317	2.29805	6.35559	2.92848	12.9073	6.72398	12.9853	28.4836	16.5703	16.9623	2.65001	4.14021	10.2302	4.98014	12.454	2.85086	11.383	2.98162	9.20333	14.2285	11.636	25.815	12.1779	8.26043	0
Aqu2.1.03163_001	0	0	2.30656	4.47127	0	4.18461	0.888862	0	2.72382	0	0	0	0	0	0	0.605798	3.53335	2.07011	2.55755	0	0	3.32601	3.79434	0.745404	1.47253	0	1.22485	1.84393	0	0	0
Aqu2.1.03165_001	0	0	0	0	0	0.697436	0	0	0	0	0	0	0	0	0	0.605798	0	0	0	0	0.345944	0	0.948584	0	0	2.03265	0	1.84393	0	0	0
Aqu2.1.03167_001	0	8.50078	0	0	0	2.09231	0.888862	2.29805	0.907941	3.41656	0	1.49422	11.1303	6.04198	3.82392	3.63479	3.53335	7.24537	4.09208	6.84769	3.45944	0.950288	2.84575	1.11811	1.1044	1.52448	1.22485	0.921966	9.13344	1.83565	8.12928
Aqu2.1.03174_001	7.38218	5.66719	0	0	0	0	0	1.14902	0	0	0	0	0	1.72628	2.54928	0	0	1.03505	0	0	2.07567	0.950288	0	1.11811	1.1044	3.04897	1.83727	0.921966	0	0	0
Aqu2.1.03176_001	3.69109	0	2.30656	2.23563	0	0	0	0	0.907941	0.48808	0	0	0	0	0	1.2116	0	0	1.02302	0	0	0.950288	0.948584	0	0.368133	1.52448	0	0	0	0	0
Aqu2.1.03179_001	3.69109	5.66719	0	0	0	0.697436	0	0	7.26353	3.41656	0	0	0	0	0	0	0	0	0	0	0	0	0	0	0	0	0	0	0	0	0
Aqu2.1.03180_001	0	34.0031	2.30656	13.4138	12.5788	6.27692	7.99976	5.74512	21.7906	20.0113	8.60489	54.5389	3.71009	30.2099	48.4364	69.061	73.317	106.61	121.739	130.729	67.8051	55.1167	41.7377	64.4775	41.2309	1.01632	9.79878	9.21966	12.1779	13.7674	10.1616
Aqu2.1.03182_001	3.69109	0	0	2.23563	0	2.78974	0.888862	1.14902	0.907941	0.48808	8.60489	0.747109	3.71009	0.86314	0	1.2116	0	0	1.02302	0	2.42161	1.42543	1.89717	1.49081	1.84067	1.52448	0	0.921966	0	0.917825	4.06464
Aqu2.1.03183_001	0	5.66719	0	31.2989	12.5788	0	0	1.14902	1.81588	0	0	0	0	0	2.54928	4.84638	15.9001	11.3856	7.16115	1.86755	1.38378	0	0	0	0	2.03265	0	0	3.04448	0.917825	2.03232
Aqu2.1.03185_001	0	5.66719	0	0	3.59395	0	1.77772	0	0	0.976159	0	0	0	0	0	0	0	0	0	0	0	0	0	0	0.736267	0	0	1.84393	0	0	0
Aqu2.1.03190_001	1.84554	0	2.30656	0	0	0	0	1.14902	0	1.95232	0	0	0	0	0	0	0	0	0	0	0.691889	0.950288	0	0	0	0	0	0	0	0	0
Aqu2.1.03192_001	7.38218	8.50078	25.3721	0	0	2.09231	7.1109	3.44707	6.35559	1.95232	0	1.49422	5.56514	0	0	0	0	0	0	0	0.691889	0	0	0.372702	1.47253	0	3.67454	3.68786	0	0.917825	0
Aqu2.1.03196_001	0	0	0	0	0	0	0	0	0.907941	1.46424	0	0	0	0	0	0	0	2.07011	0	0	4.15133	0.950288	0.474292	2.98162	1.1044	2.54081	0	0	0	0	0
Aqu2.1.03197_001	3.69109	11.3344	0	0	0	0.697436	0	2.29805	9.98735	0.48808	0	0	0	0	2.54928	1.2116	0	0	1.02302	0	0	0	0	2.23621	2.2088	0	4.89939	0.921966	0	0	0
Aqu2.1.03198_001	0	0	0	0	0	0	0	1.14902	1.81588	0	0	4.48265	0	0	0	0.605798	0.883337	0	0	0	1.03783	1.42543	0.474292	0.745404	0.368133	0	0	0	0	0	4.06464
Aqu2.1.03200_001	0	5.66719	0	2.23563	0	2.09231	0.888862	1.14902	3.63176	0.976159	0	1.49422	0	3.45256	1.27464	0.605798	0.883337	1.03505	0.51151	0.622517	1.03783	1.42543	1.89717	2.23621	2.57693	0.508162	0	0	0	0	4.06464
Aqu2.1.03201_001	0	0	2.30656	0	0	0	0.888862	0	0	0.48808	0	1.49422	0	0.86314	0	7.87537	5.30002	5.17526	5.62662	11.2053	2.76756	2.37572	0	4.84513	2.94507	3.04897	1.22485	0	0	2.75348	2.03232
Aqu2.1.03205_001	3.69109	0	0	0	3.59395	0	0.888862	1.14902	2.72382	0	0	1.49422	0	0	0	0	0	2.07011	0	0	0	0.475144	1.42288	0.745404	2.2088	1.01632	0	1.84393	0	0	0
Aqu2.1.03206_001	0	0	0	0	0	0.697436	0	0	1.81588	0	0	0	0	0	0	0	2.65001	0	1.02302	0	0	0.475144	1.42288	0	0	0	0	1.84393	0	0	0
Aqu2.1.03208_001	1.84554	0	0	0	0	0	3.55545	1.14902	6.35559	3.41656	0	2.24133	0	0	0	0	0	6.21032	0	0.622517	0.345944	0.950288	2.84575	1.49081	0	1.52448	0.612424	0.921966	0	0.917825	0
Aqu2.1.03209_001	20.301	2.83359	16.1459	8.94254	5.39093	38.359	57.776	51.7061	56.2923	17.0828	0	5.22976	7.42019	1.72628	7.64785	7.26957	0	2.07011	1.02302	0	1.03783	1.42543	6.64009	4.09972	4.78573	2.54081	7.34908	4.60983	3.04448	4.58913	2.03232
Aqu2.1.03210_001	1.84554	2.83359	0	0	0	0.697436	0.888862	2.29805	0.907941	0.976159	0	5.97687	0	7.76826	3.82392	2.42319	0.883337	2.07011	2.55755	1.86755	1.03783	1.42543	0.948584	0	1.47253	7.11426	3.06212	4.60983	0	0.917825	0
Aqu2.1.03211_001	20.301	14.168	2.30656	2.23563	0	1.39487	0.888862	2.29805	8.17147	1.46424	0	4.48265	3.71009	4.3157	5.09857	5.45218	10.6	1.03505	3.06906	5.60265	2.07567	2.37572	3.32004	2.23621	6.6264	3.04897	4.89939	1.84393	0	0	0
Aqu2.1.03213_001	9.22772	19.8352	0	8.94254	3.59395	9.06667	0	2.29805	1.81588	10.2497	38.722	26.1488	11.1303	17.2628	5.09857	22.4145	15.9001	14.4907	16.8798	13.6954	21.7945	22.8069	24.6632	12.6719	22.8243	29.4734	13.4733	7.37573	3.04448	15.603	0
Aqu2.1.03214_001	3.69109	0	0	6.7069	0	2.78974	0.888862	3.44707	0	1.46424	0	0	16.6954	5.17884	0	4.84638	8.83337	0	3.58057	1.86755	3.80539	1.90058	1.42288	0.372702	1.84067	11.1796	7.34908	11.0636	6.08896	7.3426	4.06464
Aqu2.1.03217_001	11.0733	0	9.22623	0	0	35.5692	58.6649	57.4512	115.308	39.5344	0	0	1.85505	0	1.27464	1.81739	0.883337	0	0	0	1.03783	0.950288	0	4.09972	1.84067	0	0	0	0	1.83565	6.09696
Aqu2.1.03218_001	1.84554	2.83359	4.61312	0	0	1.39487	2.66659	20.6824	9.07941	1.95232	0	3.73554	9.27523	6.04198	1.27464	10.9044	0.883337	4.14021	3.58057	2.49007	5.53511	2.37572	5.6915	9.69026	7.36267	3.04897	1.83727	8.29769	3.04448	1.83565	2.03232
Aqu2.1.03224_001	0	0	0	0	1.79698	0	0	0	3.63176	0	0	0	0	0.86314	5.09857	0	0	0	0	0	0	0.475144	0	2.23621	2.2088	1.52448	0	0	0	0	0
Aqu2.1.03225_001	0	0	0	2.23563	0	0	0	0	0	0.48808	0	1.49422	0	0.86314	0	0.605798	0	1.03505	1.53453	0	1.03783	0.475144	2.37146	1.11811	0.368133	0.508162	0.612424	0	0	0	0
Aqu2.1.03226_001	3.69109	5.66719	0	0	0	0	1.77772	3.44707	1.81588	0.976159	4.30245	0.747109	1.85505	0	0	1.2116	0	1.03505	0	1.24503	0	0	0.474292	0.745404	0.368133	0.508162	0	0	0	0	0
Aqu2.1.03228_001	0	0	0	0	1.79698	5.57949	0	0	0	0	4.30245	0	7.42019	0	0	0.605798	0	2.07011	2.55755	0	2.07567	1.42543	1.42288	0.745404	0.736267	0	1.22485	0	0	0.917825	0
Aqu2.1.03232_001	0	0	6.91967	2.23563	3.59395	5.57949	6.22204	11.4902	9.98735	0.976159	0	1.49422	1.85505	1.72628	1.27464	0	0	0	0	0	2.42161	0.950288	0.474292	2.23621	0.736267	1.01632	1.83727	1.84393	0	7.3426	2.03232
Aqu2.1.03233_001	11.0733	8.50078	20.759	6.7069	12.5788	57.1897	43.5543	37.9178	49.0288	18.0589	0	1.49422	0	3.45256	3.82392	0	0	0	0	0	1.72972	0.475144	4.26863	0.372702	4.04947	4.06529	4.89939	4.60983	0	2.75348	4.06464
Aqu2.1.03234_001	0	8.50078	2.30656	0	0	0	0	3.44707	0	0.48808	0	0	0	0	0	0	0	0	0	2.49007	0	0.475144	0.474292	0.372702	0	0	0	0	0	0	0
Aqu2.1.03235_001	0	0	0	0	3.59395	0	2.66659	2.29805	0.907941	0.48808	0	0	0	0	0	0	0	1.03505	0	0	1.38378	2.85086	2.37146	1.11811	0.368133	0	0	0	0	0	2.03232
Aqu2.1.03240_001	1.84554	5.66719	0	0	0	0	0	0	0.907941	0.48808	0	8.96531	3.71009	3.45256	6.37321	4.84638	7.95004	2.07011	1.02302	5.60265	1.38378	1.90058	1.42288	0	3.68133	7.11426	0	5.5318	9.13344	0	0
Aqu2.1.03244_001	0	0	0	0	3.59395	0	0	0	2.72382	3.90464	8.60489	0	0	0	1.27464	0	0	0	0	0	1.03783	0	0	0.372702	0	0	0	0	3.04448	0	0
Aqu2.1.03247_001	3.69109	0	0	4.47127	0	0	0	0	0	1.46424	4.30245	2.98844	0	0	0	7.26957	0.883337	6.21032	2.55755	3.7351	3.45944	14.7295	6.64009	5.59053	8.46706	0.508162	0.612424	0	0	0.917825	0
Aqu2.1.03249_001	11.0733	0	4.61312	2.23563	0	3.48718	8.88862	3.44707	5.44765	0.976159	8.60489	0	0	0.86314	8.92249	1.2116	0	0	0.51151	1.24503	0.691889	2.37572	2.37146	0	1.1044	0	4.89939	2.7659	0	3.6713	6.09696
Aqu2.1.03251_001	1.84554	0	0	8.94254	1.79698	0.697436	0	13.7883	0	1.46424	0	3.73554	3.71009	2.58942	0	0.605798	0	2.07011	2.55755	1.86755	0.691889	1.90058	3.79434	0.372702	6.6264	1.01632	24.4969	20.2832	313.581	0	10.1616
Aqu2.1.03252_001	1.84554	0	2.30656	0	0	0	0	0	0.907941	0	0	0.747109	0	0	1.27464	0	0	0	0	0	2.42161	0.950288	1.42288	0.745404	0	0	0	0	0	0	0
Aqu2.1.03254_001	0	0	0	2.23563	0	0	0	1.14902	0	0	0	0	1.85505	0	0	0	0.883337	2.07011	0	0	0	0	0	0.372702	0	2.03265	1.22485	0	3.04448	0	2.03232
Aqu2.1.03258_001	1.84554	0	0	0	0	1.39487	0	1.14902	2.72382	0.976159	0	0	1.85505	0.86314	0	1.81739	0	0	1.53453	0	0.345944	0	0.948584	1.11811	0.368133	1.52448	0.612424	0	0	1.83565	0
Aqu2.1.03261_001	0	2.83359	2.30656	2.23563	0	2.09231	1.77772	1.14902	0	0.976159	4.30245	2.98844	1.85505	4.3157	0	3.63479	3.53335	0	3.58057	3.11259	1.72972	1.90058	3.32004	1.86351	2.2088	3.55713	0.612424	5.5318	3.04448	3.6713	0
Aqu2.1.03263_001	5.53663	8.50078	2.30656	2.23563	0	2.09231	3.55545	1.14902	2.72382	0.48808	4.30245	3.73554	1.85505	4.3157	5.09857	7.26957	15.9001	4.14021	6.13813	8.09272	2.42161	3.32601	4.74292	1.49081	1.84067	2.03265	7.96151	1.84393	3.04448	2.75348	6.09696
Aqu2.1.03266_001	0	0	0	0	0	0	0	0	0	0	0	0	0	0	0	0.605798	1.76667	2.07011	0	0	0.345944	1.42543	1.42288	0.745404	1.47253	0	0	0	0	0	0
Aqu2.1.03267_001	0	0	4.61312	0	0	0	0.888862	1.14902	3.63176	0	0	0	0	0	0	0.605798	0.883337	0	3.58057	0	0	0	0	0	0	0	0	0	0	0	0
Aqu2.1.03274_001	0	28.3359	0	15.6494	3.59395	0	0	2.29805	1.81588	1.46424	0	13.448	20.4055	6.90512	26.7675	0.605798	0	0	0	3.7351	2.76756	2.85086	2.37146	0.372702	3.3132	4.06529	0.612424	7.37573	6.08896	0	2.03232
[truncated: 21,829 more rows]

## Sheet: Table S2
Table S2 - Differential gene expression of Amphimedon lncRNAs and protein-coding genes between archeocyte and choanocyte. Only genes that passed our technical cut-off of a 5% False Discovery Rate (FDR) are shown.
gene ID	baseMean	log2FoldChange	lfcSE	stat	p-value	p-adj
Aqu2.1.38401_001	188.051	5.00059	0.32	15.6268	4.78112e-55	1.00031e-50
Aqu2.1.32916_001	42.4172	6.03491	0.388698	15.5259	2.31581e-54	2.42257e-50
Aqu2.1.21523_001	120.48	6.26721	0.405327	15.4621	6.25171e-54	4.35994e-50
Aqu2.1.41054_001	50.3947	4.91222	0.323175	15.1999	3.54212e-52	1.8527e-48
Aqu2.1.38186_001	113.116	2.84345	0.193536	14.6921	7.24618e-49	3.03209e-45
Aqu2.1.27577_001	60.5946	4.9352	0.33775	14.612	2.35546e-48	8.21349e-45
Aqu2.1.32477_001	175.345	5.5129	0.379514	14.5262	8.26817e-48	2.47124e-44
Aqu2.1.41168_001	84.6041	4.85543	0.335024	14.4928	1.34601e-47	3.52016e-44
Aqu2.1.44018_001	181.344	4.90367	0.339653	14.4373	3.01519e-47	7.00932e-44
Aqu2.1.32478_001	544.135	5.47582	0.380291	14.399	5.24783e-47	1.09795e-43
Aqu2.1.40698_001	185.059	5.65201	0.396432	14.2572	4.04431e-46	7.69228e-43
Aqu2.1.40202_001	40.2674	5.19491	0.365048	14.2308	5.90341e-46	1.02926e-42
Aqu2.1.40896_001	74.9492	5.10359	0.35953	14.1952	9.81497e-46	1.57961e-42
Aqu2.1.38590_001	46.8149	5.94062	0.42353	14.0265	1.07369e-44	1.60455e-41
Aqu2.1.38677_001	28.2083	6.00172	0.434643	13.8084	2.26844e-43	3.16402e-40
Aqu2.1.33551_001	53.016	6.33357	0.460722	13.747	5.30556e-43	6.93768e-40
Aqu2.1.32757_001	179.435	4.68975	0.341396	13.737	6.09617e-43	7.50259e-40
Aqu2.1.33324_001	29.3286	5.15903	0.375982	13.7215	7.55243e-43	8.77845e-40
Aqu2.1.21226_001	232.37	5.79919	0.422901	13.7129	8.5037e-43	9.36392e-40
Aqu2.1.44017_001	51.6602	4.87675	0.356202	13.691	1.14947e-42	1.20246e-39
Aqu2.1.34914_001	21.071	4.45751	0.330184	13.5001	1.56209e-41	1.55629e-38
Aqu2.1.35487_001	128.571	5.48417	0.408174	13.4359	3.7265e-41	3.5439e-38
Aqu2.1.32241_001	40.3024	4.78034	0.356072	13.4252	4.30465e-41	3.91574e-38
Aqu2.1.37150_001	49.423	5.54617	0.413424	13.4152	4.92442e-41	4.29286e-38
Aqu2.1.40987_001	117.022	3.84953	0.289771	13.2847	2.83845e-40	2.37544e-37
Aqu2.1.24502_001	29.1116	6.18914	0.466162	13.2768	3.15576e-40	2.53942e-37
Aqu2.1.42029_001	72.4608	4.7502	0.358256	13.2592	3.99007e-40	3.09186e-37
Aqu2.1.04587_001	34.2182	5.70447	0.431517	13.2196	6.76363e-40	5.05388e-37
Aqu2.1.39731_001	53.6725	4.41709	0.336626	13.1217	2.47425e-39	1.78504e-36
Aqu2.1.39922_001	24.4756	5.38455	0.411339	13.0903	3.74217e-39	2.60979e-36
Aqu2.1.24969_001	26.8047	6.07958	0.465263	13.067	5.08554e-39	3.43225e-36
Aqu2.1.27447_001	76.5566	4.94764	0.380301	13.0098	1.07616e-38	7.03608e-36
Aqu2.1.17173_001	139.478	5.30178	0.408029	12.9937	1.32922e-38	8.42727e-36
Aqu2.1.38788_001	252.286	4.21571	0.325577	12.9484	2.39828e-38	1.47579e-35
Aqu2.1.06669_001	26.6075	6.38594	0.49438	12.9171	3.60663e-38	2.15594e-35
Aqu2.1.17698_001	30.8268	4.11087	0.31964	12.8609	7.46635e-38	4.33919e-35
Aqu2.1.35489_001	88.1591	4.16048	0.323774	12.8499	8.60867e-38	4.86786e-35
Aqu2.1.14758_001	52.8897	5.45493	0.425469	12.821	1.2514e-37	6.88992e-35
Aqu2.1.02310_001	35.8272	5.52071	0.430947	12.8106	1.42946e-37	7.66853e-35
Aqu2.1.26832_001	56.9772	5.3205	0.415519	12.8045	1.54794e-37	8.09649e-35
Aqu2.1.35499_001	48.7752	5.64384	0.441195	12.7922	1.81342e-37	9.03343e-35
Aqu2.1.28468_001	35.6511	3.82663	0.299116	12.7932	1.79047e-37	9.03343e-35
Aqu2.1.33024_001	18.3803	5.1684	0.406083	12.7274	4.16282e-37	2.02545e-34
Aqu2.1.37537_001	231.678	5.02745	0.395279	12.7188	4.65239e-37	2.21221e-34
Aqu2.1.37538_001	218.198	5.1989	0.410479	12.6654	9.19238e-37	4.27385e-34
Aqu2.1.21524_001	284.84	4.87021	0.385538	12.6322	1.40221e-36	6.37761e-34
Aqu2.1.34267_001	43.2662	4.73155	0.374889	12.6212	1.61354e-36	7.18266e-34
Aqu2.1.39851_001	24.0743	6.75486	0.536187	12.598	2.16651e-36	9.44329e-34
Aqu2.1.26604_001	95.2866	6.03263	0.479923	12.57	3.08721e-36	1.31817e-33
Aqu2.1.02828_001	27.7131	5.98875	0.476657	12.5641	3.32806e-36	1.39259e-33
Aqu2.1.41029_001	29.4525	5.31744	0.424006	12.541	4.45522e-36	1.82769e-33
Aqu2.1.22148_001	28.085	6.1539	0.494476	12.4453	1.48352e-35	5.96887e-33
Aqu2.1.09135_001	19.1433	7.22613	0.580894	12.4397	1.59173e-35	6.28342e-33
Aqu2.1.41825_001	197.252	4.83007	0.389352	12.4054	2.44246e-35	9.46317e-33
Aqu2.1.36394_001	78.5536	5.48002	0.444927	12.3167	7.36653e-35	2.80223e-32
Aqu2.1.36142_001	58.5233	5.37784	0.436808	12.3117	7.83661e-35	2.88567e-32
Aqu2.1.22426_001	28.7604	5.22493	0.424397	12.3114	7.86174e-35	2.88567e-32
Aqu2.1.28492_001	171.573	4.18657	0.340161	12.3076	8.2451e-35	2.97421e-32
Aqu2.1.23701_001	82.2822	4.65958	0.381454	12.2153	2.57559e-34	9.13329e-32
Aqu2.1.34134_001	102.661	5.30886	0.434959	12.2054	2.90738e-34	1.0138e-31
Aqu2.1.28076_001	22.2406	4.99505	0.40949	12.1982	3.17688e-34	1.08962e-31
Aqu2.1.31188_001	83.9861	3.15193	0.258828	12.1777	4.08654e-34	1.37901e-31
Aqu2.1.15287_001	32.7103	3.19017	0.262629	12.1471	5.94517e-34	1.97436e-31
Aqu2.1.27259_001	25.3329	4.90284	0.404018	12.1352	6.87375e-34	2.24707e-31
Aqu2.1.05370_001	32.9739	4.98036	0.412021	12.0876	1.22787e-33	3.95224e-31
Aqu2.1.38591_001	33.8377	5.28997	0.437787	12.0834	1.29202e-33	4.09572e-31
Aqu2.1.26833_001	96.9203	4.71274	0.391052	12.0514	1.90603e-33	5.95195e-31
Aqu2.1.32107_001	36.0281	3.46544	0.288485	12.0125	3.053e-33	9.39338e-31
Aqu2.1.05165_001	16.8031	5.51391	0.459175	12.0083	3.21391e-33	9.74515e-31
Aqu2.1.14321_001	54.2458	5.03742	0.420489	11.9799	4.52776e-33	1.35328e-30
Aqu2.1.33547_001	25.5081	4.42884	0.369852	11.9746	4.82536e-33	1.42192e-30
Aqu2.1.03422_001	25.3894	5.41313	0.452959	11.9506	6.44475e-33	1.87274e-30
Aqu2.1.38553_001	30.7911	5.28644	0.443887	11.9094	1.05706e-32	3.02957e-30
Aqu2.1.33760_001	33.3388	5.78327	0.486021	11.8992	1.19432e-32	3.37671e-30
Aqu2.1.28841_001	24.2759	5.0858	0.427898	11.8855	1.40716e-32	3.92542e-30
Aqu2.1.04827_001	37.0639	4.88934	0.411446	11.8833	1.44541e-32	3.97907e-30
Aqu2.1.31581_001	43.1731	4.9455	0.416379	11.8774	1.55108e-32	4.21451e-30
Aqu2.1.42252_001	24.2646	6.23131	0.524958	11.8701	1.69213e-32	4.53882e-30
Aqu2.1.38179_001	31.7583	3.37294	0.284189	11.8686	1.72225e-32	4.56112e-30
Aqu2.1.20358_001	90.5213	5.30107	0.448648	11.8157	3.23985e-32	8.47302e-30
Aqu2.1.43725_001	23.2356	5.03042	0.425935	11.8103	3.45374e-32	8.92089e-30
Aqu2.1.29961_001	49.6475	5.43813	0.462068	11.7691	5.63155e-32	1.43687e-29
Aqu2.1.26981_001	22.9603	5.92575	0.503827	11.7615	6.16347e-32	1.55364e-29
Aqu2.1.23702_001	85.0689	5.2095	0.443521	11.7458	7.42162e-32	1.84851e-29
Aqu2.1.30864_001	22.6962	4.23646	0.361446	11.7208	9.96738e-32	2.45338e-29
Aqu2.1.37229_001	119.728	4.58773	0.391841	11.7081	1.15793e-31	2.817e-29
Aqu2.1.35121_001	80.4844	2.85497	0.243909	11.705	1.20118e-31	2.88864e-29
Aqu2.1.16111_001	30.8966	5.37551	0.460117	11.6829	1.55843e-31	3.70516e-29
Aqu2.1.35119_001	42.5797	4.55285	0.390002	11.6739	1.73285e-31	4.07355e-29
Aqu2.1.29397_001	23.3777	6.69452	0.574634	11.6501	2.29289e-31	5.3302e-29
Aqu2.1.36276_001	76.3687	5.76441	0.495775	11.6271	3.00246e-31	6.82798e-29
Aqu2.1.11005_001	128.274	3.73285	0.321035	11.6276	2.98486e-31	6.82798e-29
Aqu2.1.25555_001	18.2119	4.70328	0.407272	11.5483	7.53313e-31	1.69471e-28
Aqu2.1.24137_001	47.6523	4.88255	0.423776	11.5215	1.02777e-30	2.28755e-28
Aqu2.1.41162_001	28.2218	5.53126	0.48201	11.4754	1.75331e-30	3.86134e-28
Aqu2.1.24138_001	53.0227	4.47379	0.390295	11.4626	2.03332e-30	4.43137e-28
Aqu2.1.30910_001	174.371	5.17515	0.451819	11.454	2.24451e-30	4.82496e-28
Aqu2.1.27367_001	25.0347	5.31448	0.464008	11.4534	2.26004e-30	4.82496e-28
Aqu2.1.37893_001	29.0002	4.75489	0.416259	11.4229	3.21321e-30	6.79058e-28
Aqu2.1.43290_001	42.1607	3.61989	0.317183	11.4126	3.61751e-30	7.49361e-28
Aqu2.1.09643_001	16.5183	3.53518	0.309748	11.4131	3.59744e-30	7.49361e-28
Aqu2.1.31831_001	41.6824	2.4189	0.212228	11.3976	4.29578e-30	8.8114e-28
Aqu2.1.21179_001	8.84424	6.38259	0.560262	11.3922	4.57488e-30	9.29278e-28
Aqu2.1.37599_001	875.238	4.12438	0.36377	11.3379	8.51844e-30	1.71368e-27
Aqu2.1.16007_001	119.154	2.5689	0.226638	11.3348	8.81902e-30	1.75725e-27
Aqu2.1.40029_001	89.0522	5.29856	0.468068	11.3201	1.04405e-29	2.06072e-27
Aqu2.1.22700_001	100.618	3.15702	0.278996	11.3156	1.09797e-29	2.14688e-27
Aqu2.1.31907_001	63.5554	4.87749	0.432565	11.2757	1.7291e-29	3.34964e-27
Aqu2.1.42686_001	277.375	4.42411	0.392726	11.2651	1.95039e-29	3.74368e-27
Aqu2.1.43588_001	197.949	3.2001	0.284264	11.2575	2.12673e-29	4.04505e-27
Aqu2.1.18698_001	37.5494	4.77348	0.424548	11.2437	2.48854e-29	4.69056e-27
Aqu2.1.38758_001	18.9094	4.84577	0.431782	11.2227	3.15446e-29	5.89264e-27
Aqu2.1.27335_001	36.1015	5.10809	0.455229	11.2209	3.21859e-29	5.95923e-27
Aqu2.1.36608_001	72.7243	2.43153	0.21685	11.2129	3.52311e-29	6.46584e-27
Aqu2.1.06869_001	14.9582	7.155	0.638341	11.2087	3.69405e-29	6.72059e-27
Aqu2.1.21248_001	91.7127	2.80642	0.250597	11.1989	4.12636e-29	7.4424e-27
Aqu2.1.23381_001	26.5314	5.46892	0.488414	11.1973	4.20324e-29	7.51626e-27
Aqu2.1.02545_001	44.242	5.72735	0.511581	11.1954	4.29482e-29	7.61493e-27
Aqu2.1.24793_001	11.8418	5.93098	0.530879	11.172	5.59054e-29	9.82901e-27
Aqu2.1.16112_001	19.1991	5.50888	0.494951	11.1302	8.94825e-29	1.56013e-26
Aqu2.1.43265_001	18.4013	5.7554	0.518717	11.0954	1.31997e-28	2.28235e-26
Aqu2.1.24278_001	45.4988	3.47416	0.313192	11.0928	1.36014e-28	2.33253e-26
Aqu2.1.42700_001	29.649	4.12614	0.372373	11.0807	1.55715e-28	2.64868e-26
Aqu2.1.37923_001	30.5224	3.47034	0.314864	11.0217	3.00332e-28	5.06738e-26
Aqu2.1.16568_001	15.7901	3.10982	0.28244	11.0105	3.39933e-28	5.68967e-26
Aqu2.1.16478_001	40.8382	6.41551	0.584817	10.9701	5.32119e-28	8.83571e-26
Aqu2.1.20587_001	67.2021	4.07292	0.37137	10.9673	5.48971e-28	9.04375e-26
Aqu2.1.05579_001	23.0596	4.54804	0.415181	10.9544	6.33176e-28	1.03495e-25
Aqu2.1.31231_001	14.3251	5.49671	0.502109	10.9473	6.84942e-28	1.11088e-25
Aqu2.1.38404_001	26.7693	4.69591	0.429063	10.9446	7.05613e-28	1.1356e-25
Aqu2.1.41986_001	19.3078	5.74943	0.525623	10.9383	7.55922e-28	1.18913e-25
Aqu2.1.31155_001	25.8311	5.24579	0.479567	10.9386	7.53567e-28	1.18913e-25
Aqu2.1.26830_001	83.5419	5.16467	0.472136	10.9389	7.50694e-28	1.18913e-25
Aqu2.1.23867_001	58.2704	2.34261	0.214427	10.925	8.75782e-28	1.3674e-25
Aqu2.1.22782_001	13.9182	5.42008	0.496419	10.9184	9.41742e-28	1.45949e-25
Aqu2.1.18097_001	26.5109	4.46726	0.409246	10.9158	9.68547e-28	1.49e-25
Aqu2.1.26882_001	24.1561	5.18533	0.47544	10.9064	1.0745e-27	1.64093e-25
Aqu2.1.30909_001	251.959	4.30014	0.394996	10.8865	1.33634e-27	2.02601e-25
Aqu2.1.27846_001	63.9342	2.07629	0.190748	10.885	1.35902e-27	2.04556e-25
Aqu2.1.29396_001	17.4914	5.13761	0.472976	10.8623	1.74264e-27	2.60425e-25
Aqu2.1.20296_001	32.3622	4.36471	0.401937	10.8592	1.80345e-27	2.67601e-25
Aqu2.1.20224_001	17.9378	5.07561	0.467445	10.8582	1.82316e-27	2.68621e-25
Aqu2.1.40699_001	231.21	5.14473	0.474037	10.853	1.92991e-27	2.82361e-25
Aqu2.1.22937_001	15.7278	5.04687	0.465669	10.8379	2.27699e-27	3.30827e-25
Aqu2.1.26831_001	101.298	4.60916	0.425712	10.827	2.56543e-27	3.70165e-25
Aqu2.1.36290_001	26.7433	4.41846	0.40816	10.8253	2.61155e-27	3.74239e-25
Aqu2.1.31505_001	32.0721	5.19514	0.481649	10.7862	4.00148e-27	5.65741e-25
Aqu2.1.13963_001	46.6177	2.45291	0.227413	10.7862	4.00199e-27	5.65741e-25
Aqu2.1.40010_001	36.9677	5.28501	0.491883	10.7444	6.29434e-27	8.83827e-25
Aqu2.1.35488_001	25.3022	5.82975	0.544257	10.7114	8.99994e-27	1.25531e-24
Aqu2.1.32148_001	18.6656	5.37015	0.501643	10.7051	9.63176e-27	1.33454e-24
Aqu2.1.25759_001	66.4843	2.58262	0.24159	10.6901	1.13271e-26	1.55912e-24
Aqu2.1.27398_001	23.1155	4.50427	0.421442	10.6877	1.1616e-26	1.58844e-24
Aqu2.1.43845_001	34.2119	3.25131	0.304418	10.6804	1.25691e-26	1.69658e-24
Aqu2.1.34891_001	11.5344	5.67087	0.530951	10.6806	1.25466e-26	1.69658e-24
Aqu2.1.26988_001	8.37783	6.27604	0.588446	10.6654	1.47693e-26	1.98079e-24
Aqu2.1.26654_001	17.7478	5.32301	0.499325	10.6604	1.55892e-26	2.07743e-24
Aqu2.1.25574_001	13.681	4.9202	0.461812	10.6541	1.66819e-26	2.20898e-24
Aqu2.1.41275_001	13.984	5.26779	0.494503	10.6527	1.69391e-26	2.22893e-24
Aqu2.1.28791_001	30.3871	4.36446	0.409885	10.648	1.78161e-26	2.32968e-24
Aqu2.1.22938_001	22.5083	5.25526	0.493735	10.6439	1.86186e-26	2.41949e-24
Aqu2.1.04352_001	46.5015	5.75092	0.540708	10.6359	2.02884e-26	2.62021e-24
Aqu2.1.43335_001	33.7991	2.7111	0.255193	10.6237	2.31154e-26	2.96699e-24
Aqu2.1.26800_001	19.803	5.05227	0.475828	10.6179	2.46144e-26	3.14014e-24
Aqu2.1.42092_001	74.7998	4.07446	0.383776	10.6168	2.49073e-26	3.15824e-24
Aqu2.1.22595_001	28.7752	5.20482	0.490686	10.6072	2.75834e-26	3.47651e-24
Aqu2.1.38648_001	30.066	3.51065	0.331014	10.6057	2.80221e-26	3.51065e-24
Aqu2.1.20578_001	15.8664	5.14407	0.485857	10.5876	3.40139e-26	4.23594e-24
Aqu2.1.16895_001	85.3342	4.44354	0.420228	10.5741	3.92882e-26	4.86384e-24
Aqu2.1.43882_001	20.0892	3.59107	0.339823	10.5675	4.21766e-26	5.1907e-24
Aqu2.1.26881_001	28.7541	5.12911	0.48558	10.5628	4.43064e-26	5.42093e-24
Aqu2.1.41902_001	10.8222	5.33576	0.505338	10.5588	4.62521e-26	5.62609e-24
Aqu2.1.43683_001	11.4702	5.72281	0.543312	10.5332	6.07381e-26	7.34545e-24
Aqu2.1.33500_001	7.91642	5.67213	0.538583	10.5316	6.17922e-26	7.42998e-24
Aqu2.1.32900_001	7.38675	5.05594	0.480204	10.5287	6.36782e-26	7.613e-24
Aqu2.1.21805_001	111.231	4.60854	0.437758	10.5276	6.44583e-26	7.66248e-24
Aqu2.1.37637_001	30.1777	3.12619	0.297608	10.5044	8.24641e-26	9.74753e-24
Aqu2.1.27189_001	96.2195	4.34165	0.41348	10.5003	8.61377e-26	1.01246e-23
Aqu2.1.38597_001	290.349	4.13962	0.394717	10.4876	9.85234e-26	1.15157e-23
Aqu2.1.22323_001	34.8535	3.40863	0.325077	10.4856	1.00583e-25	1.16911e-23
Aqu2.1.37129_001	44.4189	5.68071	0.542464	10.472	1.16107e-25	1.3421e-23
Aqu2.1.27364_001	10.5662	6.11458	0.584221	10.4662	1.23486e-25	1.41955e-23
Aqu2.1.05536_001	12.2837	5.69509	0.544479	10.4597	1.32268e-25	1.51219e-23
Aqu2.1.42107_001	110.337	5.08458	0.486924	10.4423	1.58984e-25	1.80776e-23
Aqu2.1.26655_001	40.1689	3.05191	0.292588	10.4307	1.79466e-25	2.02962e-23
Aqu2.1.24139_001	14.834	4.29565	0.412486	10.4141	2.1392e-25	2.40626e-23
Aqu2.1.31802_001	36.3336	3.66786	0.352394	10.4084	2.27037e-25	2.54014e-23
Aqu2.1.20576_001	13.991	5.49188	0.527846	10.4043	2.36945e-25	2.6369e-23
Aqu2.1.30003_001	28.3678	5.42878	0.521977	10.4004	2.46846e-25	2.73254e-23
Aqu2.1.26039_001	14.3906	5.77442	0.555552	10.394	2.63991e-25	2.90695e-23
Aqu2.1.40036_001	40.1281	5.02657	0.483993	10.3856	2.88211e-25	3.15705e-23
Aqu2.1.36526_001	12.6285	4.45414	0.42911	10.38	3.05917e-25	3.33354e-23
Aqu2.1.42714_001	29.139	3.40067	0.32803	10.3669	3.5054e-25	3.8e-23
Aqu2.1.33321_001	13.724	5.72697	0.553079	10.3547	3.98364e-25	4.29617e-23
Aqu2.1.43283_001	13.6675	6.50766	0.628748	10.3502	4.1767e-25	4.48128e-23
Aqu2.1.39852_001	8.2151	6.55536	0.633654	10.3453	4.3937e-25	4.66624e-23
Aqu2.1.37101_001	37.2103	2.00549	0.193846	10.3458	4.37336e-25	4.66624e-23
Aqu2.1.23792_001	17.799	6.08059	0.587858	10.3436	4.47238e-25	4.72582e-23
Aqu2.1.33682_001	70.4001	4.90613	0.474576	10.3379	4.74686e-25	4.99065e-23
Aqu2.1.12252_001	29.5214	4.45368	0.430997	10.3334	4.97477e-25	5.2041e-23
Aqu2.1.20774_001	51.6857	1.77583	0.171906	10.3302	5.14309e-25	5.32691e-23
Aqu2.1.10255_001	71.505	5.4756	0.530037	10.3306	5.1241e-25	5.32691e-23
Aqu2.1.28840_001	14.8496	5.83795	0.565367	10.326	5.37794e-25	5.54272e-23
Aqu2.1.33360_001	39.0469	3.58041	0.34693	10.3203	5.70583e-25	5.84344e-23
Aqu2.1.21492_001	18.9085	3.59422	0.348279	10.3199	5.72558e-25	5.84344e-23
Aqu2.1.23762_001	29.1531	2.18089	0.211735	10.3001	7.04162e-25	7.15168e-23
Aqu2.1.06792_001	12.9851	5.36761	0.521581	10.291	7.73322e-25	7.81616e-23
Aqu2.1.18457_001	9.53104	5.09465	0.495956	10.2724	9.38445e-25	9.43949e-23
Aqu2.1.39238_001	20.1209	4.6028	0.448306	10.2671	9.91478e-25	9.92521e-23
Aqu2.1.37791_001	47.4876	5.16784	0.50384	10.2569	1.10197e-24	1.09787e-22
Aqu2.1.43350_001	29.3292	5.42311	0.529199	10.2478	1.21094e-24	1.20072e-22
Aqu2.1.06554_001	12.7942	5.48117	0.53494	10.2463	1.22911e-24	1.21299e-22
Aqu2.1.33686_001	31.9453	6.10518	0.595906	10.2452	1.24349e-24	1.22142e-22
Aqu2.1.34597_001	21.3188	5.21956	0.509488	10.2447	1.25004e-24	1.22212e-22
Aqu2.1.20776_001	90.3632	4.34612	0.425152	10.2225	1.57211e-24	1.52984e-22
Aqu2.1.27088_001	63.0578	4.84121	0.473762	10.2187	1.63595e-24	1.5846e-22
Aqu2.1.26686_001	11.6325	4.9449	0.484275	10.2109	1.77153e-24	1.70802e-22
Aqu2.1.44272_001	85.0696	2.22112	0.217576	10.2085	1.8162e-24	1.74305e-22
Aqu2.1.28861_001	23.3855	5.01164	0.490961	10.2078	1.82927e-24	1.74757e-22
Aqu2.1.21227_001	238.21	5.39391	0.528598	10.2042	1.89907e-24	1.80602e-22
Aqu2.1.41624_001	51.7003	4.92119	0.482643	10.1963	2.05894e-24	1.94919e-22
Aqu2.1.39165_001	20.3634	3.4443	0.338299	10.1812	2.40497e-24	2.26652e-22
Aqu2.1.25426_001	12.9203	4.22492	0.415933	10.1577	3.06227e-24	2.87304e-22
Aqu2.1.26137_001	7.31238	5.26253	0.519426	10.1314	4.00702e-24	3.74263e-22
Aqu2.1.35738_001	31.1538	4.66773	0.461051	10.1241	4.31848e-24	4.00357e-22
Aqu2.1.20043_001	45.005	5.39032	0.532454	10.1235	4.3438e-24	4.00357e-22
Aqu2.1.02669_001	31.4477	2.35795	0.232913	10.1237	4.33589e-24	4.00357e-22
Aqu2.1.24494_001	80.3497	5.57929	0.551588	10.115	4.74157e-24	4.35101e-22
Aqu2.1.43253_001	185.729	3.63025	0.359053	10.1106	4.95665e-24	4.52852e-22
Aqu2.1.42726_001	10.5433	4.71285	0.466436	10.104	5.30461e-24	4.82535e-22
Aqu2.1.27828_001	39.0316	5.68488	0.562776	10.1015	5.44016e-24	4.92723e-22
Aqu2.1.41533_001	16.6734	4.64815	0.460236	10.0995	5.55311e-24	5.00785e-22
Aqu2.1.28685_001	18.9612	4.0112	0.398154	10.0745	7.16282e-24	6.41542e-22
Aqu2.1.08544_001	23.9121	5.9972	0.595296	10.0743	7.17526e-24	6.41542e-22
Aqu2.1.28235_001	23.4501	3.03414	0.301231	10.0725	7.3102e-24	6.50825e-22
Aqu2.1.41425_001	195.112	4.32156	0.429099	10.0713	7.40265e-24	6.56264e-22
Aqu2.1.33683_001	50.9411	4.82984	0.479838	10.0656	7.84319e-24	6.92385e-22
Aqu2.1.22391_001	19.909	4.81367	0.478359	10.0629	8.0595e-24	7.08491e-22
Aqu2.1.37808_001	41.225	4.34661	0.43217	10.0576	8.50069e-24	7.44148e-22
Aqu2.1.33762_001	54.5225	3.78355	0.376632	10.0457	9.59255e-24	8.36231e-22
Aqu2.1.39727_001	21.5472	5.08494	0.507326	10.023	1.20763e-23	1.04839e-21
Aqu2.1.07902_001	27.4632	4.39232	0.438773	10.0105	1.37111e-23	1.18539e-21
Aqu2.1.10675_001	18.4894	6.10619	0.61133	9.98838	1.71367e-23	1.47545e-21
Aqu2.1.35989_001	11.9118	6.22788	0.623591	9.98711	1.73567e-23	1.48826e-21
Aqu2.1.24511_001	65.7136	3.17226	0.317927	9.97793	1.90403e-23	1.62596e-21
Aqu2.1.32740_001	124.605	4.48033	0.449583	9.96554	2.15696e-23	1.83447e-21
Aqu2.1.42131_001	15.1112	3.0854	0.309691	9.96285	2.21626e-23	1.87727e-21
Aqu2.1.40806_001	9.15096	5.97922	0.600444	9.958	2.32704e-23	1.96316e-21
Aqu2.1.23313_001	11.3672	5.21668	0.524106	9.95349	2.43501e-23	2.046e-21
Aqu2.1.18822_001	112.542	2.8115	0.282476	9.95306	2.44547e-23	2.04657e-21
Aqu2.1.05683_001	25.2303	5.52254	0.555592	9.93993	2.7903e-23	2.32584e-21
Aqu2.1.43733_001	419.136	3.64043	0.366848	9.92353	3.28898e-23	2.73064e-21
Aqu2.1.26874_001	28.2619	4.45036	0.448629	9.91992	3.41023e-23	2.82011e-21
Aqu2.1.20775_001	51.044	4.60853	0.464782	9.91547	3.5656e-23	2.93699e-21
Aqu2.1.26863_001	11.6829	4.77273	0.481809	9.90585	3.9262e-23	3.22133e-21
Aqu2.1.32133_001	57.2705	4.78508	0.483157	9.90378	4.00843e-23	3.27596e-21
Aqu2.1.44125_001	32.5179	5.13229	0.518452	9.89925	4.19394e-23	3.41423e-21
Aqu2.1.33687_001	56.1047	6.34263	0.641713	9.88391	4.88877e-23	3.96445e-21
Aqu2.1.24136_001	14.6174	4.50201	0.455762	9.87799	5.18629e-23	4.18948e-21
Aqu2.1.26375_001	9.55313	5.3753	0.544877	9.86516	5.89401e-23	4.74287e-21
Aqu2.1.42300_001	49.6296	5.03793	0.511063	9.85775	6.34582e-23	5.08687e-21
Aqu2.1.13998_001	21.5465	3.92094	0.397821	9.85602	6.45547e-23	5.15501e-21
Aqu2.1.38371_001	44.8442	1.89189	0.191975	9.85487	6.53003e-23	5.19472e-21
Aqu2.1.44294_001	10.8044	5.72149	0.58091	9.84918	6.91047e-23	5.47655e-21
Aqu2.1.41574_001	16.331	3.98968	0.405234	9.84537	7.17778e-23	5.66693e-21
Aqu2.1.26860_001	25.4066	5.38624	0.547733	9.8337	8.06022e-23	6.3397e-21
Aqu2.1.20580_001	9.52438	5.81629	0.592531	9.81601	9.60686e-23	7.52789e-21
Aqu2.1.26153_001	30.2076	4.65817	0.475414	9.79813	1.14684e-22	8.95307e-21
Aqu2.1.43271_001	34.4802	2.43125	0.248169	9.79674	1.16281e-22	9.04396e-21
Aqu2.1.28723_001	28.9233	4.06749	0.415389	9.792	1.2186e-22	9.40796e-21
Aqu2.1.24204_001	13.7606	4.94634	0.505133	9.79214	1.21696e-22	9.40796e-21
Aqu2.1.26656_001	65.4404	5.33475	0.545088	9.78697	1.28081e-22	9.85187e-21
Aqu2.1.13411_001	11.1081	3.08189	0.315161	9.77878	1.38873e-22	1.06429e-20
Aqu2.1.25457_001	21.0275	4.63459	0.473987	9.77788	1.40118e-22	1.06991e-20
Aqu2.1.02631_001	17.91	3.02636	0.309798	9.7688	1.53258e-22	1.16598e-20
Aqu2.1.43947_001	23.8983	5.14301	0.526764	9.76341	1.61626e-22	1.22519e-20
Aqu2.1.27633_001	74.5131	5.6277	0.576444	9.76279	1.62614e-22	1.22824e-20
Aqu2.1.37194_001	18.4304	3.36402	0.344619	9.76157	1.64594e-22	1.23872e-20
Aqu2.1.26125_001	30.2727	3.70116	0.380331	9.73141	2.21505e-22	1.66105e-20
Aqu2.1.27448_001	56.003	4.31568	0.444053	9.71885	2.50603e-22	1.87254e-20
Aqu2.1.11051_001	52.8238	5.21593	0.53787	9.69738	3.09351e-22	2.30329e-20
Aqu2.1.39225_001	30.3591	4.86325	0.502057	9.68664	3.43643e-22	2.54954e-20
Aqu2.1.21565_001	41.2746	3.63455	0.375383	9.68223	3.58795e-22	2.65255e-20
Aqu2.1.29916_001	12.9887	5.01398	0.518037	9.67881	3.71013e-22	2.73322e-20
Aqu2.1.31504_001	18.2685	6.0628	0.626903	9.67103	4.00342e-22	2.93893e-20
Aqu2.1.27777_001	17.5153	2.78194	0.288318	9.64886	4.97073e-22	3.62361e-20
Aqu2.1.16014_001	22.8868	5.31961	0.551316	9.64893	4.96735e-22	3.62361e-20
Aqu2.1.32476_001	29.0637	5.97774	0.619703	9.64613	5.10465e-22	3.70831e-20
Aqu2.1.42234_001	20.169	3.93883	0.408634	9.63901	5.47117e-22	3.96082e-20
Aqu2.1.41389_001	9.65185	4.68406	0.486044	9.63712	5.57302e-22	4.02064e-20
Aqu2.1.24192_001	62.7738	3.71328	0.385367	9.63569	5.65087e-22	4.0628e-20
Aqu2.1.16569_001	21.0241	4.85672	0.504062	9.63517	5.67994e-22	4.06972e-20
Aqu2.1.37285_001	23.4245	3.63974	0.378031	9.62816	6.08081e-22	4.34207e-20
Aqu2.1.38653_001	16.8846	4.06732	0.422555	9.62552	6.23897e-22	4.43985e-20
Aqu2.1.19904_001	66.1427	2.13033	0.221734	9.60758	7.42734e-22	5.26762e-20
Aqu2.1.41869_001	21.393	2.83229	0.294986	9.60142	7.88489e-22	5.57323e-20
Aqu2.1.27287_001	76.3946	1.78192	0.185609	9.6004	7.96351e-22	5.60985e-20
Aqu2.1.32659_001	11.2087	4.58825	0.478422	9.59037	8.77716e-22	6.16228e-20
Aqu2.1.31193_001	309.485	4.05477	0.422953	9.5868	9.08597e-22	6.35775e-20
Aqu2.1.41681_001	38.7681	3.21929	0.336197	9.5756	1.0127e-21	7.06255e-20
Aqu2.1.20715_001	31.0097	5.8506	0.61157	9.56653	1.10557e-21	7.68462e-20
Aqu2.1.42050_001	41.8737	4.67278	0.488824	9.55923	1.18633e-21	8.21866e-20
Aqu2.1.31790_001	10.7879	4.26059	0.445757	9.55811	1.19921e-21	8.28051e-20
Aqu2.1.05966_001	24.1801	4.5949	0.482194	9.52915	1.58581e-21	1.09139e-19
Aqu2.1.41871_001	37.8518	5.191	0.54496	9.52547	1.64297e-21	1.12703e-19
Aqu2.1.29457_001	42.3764	2.0771	0.218346	9.5129	1.8542e-21	1.26777e-19
Aqu2.1.35252_001	9.63435	4.71565	0.496168	9.50414	2.01698e-21	1.37457e-19
Aqu2.1.18985_001	14.6915	5.07805	0.534478	9.50096	2.07971e-21	1.41272e-19
Aqu2.1.38510_001	76.5759	2.65587	0.279688	9.49581	2.18499e-21	1.47588e-19
Aqu2.1.30537_001	37.4346	4.85954	0.51176	9.49573	2.1868e-21	1.47588e-19
Aqu2.1.27637_001	33.0746	4.26633	0.449751	9.48599	2.40088e-21	1.61515e-19
Aqu2.1.34898_001	17.6353	5.42673	0.572253	9.48311	2.46823e-21	1.65514e-19
Aqu2.1.09057_001	22.8869	4.80479	0.506821	9.48026	2.53653e-21	1.69551e-19
Aqu2.1.41532_001	59.0124	1.66721	0.175964	9.47473	2.67448e-21	1.78202e-19
Aqu2.1.11261_001	25.318	3.94573	0.416904	9.46438	2.95312e-21	1.96143e-19
Aqu2.1.37568_001	8.6849	5.64392	0.59663	9.45967	3.0893e-21	2.04539e-19
Aqu2.1.32274_001	24.5919	3.50515	0.370698	9.45554	3.21357e-21	2.12096e-19
Aqu2.1.24564_001	45.5721	2.68958	0.28481	9.4434	3.60884e-21	2.37435e-19
Aqu2.1.38735_001	83.2588	-1.7703	0.187545	-9.43932	3.75217e-21	2.46091e-19
Aqu2.1.24970_001	41.7247	2.77134	0.293619	9.43857	3.77904e-21	2.47078e-19
Aqu2.1.25892_001	12.8181	5.39424	0.571772	9.43424	3.93845e-21	2.56699e-19
Aqu2.1.36225_001	9.95413	3.70365	0.392768	9.42961	4.11599e-21	2.67437e-19
Aqu2.1.30028_001	11.3408	5.8155	0.616899	9.42699	4.22037e-21	2.72922e-19
Aqu2.1.27393_001	37.0241	3.72768	0.395439	9.4267	4.232e-21	2.72922e-19
Aqu2.1.20437_001	35.1869	3.70249	0.392774	9.42651	4.23954e-21	2.72922e-19
Aqu2.1.33475_001	32.6627	5.10087	0.541257	9.42412	4.33736e-21	2.78363e-19
Aqu2.1.37099_001	28.2756	4.95464	0.526021	9.4191	4.54965e-21	2.91094e-19
Aqu2.1.41333_001	7.48885	4.33	0.45986	9.41591	4.68983e-21	2.99148e-19
Aqu2.1.33358_001	69.5787	3.61311	0.384394	9.39949	5.48276e-21	3.48663e-19
Aqu2.1.11202_001	8.74948	5.44427	0.579469	9.39527	5.70701e-21	3.61824e-19
Aqu2.1.42075_001	73.3668	-1.70976	0.182125	-9.38786	6.1231e-21	3.87032e-19
Aqu2.1.40844_001	34.9932	6.01442	0.640833	9.38533	6.27219e-21	3.95261e-19
Aqu2.1.05675_001	24.6944	2.65637	0.283339	9.37522	6.90331e-21	4.33727e-19
Aqu2.1.35211_001	81.9337	2.49977	0.266911	9.36554	7.56615e-21	4.73949e-19
Aqu2.1.13997_001	20.4095	4.07349	0.435357	9.35666	8.23002e-21	5.13996e-19
Aqu2.1.02402_001	32.3129	6.05106	0.646989	9.35264	8.54869e-21	5.32309e-19
Aqu2.1.27636_001	44.583	3.98919	0.426638	9.35028	8.74181e-21	5.42718e-19
Aqu2.1.24127_001	47.069	2.15065	0.230253	9.34038	9.59871e-21	5.94155e-19
Aqu2.1.42755_001	19.114	6.11278	0.654726	9.33639	9.96701e-21	6.15132e-19
Aqu2.1.36174_001	10.3584	4.96385	0.532061	9.32949	1.06383e-20	6.54633e-19
Aqu2.1.19922_001	16.8906	3.04024	0.326142	9.32182	1.14361e-20	7.00618e-19
Aqu2.1.16013_001	13.0996	5.01228	0.537702	9.32167	1.14526e-20	7.00618e-19
Aqu2.1.10796_001	20.8501	5.75009	0.616888	9.32113	1.15112e-20	7.02149e-19
Aqu2.1.37084_001	19.1144	3.93382	0.422259	9.31614	1.2065e-20	7.33792e-19
Aqu2.1.23703_001	16.5602	5.44217	0.58438	9.31272	1.24606e-20	7.55652e-19
Aqu2.1.09955_001	81.67	3.67274	0.394399	9.31225	1.2515e-20	7.56761e-19
Aqu2.1.36515_001	10.3335	4.42061	0.47501	9.30636	1.32291e-20	7.97633e-19
Aqu2.1.30993_001	23.8278	3.19052	0.342951	9.30313	1.36366e-20	8.19839e-19
TCONS_00002660	27.2556	3.87187	0.416237	9.30208	1.37721e-20	8.25617e-19
Aqu2.1.21230_001	50.7424	2.07874	0.223481	9.30166	1.38266e-20	8.26512e-19
Aqu2.1.28198_001	47.2223	2.50353	0.269482	9.29016	1.54056e-20	9.18281e-19
Aqu2.1.41813_001	26.6107	3.96185	0.426667	9.28558	1.60829e-20	9.55927e-19
TCONS_00001685	35.8432	4.7853	0.515554	9.28187	1.66528e-20	9.86996e-19
Aqu2.1.19077_001	10.6977	4.60867	0.496568	9.28105	1.67812e-20	9.91798e-19
Aqu2.1.38476_001	6.75345	4.73222	0.510094	9.27715	1.74075e-20	1.02591e-18
Aqu2.1.39838_001	30.1948	4.65905	0.502712	9.26783	1.89974e-20	1.11647e-18
Aqu2.1.27585_001	14.6842	4.4523	0.480719	9.26175	2.01112e-20	1.17862e-18
Aqu2.1.38592_001	123.854	-1.55251	0.167666	-9.25956	2.05273e-20	1.19964e-18
Aqu2.1.42685_001	15.6234	4.19114	0.452714	9.2578	2.08692e-20	1.21623e-18
Aqu2.1.44103_001	34.2835	2.74315	0.296953	9.23767	2.51925e-20	1.452e-18
Aqu2.1.35955_001	7.06994	5.18282	0.561037	9.23793	2.51322e-20	1.452e-18
Aqu2.1.18854_001	7.79321	5.15654	0.558191	9.23795	2.51264e-20	1.452e-18
Aqu2.1.06025_001	14.4039	5.06758	0.548529	9.23849	2.49999e-20	1.452e-18
Aqu2.1.25552_001	12.8718	4.97151	0.538214	9.23706	2.53365e-20	1.45629e-18
Aqu2.1.42575_001	43.378	3.15975	0.342214	9.23326	2.62507e-20	1.50471e-18
Aqu2.1.24193_001	7.373	4.35819	0.47215	9.23053	2.6929e-20	1.53937e-18
Aqu2.1.28960_001	120.04	-1.54238	0.167109	-9.22976	2.71228e-20	1.54622e-18
Aqu2.1.40822_001	14.6484	4.43718	0.481267	9.21977	2.97739e-20	1.689e-18
Aqu2.1.02149_001	5.29252	4.91668	0.533279	9.21972	2.97888e-20	1.689e-18
Aqu2.1.22493_001	26.7111	5.05691	0.54856	9.21852	3.01235e-20	1.70336e-18
Aqu2.1.17701_001	33.0444	4.26929	0.4633	9.21496	3.11387e-20	1.75602e-18
Aqu2.1.39853_001	8.8348	5.55422	0.603088	9.20964	3.27219e-20	1.84034e-18
Aqu2.1.43488_001	29.1401	4.06786	0.442325	9.19653	3.69684e-20	2.0736e-18
Aqu2.1.39673_001	9.16463	4.54419	0.494416	9.19102	3.89116e-20	2.17676e-18
Aqu2.1.38199_001	89.7748	2.57099	0.27986	9.18669	4.0513e-20	2.2603e-18
Aqu2.1.42583_001	43.8314	4.33167	0.47158	9.18543	4.09891e-20	2.28078e-18
Aqu2.1.16528_001	63.3161	4.11371	0.448113	9.18008	4.3077e-20	2.38428e-18
Aqu2.1.16470_001	22.5401	2.84955	0.310406	9.18008	4.30767e-20	2.38428e-18
Aqu2.1.32578_001	31.2426	4.62438	0.503823	9.17858	4.36794e-20	2.41124e-18
Aqu2.1.14214_001	24.8388	3.40619	0.371532	9.16795	4.8211e-20	2.65439e-18
Aqu2.1.42301_001	25.7753	2.41433	0.263417	9.16543	4.93495e-20	2.70995e-18
Aqu2.1.25608_001	10.4702	5.53282	0.60394	9.1612	5.13211e-20	2.81084e-18
Aqu2.1.07991_001	24.1742	3.31531	0.361915	9.16047	5.16735e-20	2.82275e-18
Aqu2.1.32887_001	218.934	2.72576	0.297677	9.15678	5.34698e-20	2.91327e-18
Aqu2.1.34241_001	287.655	-1.8766	0.20504	-9.15233	5.57162e-20	3.02778e-18
Aqu2.1.22427_001	178.945	-1.46526	0.16016	-9.14872	5.76116e-20	3.12267e-18
Aqu2.1.32585_001	352.806	-1.7827	0.194904	-9.14658	5.87631e-20	3.17685e-18
Aqu2.1.37103_001	17.2446	5.58728	0.611186	9.14169	6.14825e-20	3.3153e-18
Aqu2.1.16669_001	37.2095	4.73263	0.518658	9.12475	7.1904e-20	3.86729e-18
Aqu2.1.33962_001	11.4977	5.5024	0.603619	9.11568	7.81808e-20	4.1941e-18
Aqu2.1.26962_001	7.11656	4.85087	0.532798	9.10452	8.66463e-20	4.63635e-18
Aqu2.1.27867_001	28.7189	2.4333	0.267292	9.10354	8.74348e-20	4.66661e-18
Aqu2.1.37545_001	8.07751	6.09788	0.670245	9.09798	9.20238e-20	4.89904e-18
Aqu2.1.19534_001	32.7167	3.56165	0.391516	9.09707	9.27988e-20	4.92776e-18
Aqu2.1.13158_001	83.7604	2.52534	0.277792	9.09075	9.83569e-20	5.20968e-18
Aqu2.1.26128_001	17.859	3.7232	0.409706	9.08749	1.01352e-19	5.35478e-18
Aqu2.1.37513_001	15.7358	4.76898	0.525104	9.08197	1.06625e-19	5.61919e-18
Aqu2.1.43785_001	24.1315	2.71503	0.299147	9.0759	1.12741e-19	5.92656e-18
Aqu2.1.25130_001	17.1803	3.99534	0.440435	9.07135	1.17552e-19	6.16397e-18
Aqu2.1.37257_001	33.6257	3.99084	0.440507	9.05965	1.30868e-19	6.84507e-18
Aqu2.1.22934_001	118.709	3.89701	0.430259	9.05735	1.33656e-19	6.97345e-18
Aqu2.1.43626_001	26.2314	2.14848	0.237222	9.05685	1.34273e-19	6.98822e-18
Aqu2.1.33657_001	21.0951	2.49225	0.275187	9.05656	1.34625e-19	6.98912e-18
Aqu2.1.41386_001	11.087	5.37211	0.593256	9.05529	1.36202e-19	7.0535e-18
Aqu2.1.43601_001	21.1905	4.82994	0.533747	9.04912	1.44131e-19	7.4457e-18
Aqu2.1.10174_001	24.5955	3.57617	0.395875	9.03359	1.66133e-19	8.56116e-18
Aqu2.1.39162_001	236.283	2.04466	0.226444	9.02941	1.72599e-19	8.87253e-18
Aqu2.1.09668_001	7.25342	4.02721	0.446174	9.0261	1.77896e-19	9.12239e-18
Aqu2.1.07897_001	13.8751	3.22276	0.357522	9.01416	1.9838e-19	1.01479e-17
Aqu2.1.22701_001	10.6759	5.61745	0.623424	9.01064	2.04849e-19	1.04533e-17
Aqu2.1.33649_001	7.71348	5.89625	0.654782	9.00491	2.15845e-19	1.09876e-17
Aqu2.1.16558_001	34.4683	3.84947	0.427786	8.9986	2.28615e-19	1.16094e-17
Aqu2.1.40794_001	13.2052	5.05226	0.562046	8.98906	2.49358e-19	1.26321e-17
Aqu2.1.36517_001	18.2119	5.64912	0.628603	8.98679	2.54567e-19	1.28648e-17
Aqu2.1.27833_001	474.124	-1.53976	0.171379	-8.98455	2.59799e-19	1.30976e-17
Aqu2.1.22320_001	83.0941	3.97603	0.443115	8.97291	2.88782e-19	1.45238e-17
Aqu2.1.26976_001	44.6649	-1.84754	0.205977	-8.96965	2.97471e-19	1.49249e-17
Aqu2.1.29127_001	38.8399	-1.91277	0.213278	-8.96845	3.00706e-19	1.50511e-17
Aqu2.1.22144_001	17.7217	3.24748	0.362184	8.96636	3.06479e-19	1.53035e-17
Aqu2.1.29220_001	11.709	5.18137	0.577987	8.96452	3.11629e-19	1.55236e-17
Aqu2.1.00073_001	16.3977	5.31967	0.59363	8.96124	3.21036e-19	1.59542e-17
Aqu2.1.31774_001	36.0975	5.33877	0.596174	8.95505	3.39583e-19	1.67961e-17
Aqu2.1.07580_001	88.4248	1.52842	0.170673	8.95525	3.38976e-19	1.67961e-17
Aqu2.1.22580_001	14.7298	3.08172	0.344267	8.95154	3.50555e-19	1.72979e-17
Aqu2.1.35072_001	19.893	2.97414	0.332291	8.9504	3.54209e-19	1.74371e-17
Aqu2.1.17264_001	47.4852	4.78721	0.53551	8.93953	3.90817e-19	1.91941e-17
Aqu2.1.43778_001	30.8285	4.33139	0.485105	8.92878	4.3074e-19	2.11053e-17
Aqu2.1.02822_001	9.0167	4.43816	0.49751	8.92074	4.63179e-19	2.26417e-17
Aqu2.1.28952_001	14.4991	4.62528	0.518687	8.9173	4.77812e-19	2.33025e-17
Aqu2.1.43983_001	40.7825	3.15606	0.353994	8.91557	4.853e-19	2.36126e-17
Aqu2.1.19533_001	40.4345	2.18853	0.245491	8.9149	4.88249e-19	2.3701e-17
Aqu2.1.14438_001	15.3445	5.6098	0.629458	8.9121	5.00733e-19	2.42508e-17
Aqu2.1.06204_001	17.5082	2.78948	0.313091	8.90949	5.12656e-19	2.47709e-17
Aqu2.1.11049_001	44.8565	4.98928	0.560387	8.90327	5.4224e-19	2.614e-17
Aqu2.1.26496_001	12.244	3.72759	0.418712	8.90253	5.45871e-19	2.62545e-17
Aqu2.1.41957_001	24.9053	4.30902	0.484426	8.89511	5.83609e-19	2.79523e-17
Aqu2.1.09089_001	19.2057	3.32121	0.373376	8.89507	5.83843e-19	2.79523e-17
Aqu2.1.27418_001	42.0264	2.21658	0.249206	8.8946	5.86325e-19	2.8007e-17
Aqu2.1.05524_001	35.8918	4.79303	0.539295	8.8876	6.24427e-19	2.97592e-17
Aqu2.1.05490_001	9.0837	5.85164	0.658598	8.88499	6.39263e-19	3.03969e-17
Aqu2.1.33037_001	23.0392	5.55255	0.625892	8.87142	7.22207e-19	3.42631e-17
Aqu2.1.34855_001	25.1023	2.7881	0.314531	8.86431	7.69791e-19	3.64379e-17
Aqu2.1.40895_001	18.7843	5.08222	0.573784	8.85739	8.19101e-19	3.86845e-17
Aqu2.1.31196_001	20.9132	3.01399	0.34032	8.85633	8.26926e-19	3.89661e-17
Aqu2.1.27402_001	18.9018	4.36894	0.493368	8.85533	8.34388e-19	3.92293e-17
Aqu2.1.34295_001	15.8904	4.38728	0.496089	8.84373	9.25754e-19	4.34274e-17
Aqu2.1.25188_001	90.4026	4.35332	0.492276	8.84325	9.29747e-19	4.35172e-17
Aqu2.1.28660_001	15.3846	5.23792	0.592762	8.83646	9.88007e-19	4.61408e-17
Aqu2.1.34453_001	5.07103	5.00709	0.566837	8.83339	1.01555e-18	4.73212e-17
Aqu2.1.37561_001	32.5641	3.99834	0.453091	8.8246	1.09854e-18	5.10749e-17
Aqu2.1.36181_001	5.126	5.68753	0.645273	8.81414	1.20607e-18	5.59499e-17
Aqu2.1.32467_001	6.32561	5.26547	0.599022	8.79012	1.49396e-18	6.91517e-17
Aqu2.1.36511_001	20.5601	-2.19288	0.249514	-8.78862	1.51402e-18	6.99256e-17
Aqu2.1.25922_001	16.7323	4.68438	0.533261	8.78439	1.57214e-18	7.24502e-17
Aqu2.1.39257_001	27.9589	3.2422	0.369535	8.77372	1.72852e-18	7.94814e-17
Aqu2.1.31226_001	107.111	3.67019	0.418354	8.77291	1.741e-18	7.98798e-17
Aqu2.1.24512_001	45.7442	-1.97231	0.224876	-8.77065	1.7764e-18	8.13256e-17
Aqu2.1.31344_001	41.3851	2.05823	0.234785	8.76646	1.84369e-18	8.42221e-17
Aqu2.1.16998_001	7.18642	3.23749	0.369321	8.76606	1.85027e-18	8.43385e-17
Aqu2.1.40333_001	62.5141	3.9485	0.450818	8.75853	1.97816e-18	8.99717e-17
Aqu2.1.41170_001	63.1959	4.18142	0.477497	8.75695	2.00606e-18	9.10431e-17
Aqu2.1.41903_001	32.4703	1.80697	0.206423	8.75371	2.06447e-18	9.34911e-17
Aqu2.1.18490_001	34.7234	3.36365	0.384429	8.74972	2.13886e-18	9.66505e-17
Aqu2.1.43682_001	17.2287	4.87595	0.558411	8.73182	2.50616e-18	1.13004e-16
Aqu2.1.33736_001	12.9189	3.54845	0.406582	8.72751	2.60345e-18	1.17138e-16
Aqu2.1.44194_001	79.573	1.67983	0.192526	8.72521	2.65677e-18	1.19281e-16
Aqu2.1.27634_001	82.3794	5.75937	0.660438	8.72052	2.76923e-18	1.24064e-16
Aqu2.1.33439_001	10.1583	5.37119	0.615944	8.72027	2.77539e-18	1.24074e-16
Aqu2.1.42077_001	74.4716	1.74838	0.200624	8.71471	2.91496e-18	1.30036e-16
Aqu2.1.19253_001	62.4623	2.3991	0.275301	8.71445	2.92165e-18	1.30057e-16
Aqu2.1.31900_001	99.0669	3.57801	0.410669	8.71262	2.96922e-18	1.31894e-16
Aqu2.1.05615_001	31.9792	2.31824	0.266215	8.70813	3.08932e-18	1.36938e-16
Aqu2.1.09520_001	20.7017	2.40272	0.275942	8.70732	3.11134e-18	1.37623e-16
Aqu2.1.37238_001	17.2821	4.10693	0.471765	8.70546	3.16281e-18	1.39604e-16
Aqu2.1.43346_001	11.3636	6.09822	0.700813	8.70165	3.27102e-18	1.44076e-16
Aqu2.1.09201_001	20.0088	4.14541	0.476748	8.69518	3.46269e-18	1.52198e-16
Aqu2.1.02174_001	21.9621	5.38602	0.619676	8.69167	3.57164e-18	1.56658e-16
Aqu2.1.29925_001	7.67185	4.27013	0.491417	8.68943	3.64269e-18	1.59107e-16
Aqu2.1.29887_001	71.1624	3.24277	0.373184	8.68948	3.64093e-18	1.59107e-16
Aqu2.1.05224_001	127.843	3.35674	0.386341	8.68853	3.67155e-18	1.60034e-16
Aqu2.1.33501_001	27.98	3.58387	0.41281	8.68163	3.90139e-18	1.69698e-16
Aqu2.1.22710_001	199.022	-1.83471	0.2116	-8.67064	4.29682e-18	1.86511e-16
Aqu2.1.34204_001	5.28941	4.6443	0.535691	8.66973	4.33129e-18	1.87618e-16
Aqu2.1.38150_001	55.3767	2.80505	0.323559	8.66935	4.34605e-18	1.87868e-16
Aqu2.1.37204_001	8.88871	5.03574	0.581033	8.66688	4.44137e-18	1.91592e-16
Aqu2.1.39966_001	20.6675	3.60942	0.41661	8.66378	4.56363e-18	1.96462e-16
Aqu2.1.36571_001	9.08432	5.32372	0.614832	8.65883	4.76619e-18	2.0476e-16
Aqu2.1.41941_001	21.053	2.88608	0.333387	8.65685	4.84985e-18	2.07502e-16
Aqu2.1.29868_001	68.3565	1.71775	0.198426	8.6569	4.84786e-18	2.07502e-16
Aqu2.1.24285_001	21.776	2.84546	0.328962	8.64983	5.15764e-18	2.20221e-16
Aqu2.1.37130_001	19.8096	4.01877	0.464804	8.64616	5.32627e-18	2.26958e-16
Aqu2.1.19199_001	169.923	2.53575	0.293415	8.6422	5.5139e-18	2.34475e-16
Aqu2.1.20949_001	18.2344	2.67693	0.309927	8.63728	5.7566e-18	2.44299e-16
Aqu2.1.09103_001	60.6875	1.79911	0.20832	8.63631	5.80568e-18	2.45884e-16
Aqu2.1.19912_001	65.7823	4.86139	0.563588	8.6258	6.3647e-18	2.69015e-16
Aqu2.1.37239_001	12.1212	2.73165	0.317069	8.61531	6.97513e-18	2.94221e-16
Aqu2.1.29671_001	10.6092	3.68806	0.428144	8.61408	7.05041e-18	2.96798e-16
Aqu2.1.19979_001	10.1102	4.91926	0.57128	8.61094	7.24671e-18	3.04449e-16
Aqu2.1.17546_001	20.6758	3.17142	0.368596	8.60406	7.69474e-18	3.22624e-16
Aqu2.1.38596_001	52.6512	1.60451	0.186497	8.60337	7.74063e-18	3.23899e-16
Aqu2.1.42687_001	490.317	3.44474	0.400598	8.59898	8.04295e-18	3.35877e-16
Aqu2.1.29991_001	156.351	1.26984	0.147727	8.59582	8.26736e-18	3.44561e-16
Aqu2.1.39115_001	9.10313	5.14855	0.599434	8.58902	8.77152e-18	3.64847e-16
Aqu2.1.23723_001	37.8981	4.99859	0.582343	8.58359	9.19561e-18	3.81727e-16
Aqu2.1.38139_001	6.61576	4.82913	0.562689	8.58224	9.30418e-18	3.8547e-16
Aqu2.1.19755_001	24.9368	2.59897	0.302854	8.5816	9.3561e-18	3.86854e-16
Aqu2.1.43034_001	16.2287	2.44115	0.28474	8.57325	1.00602e-17	4.15145e-16
Aqu2.1.25899_001	11.7273	4.96896	0.579662	8.57217	1.01555e-17	4.18253e-16
Aqu2.1.42278_001	33.939	2.80637	0.327485	8.56948	1.03956e-17	4.27301e-16
Aqu2.1.43949_001	25.6192	3.76511	0.439822	8.56052	1.12356e-17	4.60923e-16
Aqu2.1.22410_001	14.6902	5.40103	0.631013	8.55929	1.13565e-17	4.64974e-16
Aqu2.1.34848_001	54.1416	1.83082	0.213987	8.55575	1.17101e-17	4.78514e-16
Aqu2.1.06831_001	21.9954	2.82509	0.330587	8.54569	1.27776e-17	5.21115e-16
Aqu2.1.44214_001	78.9393	1.29518	0.151744	8.53535	1.39737e-17	5.68789e-16
Aqu2.1.06522_001	29.5091	2.48739	0.291459	8.53425	1.41062e-17	5.73067e-16
Aqu2.1.37826_001	14.9902	5.10372	0.598512	8.52734	1.49753e-17	6.07196e-16
Aqu2.1.21885_001	18.8338	3.08057	0.361434	8.52319	1.55212e-17	6.28113e-16
Aqu2.1.40908_001	176.539	-1.95708	0.229653	-8.5219	1.56963e-17	6.33974e-16
Aqu2.1.32150_001	25.3242	4.47364	0.525071	8.52008	1.59446e-17	6.42759e-16
Aqu2.1.40860_001	21.764	4.19566	0.492917	8.5119	1.71103e-17	6.88426e-16
Aqu2.1.42186_001	20.366	4.28727	0.503757	8.51058	1.73065e-17	6.94983e-16
Aqu2.1.19989_001	11.4347	3.00029	0.35281	8.50398	1.83205e-17	7.34295e-16
Aqu2.1.43898_001	15.7726	4.70654	0.554161	8.49308	2.01224e-17	8.04973e-16
Aqu2.1.23244_001	113.785	3.36009	0.395672	8.49212	2.02894e-17	8.10105e-16
Aqu2.1.37211_001	4.72778	5.55637	0.654348	8.49146	2.04052e-17	8.13175e-16
Aqu2.1.39997_001	24.7372	4.61615	0.543784	8.48894	2.08525e-17	8.29423e-16
Aqu2.1.26235_001	254.474	-1.83812	0.216613	-8.48571	2.14409e-17	8.49594e-16
Aqu2.1.14440_001	10.6522	4.78766	0.564194	8.48585	2.14155e-17	8.49594e-16
Aqu2.1.13421_001	6.35553	5.13513	0.605249	8.48434	2.16956e-17	8.58062e-16
Aqu2.1.36400_001	8.86914	5.32653	0.628114	8.4802	2.24803e-17	8.87421e-16
Aqu2.1.17375_001	11.2824	3.19342	0.376703	8.47728	2.30524e-17	9.08292e-16
Aqu2.1.33423_001	38.4807	3.74937	0.442489	8.47335	2.38425e-17	9.37657e-16
Aqu2.1.16671_001	61.3297	-2.12997	0.251444	-8.47094	2.4343e-17	9.55542e-16
Aqu2.1.44218_001	50.6046	1.75446	0.207252	8.46538	2.55328e-17	9.98501e-16
Aqu2.1.17118_001	7.74626	6.07186	0.717247	8.46551	2.55043e-17	9.98501e-16
Aqu2.1.36115_001	16.1539	4.83306	0.57113	8.46229	2.62175e-17	1.02271e-15
Aqu2.1.23325_001	20.5618	3.00429	0.355027	8.46215	2.62498e-17	1.02271e-15
Aqu2.1.37960_001	98.4784	-1.88496	0.222985	-8.45332	2.83137e-17	1.10108e-15
Aqu2.1.16336_001	7.18591	5.16943	0.611553	8.45296	2.84018e-17	1.10246e-15
Aqu2.1.43439_001	13.1146	4.54682	0.538061	8.45038	2.90349e-17	1.12494e-15
Aqu2.1.34449_001	144.426	-2.03182	0.240473	-8.44923	2.9322e-17	1.13396e-15
Aqu2.1.39972_001	7.81744	4.37453	0.517975	8.44545	3.02884e-17	1.16702e-15
Aqu2.1.37535_001	177.079	-1.42566	0.168805	-8.4456	3.02492e-17	1.16702e-15
Aqu2.1.28944_001	34.4389	4.15149	0.491634	8.44427	3.05959e-17	1.1767e-15
Aqu2.1.42675_001	102.046	2.64539	0.313503	8.43815	3.22399e-17	1.23766e-15
Aqu2.1.26834_001	114.086	4.0298	0.4777	8.43583	3.2887e-17	1.26019e-15
Aqu2.1.34127_001	24.1916	5.3312	0.632231	8.43237	3.38747e-17	1.29566e-15
Aqu2.1.19911_001	32.5878	5.20931	0.618329	8.42482	3.61302e-17	1.37941e-15
Aqu2.1.03657_001	8.45179	3.83188	0.454912	8.42335	3.65857e-17	1.39426e-15
Aqu2.1.27241_001	32.7223	-2.32616	0.276549	-8.41141	4.05116e-17	1.54106e-15
Aqu2.1.18504_001	11.4388	3.72743	0.44319	8.41044	4.08468e-17	1.55099e-15
Aqu2.1.23302_001	22.6615	3.9517	0.470003	8.40783	4.1768e-17	1.5831e-15
Aqu2.1.15268_001	14.8689	4.21213	0.501111	8.40558	4.2576e-17	1.61081e-15
Aqu2.1.41583_001	90.3091	1.52331	0.181268	8.40363	4.329e-17	1.63486e-15
Aqu2.1.41605_001	23.4539	5.19752	0.618813	8.39917	4.49656e-17	1.69508e-15
Aqu2.1.18507_001	15.2468	4.12093	0.490935	8.39405	4.69671e-17	1.76735e-15
Aqu2.1.14124_001	22.6328	4.1577	0.495549	8.3901	4.85735e-17	1.82452e-15
Aqu2.1.09476_001	27.0258	4.75679	0.567372	8.38389	5.1206e-17	1.91995e-15
Aqu2.1.22936_001	71.6984	4.35989	0.520236	8.38059	5.26635e-17	1.97107e-15
Aqu2.1.16463_001	10.6912	3.53534	0.421917	8.37924	5.32695e-17	1.99019e-15
Aqu2.1.33049_001	19.5963	3.48246	0.416175	8.36778	5.87124e-17	2.18963e-15
Aqu2.1.33376_001	9.23695	4.45408	0.532396	8.3661	5.95581e-17	2.21591e-15
Aqu2.1.09599_001	45.5758	4.86651	0.581703	8.36596	5.96289e-17	2.21591e-15
Aqu2.1.22921_001	19.2857	3.29214	0.3938	8.35992	6.27631e-17	2.32824e-15
Aqu2.1.20306_001	17.7987	3.10415	0.371555	8.3545	6.57096e-17	2.43323e-15
Aqu2.1.30548_001	10.8693	2.76667	0.331331	8.35016	6.81717e-17	2.51994e-15
Aqu2.1.28184_001	28.2099	-2.1106	0.252854	-8.34709	6.99674e-17	2.58176e-15
Aqu2.1.33548_001	59.469	-1.67992	0.201325	-8.3443	7.16389e-17	2.63878e-15
Aqu2.1.18692_001	166.057	-1.93249	0.231709	-8.34017	7.41824e-17	2.72767e-15
Aqu2.1.28286_001	9.6248	3.14638	0.377603	8.33251	7.91483e-17	2.90516e-15
Aqu2.1.03962_001	16.4581	2.52867	0.303609	8.32873	8.17144e-17	2.9941e-15
Aqu2.1.42629_001	18.0897	3.34054	0.401127	8.32788	8.2301e-17	3.01032e-15
Aqu2.1.32678_001	27.0917	4.57136	0.548938	8.32764	8.24683e-17	3.01117e-15
Aqu2.1.17699_001	76.4785	1.75928	0.211629	8.31305	9.3271e-17	3.39968e-15
Aqu2.1.22400_001	123.24	3.47894	0.41852	8.31249	9.37153e-17	3.40993e-15
Aqu2.1.35978_001	3.69449	5.79897	0.69791	8.30906	9.6466e-17	3.50393e-15
Aqu2.1.23205_001	13.8765	6.21553	0.748593	8.30295	1.0156e-16	3.68255e-15
Aqu2.1.19083_001	6.66416	2.84087	0.342516	8.29414	1.09376e-16	3.95912e-15
Aqu2.1.42034_001	17.247	2.72415	0.328465	8.29357	1.09902e-16	3.97128e-15
Aqu2.1.22949_001	24.2914	2.10914	0.254344	8.29247	1.10917e-16	4.00105e-15
Aqu2.1.41034_001	230.281	-1.76216	0.212531	-8.29128	1.12034e-16	4.03438e-15
Aqu2.1.27026_001	109.466	3.86328	0.466177	8.28715	1.15993e-16	4.16978e-15
Aqu2.1.33497_001	14.108	4.75833	0.574498	8.28259	1.20522e-16	4.31775e-15
Aqu2.1.22254_001	297.348	-1.61031	0.194421	-8.28262	1.20495e-16	4.31775e-15
Aqu2.1.02693_001	4.53628	5.36986	0.648476	8.28073	1.22421e-16	4.37827e-15
Aqu2.1.19270_001	259.26	-1.72873	0.208838	-8.27785	1.25417e-16	4.47777e-15
Aqu2.1.08335_001	18.2048	3.74533	0.452743	8.27251	1.31163e-16	4.67494e-15
Aqu2.1.14128_001	53.2257	-1.90618	0.230493	-8.27003	1.3393e-16	4.76544e-15
Aqu2.1.41112_001	10.892	4.63445	0.561329	8.25622	1.50359e-16	5.34095e-15
Aqu2.1.41895_001	33.6373	2.16831	0.263044	8.24315	1.67742e-16	5.94828e-15
Aqu2.1.16251_001	26.0011	3.03752	0.36853	8.24227	1.68971e-16	5.98173e-15
Aqu2.1.41621_001	179.094	-1.96624	0.238723	-8.23648	1.77348e-16	6.2677e-15
Aqu2.1.29897_001	59.8103	1.94832	0.236609	8.23434	1.80557e-16	6.37033e-15
Aqu2.1.42057_001	52.4477	2.26157	0.274725	8.23212	1.83936e-16	6.47865e-15
Aqu2.1.13084_001	8.29533	3.8578	0.468875	8.22777	1.9073e-16	6.70666e-15
Aqu2.1.34257_001	13.2869	4.62021	0.561776	8.2243	1.96329e-16	6.89193e-15
Aqu2.1.05938_001	11.8474	4.37415	0.532718	8.21101	2.19335e-16	7.68665e-15
Aqu2.1.38546_001	398.903	-1.44168	0.175658	-8.20733	2.26161e-16	7.91262e-15
Aqu2.1.13291_001	14.8102	3.93755	0.479938	8.20427	2.31993e-16	8.10309e-15
Aqu2.1.07486_001	15.0768	4.11642	0.50183	8.20283	2.34794e-16	8.18727e-15
Aqu2.1.16244_001	18.2104	3.39816	0.414325	8.20167	2.37066e-16	8.25273e-15
Aqu2.1.39110_001	36.3691	2.44629	0.29882	8.1865	2.68926e-16	9.34629e-15
Aqu2.1.13168_001	1513.63	2.40013	0.293442	8.17923	2.85662e-16	9.91149e-15
Aqu2.1.14221_001	31.7974	2.46378	0.301452	8.17304	3.00709e-16	1.04163e-14
Aqu2.1.11690_001	5.41757	4.48138	0.548731	8.16682	3.16634e-16	1.09498e-14
Aqu2.1.37286_001	21.9778	3.03564	0.371879	8.16298	3.26857e-16	1.12846e-14
Aqu2.1.39259_001	40.2117	4.6271	0.567954	8.14696	3.73178e-16	1.28627e-14
Aqu2.1.09007_001	59.9872	1.98843	0.244131	8.14494	3.79485e-16	1.30585e-14
Aqu2.1.12657_001	166.833	-1.95983	0.240672	-8.14318	3.85031e-16	1.32276e-14
Aqu2.1.42020_001	15.7601	5.25181	0.64514	8.14058	3.93383e-16	1.34924e-14
Aqu2.1.05345_001	4.58548	5.52471	0.678841	8.13844	4.00404e-16	1.37107e-14
Aqu2.1.31480_001	16.649	4.73246	0.581632	8.13651	4.06832e-16	1.39081e-14
Aqu2.1.03370_001	4.85901	4.19876	0.51636	8.13147	4.24113e-16	1.44752e-14
Aqu2.1.11463_001	18.2568	4.08279	0.50238	8.12691	4.40381e-16	1.5006e-14
Aqu2.1.33023_001	46.6141	2.11925	0.261398	8.10737	5.17252e-16	1.75967e-14
Aqu2.1.36036_001	17.4428	2.52113	0.311216	8.10087	5.45658e-16	1.85329e-14
Aqu2.1.36583_001	75.9404	1.73463	0.214135	8.10067	5.46557e-16	1.85333e-14
Aqu2.1.30745_001	7.49071	2.91612	0.360105	8.09796	5.58876e-16	1.89204e-14
Aqu2.1.42599_001	28.1936	2.47293	0.305392	8.09759	5.60608e-16	1.89484e-14
Aqu2.1.20510_001	35.7697	2.01286	0.248589	8.09714	5.62665e-16	1.89872e-14
Aqu2.1.02723_001	5.99742	4.47085	0.552271	8.0954	5.70786e-16	1.92302e-14
Aqu2.1.21567_001	8.99421	5.67289	0.701408	8.08786	6.07219e-16	2.04248e-14
Aqu2.1.22411_001	4.47352	5.41761	0.669872	8.08754	6.08834e-16	2.04463e-14
Aqu2.1.34441_001	65.3246	1.65819	0.205063	8.08623	6.15374e-16	2.06328e-14
Aqu2.1.20903_001	13.7978	3.37902	0.418251	8.07893	6.53378e-16	2.1872e-14
Aqu2.1.38354_001	298.768	-1.74098	0.21551	-8.07839	6.56276e-16	2.19339e-14
Aqu2.1.04029_001	14.8263	3.05545	0.378467	8.07322	6.84701e-16	2.28474e-14
Aqu2.1.07334_001	32.4019	-2.11594	0.262108	-8.0728	6.8706e-16	2.28896e-14
Aqu2.1.17392_001	9.61415	2.63573	0.326817	8.06486	7.3319e-16	2.43876e-14
Aqu2.1.39120_001	15.0952	3.23236	0.401085	8.05905	7.68919e-16	2.55354e-14
Aqu2.1.43986_001	324.703	2.58612	0.321138	8.05297	8.08099e-16	2.6794e-14
Aqu2.1.42594_001	36.4572	1.88862	0.234657	8.04844	8.38544e-16	2.77595e-14
Aqu2.1.37710_001	7.06482	4.34697	0.540144	8.04779	8.43021e-16	2.78197e-14
Aqu2.1.19984_001	8.64215	4.1881	0.520398	8.04788	8.42387e-16	2.78197e-14
Aqu2.1.18815_001	11.0325	5.03904	0.626476	8.04347	8.73307e-16	2.87737e-14
Aqu2.1.03560_001	16.0391	1.8466	0.229585	8.04323	8.75003e-16	2.87843e-14
Aqu2.1.30053_001	217.136	-1.8005	0.223996	-8.03806	9.12695e-16	2.99771e-14
Aqu2.1.27847_001	74.2338	-2.1816	0.271477	-8.03604	9.27868e-16	3.04277e-14
Aqu2.1.42556_001	2525.41	1.61839	0.20143	8.03448	9.39753e-16	3.07409e-14
Aqu2.1.37613_001	7.62503	4.5749	0.569414	8.0344	9.40358e-16	3.07409e-14
Aqu2.1.05056_001	5.97998	5.3378	0.66475	8.02978	9.76467e-16	3.18715e-14
Aqu2.1.41260_001	195.823	-1.8995	0.23658	-8.02899	9.82781e-16	3.20276e-14
Aqu2.1.38721_001	10.8249	3.1885	0.39715	8.02845	9.87157e-16	3.21202e-14
Aqu2.1.36695_001	10.5043	4.11437	0.512542	8.02737	9.95837e-16	3.23523e-14
Aqu2.1.08542_001	37.0762	3.19715	0.398413	8.02472	1.01756e-15	3.3007e-14
Aqu2.1.03290_001	14.7355	4.24626	0.529317	8.02214	1.03915e-15	3.3655e-14
Aqu2.1.20818_001	14.2121	4.32772	0.539683	8.01901	1.06601e-15	3.44714e-14
Aqu2.1.38374_001	24.6935	2.70369	0.337442	8.0123	1.12584e-15	3.63501e-14
Aqu2.1.11691_001	5.05141	5.36305	0.669767	8.00734	1.17215e-15	3.77871e-14
Aqu2.1.34933_001	41.872	2.29672	0.28685	8.00669	1.1784e-15	3.79298e-14
Aqu2.1.18867_001	107.607	-2.11258	0.263989	-8.00256	1.21862e-15	3.91644e-14
Aqu2.1.26126_001	30.6245	4.00554	0.501351	7.98948	1.35507e-15	4.34827e-14
Aqu2.1.34879_001	16.9798	4.74679	0.594262	7.9877	1.37474e-15	4.39977e-14
Aqu2.1.18821_001	85.2109	2.9354	0.367492	7.98765	1.37532e-15	4.39977e-14
Aqu2.1.36624_001	67.2474	3.80544	0.476576	7.98496	1.40567e-15	4.48998e-14
Aqu2.1.42628_001	40.3211	2.59979	0.325719	7.98169	1.44338e-15	4.60341e-14
Aqu2.1.05055_001	179.181	-1.91087	0.239585	-7.97577	1.51431e-15	4.82227e-14
Aqu2.1.25560_001	4.72175	5.19545	0.651629	7.97302	1.54848e-15	4.9236e-14
Aqu2.1.18813_001	254.388	-2.00285	0.251217	-7.97258	1.55395e-15	4.9335e-14
Aqu2.1.05987_001	8.68039	3.83043	0.480489	7.97194	1.56199e-15	4.95151e-14
Aqu2.1.35998_001	15.7518	2.26574	0.284223	7.97172	1.56481e-15	4.95294e-14
Aqu2.1.20037_001	19.2985	6.35754	0.797803	7.96881	1.60211e-15	5.05574e-14
Aqu2.1.17700_001	17.5653	5.02782	0.630937	7.96881	1.60212e-15	5.05574e-14
Aqu2.1.02590_001	3.47859	5.47702	0.687658	7.96474	1.65572e-15	5.21701e-14
Aqu2.1.30461_001	24.1572	3.69294	0.463762	7.963	1.67924e-15	5.28316e-14
Aqu2.1.25002_001	30.045	2.21241	0.277844	7.96279	1.68202e-15	5.28396e-14
Aqu2.1.40812_001	20.3625	2.30315	0.289303	7.96102	1.70625e-15	5.35205e-14
Aqu2.1.33089_001	6.41396	4.79478	0.60242	7.9592	1.73154e-15	5.42326e-14
Aqu2.1.00948_001	11.6002	5.16297	0.648979	7.95553	1.78372e-15	5.57832e-14
Aqu2.1.06867_001	8.33392	4.69543	0.590225	7.95533	1.78659e-15	5.57897e-14
Aqu2.1.24004_001	47.4394	1.58283	0.199036	7.95251	1.82764e-15	5.69865e-14
Aqu2.1.30900_001	4.24119	5.25201	0.660772	7.9483	1.8909e-15	5.8807e-14
Aqu2.1.22334_001	15.674	4.97477	0.625895	7.94825	1.89165e-15	5.8807e-14
TCONS_00001339	238.916	3.67796	0.462857	7.94621	1.92309e-15	5.96956e-14
Aqu2.1.03428_001	4.36142	5.24257	0.660173	7.94121	2.00211e-15	6.20565e-14
Aqu2.1.43320_001	8.76574	3.41434	0.430112	7.93827	2.05025e-15	6.34547e-14
Aqu2.1.40917_001	17.9644	3.79796	0.478549	7.93641	2.08121e-15	6.43178e-14
Aqu2.1.31887_001	36.3138	3.32532	0.419222	7.93213	2.15415e-15	6.64735e-14
Aqu2.1.39108_001	222.893	-1.58597	0.200177	-7.92283	2.32156e-15	7.15342e-14
Aqu2.1.43816_001	15.7627	4.38401	0.553645	7.91845	2.40483e-15	7.39909e-14
Aqu2.1.27814_001	5.91225	4.02114	0.507855	7.91788	2.41587e-15	7.42215e-14
Aqu2.1.24518_001	8.07175	4.96752	0.627598	7.91512	2.47007e-15	7.57755e-14
Aqu2.1.35165_001	5.90197	5.60577	0.708279	7.91462	2.48e-15	7.59685e-14
Aqu2.1.20668_001	12.8619	4.20006	0.530751	7.91342	2.50414e-15	7.65959e-14
Aqu2.1.36076_001	6.87064	4.3674	0.552217	7.90884	2.5979e-15	7.93477e-14
Aqu2.1.23690_001	59.9779	4.48112	0.567065	7.90231	2.7379e-15	8.3502e-14
Aqu2.1.41612_001	10.8518	4.38048	0.554724	7.89669	2.86402e-15	8.72214e-14
Aqu2.1.00362_001	3.56369	5.86543	0.743043	7.8938	2.93132e-15	8.91411e-14
Aqu2.1.39114_001	10.0653	5.24498	0.664582	7.89215	2.97027e-15	9.01946e-14
Aqu2.1.41408_001	9.36036	2.84776	0.361113	7.88608	3.11826e-15	9.45509e-14
Aqu2.1.28816_001	213.948	-1.76578	0.224035	-7.8817	3.22955e-15	9.77839e-14
Aqu2.1.36167_001	12.0162	2.8834	0.365898	7.88036	3.26445e-15	9.86977e-14
Aqu2.1.14686_001	7.86108	4.97266	0.631085	7.87953	3.28608e-15	9.92083e-14
Aqu2.1.17048_001	24.6221	3.3122	0.420646	7.87408	3.43265e-15	1.03484e-13
Aqu2.1.29076_001	123.028	-1.11325	0.141403	-7.87293	3.46438e-15	1.0429e-13
Aqu2.1.28062_001	16.0447	3.02795	0.385066	7.86346	3.7368e-15	1.1233e-13
Aqu2.1.37827_001	4.70268	5.19879	0.661336	7.86104	3.80961e-15	1.14354e-13
Aqu2.1.42688_001	8.1641	3.95236	0.502929	7.85868	3.88203e-15	1.16361e-13
Aqu2.1.13396_001	9.7328	4.66784	0.594186	7.85585	3.97071e-15	1.18849e-13
Aqu2.1.17885_001	22.3317	4.01665	0.511831	7.84761	4.24049e-15	1.26742e-13
Aqu2.1.42073_001	4.27729	5.2419	0.66831	7.84352	4.38105e-15	1.30756e-13
Aqu2.1.31795_001	53.4658	2.90564	0.370524	7.84198	4.43512e-15	1.32182e-13
Aqu2.1.21186_001	80.0976	2.63712	0.336376	7.8398	4.51255e-15	1.34298e-13
Aqu2.1.11153_001	14.2107	2.69961	0.344431	7.83788	4.5821e-15	1.36174e-13
Aqu2.1.39720_001	8.84465	5.04722	0.643979	7.83756	4.59398e-15	1.36334e-13
Aqu2.1.29470_001	9.78135	2.68756	0.342922	7.83723	4.60602e-15	1.36497e-13
Aqu2.1.34894_001	7.20236	4.25511	0.542987	7.83649	4.6333e-15	1.37112e-13
Aqu2.1.28481_001	36.3978	-2.27585	0.290522	-7.83366	4.73887e-15	1.40038e-13
Aqu2.1.20716_001	25.2952	5.97743	0.763475	7.82924	4.90838e-15	1.44842e-13
Aqu2.1.20863_001	27.4533	2.072	0.264957	7.82013	5.27681e-15	1.55495e-13
Aqu2.1.41411_001	13.9239	3.3056	0.423297	7.80916	5.75701e-15	1.69407e-13
Aqu2.1.30809_001	13.9794	2.10091	0.269143	7.80594	5.90596e-15	1.73546e-13
Aqu2.1.12518_001	17.0411	2.1448	0.274789	7.80524	5.93879e-15	1.74266e-13
Aqu2.1.28233_001	9.81276	4.43526	0.568283	7.80468	5.96533e-15	1.74799e-13
Aqu2.1.03233_001	9.8525	4.08706	0.524262	7.79583	6.39869e-15	1.87235e-13
Aqu2.1.35539_001	110.028	-1.80273	0.231366	-7.79169	6.61167e-15	1.93197e-13
Aqu2.1.44298_001	10.312	5.28575	0.678468	7.79072	6.66301e-15	1.94426e-13
Aqu2.1.06265_001	5.03661	5.46183	0.701797	7.78263	7.10296e-15	2.06975e-13
Aqu2.1.20601_001	30.1243	2.18611	0.280976	7.78043	7.22782e-15	2.1032e-13
Aqu2.1.16674_001	6.15451	6.2172	0.800464	7.76699	8.03717e-15	2.33547e-13
TCONS_00004535	37.1924	2.04053	0.262741	7.7663	8.08143e-15	2.34507e-13
Aqu2.1.39147_001	140.791	-2.16658	0.279123	-7.76209	8.35418e-15	2.42086e-13
Aqu2.1.38820_001	9.04418	4.41348	0.568716	7.76043	8.46444e-15	2.44942e-13
Aqu2.1.44065_001	4.71945	4.63113	0.597056	7.75661	8.72329e-15	2.52084e-13
Aqu2.1.36625_001	35.1641	1.87073	0.241258	7.75405	8.90045e-15	2.56591e-13
Aqu2.1.22207_001	39.7833	2.85898	0.36871	7.75401	8.90379e-15	2.56591e-13
Aqu2.1.41164_001	46.7215	2.22692	0.287251	7.75254	9.00699e-15	2.59208e-13
Aqu2.1.44059_001	37.9168	-1.82924	0.236023	-7.75027	9.16939e-15	2.63519e-13
Aqu2.1.25874_001	18.1956	2.38597	0.308153	7.74281	9.72444e-15	2.79087e-13
Aqu2.1.14853_001	232.003	-1.72772	0.223362	-7.73506	1.03355e-14	2.96219e-13
Aqu2.1.26085_001	25.1452	4.5255	0.585276	7.73225	1.05664e-14	3.02423e-13
Aqu2.1.20186_001	16.5113	3.02989	0.392201	7.72534	1.11551e-14	3.18834e-13
Aqu2.1.41359_001	30.741	-1.78418	0.231053	-7.72195	1.1456e-14	3.26987e-13
Aqu2.1.28178_001	9.90208	4.11381	0.532835	7.72061	1.15776e-14	3.30008e-13
Aqu2.1.44270_001	20.308	3.84637	0.498886	7.70991	1.25902e-14	3.58383e-13
Aqu2.1.40680_001	22.6688	2.41766	0.313696	7.70703	1.28782e-14	3.65941e-13
Aqu2.1.13282_001	11.8599	4.23111	0.549002	7.7069	1.28907e-14	3.65941e-13
TCONS_00001335	110.682	4.0069	0.519965	7.7061	1.29717e-14	3.67742e-13
Aqu2.1.31860_001	7.21625	5.35054	0.694978	7.69887	1.3728e-14	3.88656e-13
Aqu2.1.30901_001	5.56415	5.57281	0.724172	7.69542	1.41028e-14	3.98189e-13
Aqu2.1.28493_001	65.6585	3.34848	0.435126	7.69543	1.41018e-14	3.98189e-13
Aqu2.1.11037_001	19.4405	2.52255	0.327842	7.69441	1.42151e-14	4.00819e-13
Aqu2.1.04553_001	5.86995	4.17032	0.542009	7.6942	1.42383e-14	4.00934e-13
Aqu2.1.27275_001	49.1497	2.78726	0.362317	7.69287	1.43865e-14	4.04562e-13
Aqu2.1.39640_001	6.10646	5.67785	0.738526	7.68808	1.49354e-14	4.19433e-13
[truncated: 9,276 more rows]

## Sheet: Table S3
Table S3 - Differential gene expression of Amphimedon lncRNAs and protein-coding genes between archeocyte and pinacocyte. Only genes that passed our technical cut-off of a 5% False Discovery Rate (FDR) are shown.
[truncated: 2,342 more rows]

[truncated: 5 more sheets: Table S4, Table S5, Table S6, Table S7, Table S8]
